# Supplementary material for: Comparative transcriptomic analysis of Rickettsia conorii during in vitro infection of human and tick host cells
Source: BMC Genomics. 2020 Sep 25;21:665. doi: 10.1186/s12864-020-07077-w (PMC7519539; doi:10.1186/s12864-020-07077-w)
Supplement: Supplementary file 2 — Additional file 2 List of R. conorii coding genes and their expression during infection of HMECs and AAE2 cells, in vitro. [file 12864_2020_7077_MOESM2_ESM.xlsx]

## Sheet: CDS_TPM
Additional file 2: List of R. conorii coding genes and their expression during the infection of HMECs and AAE2 cells in vitro.
Data is presented as "Transcripts per million (TPM)"
Fold Change: (TPM of HMEC+Rc/TPM of AAE2+Rc)
RefSeq annotation	PATRIC annotation	Gene Name	Product	Gene Length	AAE2+Rc	HMEC+Rc	Fold change
RC0001	VBIRicCon45613_0001		Phosphoenolpyruvate synthase regulatory protein	822	423.805	411.416	0.970768
RC0002	VBIRicCon45613_0002	trxA	Thioredoxin	318	1033.76	504.182	0.487715
RC0003	VBIRicCon45613_0003	rfbE	O-antigen export system ATP-binding protein RfbE	750	702.448	498.804	0.710094
RC0004	VBIRicCon45613_0004	rfbA	O-antigen export system permease protein RfbD	777	229.156	309.02	1.34851
RC0005	VBIRicCon45613_0005		Glutamate synthase [NADPH] small chain (EC 1.4.1.13)	3102	323.04	238.555	0.738469
RC0007	VBIRicCon45613_0006		hypothetical protein	249	1705.13	2845.46	1.66877
RC0008	VBIRicCon45613_0007	lpxA	Acyl-[acyl-carrier-protein]--UDP-N-acetylglucosamine O-acyltransferase (EC 2.3.1.129)	795	306.979	418.983	1.36486
RC0009	VBIRicCon45613_0008	fabZ	3-hydroxyacyl-[acyl-carrier-protein] dehydratase, FabZ form (EC 4.2.1.59)	438	565.86	915.729	1.6183
RC0010	VBIRicCon45613_0009	lpxD	UDP-3-O-[3-hydroxymyristoyl] glucosamine N-acyltransferase (EC 2.3.1.191)	1041	972.728	741.207	0.761988
RC0011	VBIRicCon45613_0011	nifR3	tRNA-dihydrouridine synthase DusB	996	2236.66	2878.45	1.28694
RC0012	VBIRicCon45613_0012		hypothetical protein	924	255.968	442.752	1.72972
RC0013	VBIRicCon45613_0014		TsaE protein, required for threonylcarbamoyladenosine t(6)A37 formation in tRNA	528	136.529	108.168	0.792266
RC0014	VBIRicCon45613_0015	znuA	Zinc/manganese ABC transporter substrate binding protein	705	74.611	12.4632	0.167042
RC0015	VBIRicCon45613_0016	pcnB	CCA tRNA nucleotidyltransferase (EC 2.7.7.72)	1311	159.481	155.199	0.973146
RC0016	VBIRicCon45613_0017		hypothetical protein	225	88.5681	413.04	4.66353
RC0017	VBIRicCon45613_0018		hypothetical protein	735	211.097	89.6254	0.42457
RC0018	VBIRicCon45613_0019		hypothetical protein	249	96.2256	0	NA
RC0019	VBIRicCon45613_0021	sca1	cell surface antigen	5709	2027.45	1871.91	0.923285
RC0020	VBIRicCon45613_0022		hypothetical protein	267	256.54	271.403	1.05793
RC0021	VBIRicCon45613_0024		hypothetical protein	627	146.238	124.929	0.854283
RC0022	VBIRicCon45613_0028		hypothetical protein	147	44.453	44.8293	1.00846
RC0023	VBIRicCon45613_0029		Tetratricopeptide repeat-containing protein	204	129.718	96.9104	0.747087
RC0024	VBIRicCon45613_0030	atpF	ATP synthase F0 sector subunit b (EC 3.6.3.14)	495	788.999	326.824	0.414227
RC0025	VBIRicCon45613_0031	atpX	ATP synthase F0 sector subunit b' (EC 3.6.3.14)	474	214.804	254.781	1.18611
RC0026	VBIRicCon45613_0032	atpE	ATP synthase F0 sector subunit c (EC 3.6.3.14)	186	136.416	23.6197	0.173145
RC0027	VBIRicCon45613_0034	atpB	ATP synthase F0 sector subunit a (EC 3.6.3.14)	633	121.461	112.152	0.923353
RC0028	VBIRicCon45613_0035		ATP synthase protein I	264	153.866	83.2059	0.540768
RC0029	VBIRicCon45613_0036		Periplasmic thiol:disulfide interchange protein DsbA	834	389.226	545.003	1.40022
RC0030	VBIRicCon45613_0037		CarD-like transcriptional regulator	522	5032.58	6375.77	1.2669
RC0031	VBIRicCon45613_0038		SAM-dependent methyltransferase	1605	306.807	312.856	1.01972
RC0032	VBIRicCon45613_0039	recF	DNA recombination and repair protein RecF	1083	191.56	158.161	0.825647
RC0033	VBIRicCon45613_0040		PqqC-like protein	303	75.4821	470.903	6.2386
RC0034	VBIRicCon45613_0041	folA	Dihydrofolate reductase (EC 1.5.1.3)	495	61.6056	4.43765	0.0720332
RC0035	VBIRicCon45613_0042		2-amino-4-hydroxy-6-hydroxymethyldihydropteridine pyrophosphokinase (EC 2.7.6.3) / Dihydropteroate synthase (EC 2.5.1.15)	261	63.8334	0	NA
RC0036	VBIRicCon45613_0043		2-amino-4-hydroxy-6-hydroxymethyldihydropteridine pyrophosphokinase (EC 2.7.6.3) / Dihydropteroate synthase (EC 2.5.1.15)	270	40.337	32.5427	0.806772
RC0037	VBIRicCon45613_0044		2-amino-4-hydroxy-6-hydroxymethyldihydropteridine pyrophosphokinase (EC 2.7.6.3) / Dihydropteroate synthase (EC 2.5.1.15)	237	101.098	450.792	4.45897
RC0038	VBIRicCon45613_0045		2-amino-4-hydroxy-6-hydroxymethyldihydropteridine pyrophosphokinase (EC 2.7.6.3) / Dihydropteroate synthase (EC 2.5.1.15)	240	111.61	82.3738	0.73805
RC0039	VBIRicCon45613_0046		hypothetical protein	669	407.876	528.382	1.29545
RC0040	VBIRicCon45613_0048		hypothetical protein	318	47.9478	34.5383	0.720332
RC0041	VBIRicCon45613_0049		hypothetical protein	252	95.0801	17.4336	0.183357
RC0042	VBIRicCon45613_0052	sco2	Cytochrome oxidase biogenesis protein Sco1/SenC/PrrC, thiol-disulfide reductase involved in Cu(I) insertion into CoxII Cu(A) center	600	184.022	106.171	0.576947
RC0043	VBIRicCon45613_0053		UPF0301 protein YqgE	570	647.585	476.38	0.735625
RC0044	VBIRicCon45613_0054		Colicin V production protein	669	120.778	68.9527	0.570905
RC0046	VBIRicCon45613_0055		hypothetical protein	828	998.96	1252.68	1.25398
RC0047	VBIRicCon45613_0056		hypothetical protein	180	241.372	642.493	2.66184
RC0048	VBIRicCon45613_0058		hypothetical protein	1269	265.684	211.105	0.794571
RC0049	VBIRicCon45613_0059		hypothetical protein	525	188.331	140.833	0.747791
RC0050	VBIRicCon45613_0060		hypothetical protein	339	122.082	254.774	2.08691
RC0051	VBIRicCon45613_0061		hypothetical protein	354	237.479	99.283	0.41807
RC0052	VBIRicCon45613_0063		hypothetical protein	198	164.424	81.3158	0.494549
RC0053	VBIRicCon45613_0064		hypothetical protein	219	64.6497	50.1515	0.775742
RC0054	VBIRicCon45613_0065	phbB	Acetoacetyl-CoA reductase (EC 1.1.1.36)	726	73.5067	75.6081	1.02859
RC0055	VBIRicCon45613_0066		hypothetical protein	132	109.715	0	NA
RC0056	VBIRicCon45613_0067		hypothetical protein	591	143.541	123.88	0.863028
RC0057	VBIRicCon45613_0068		hypothetical protein	276	114.434	63.6706	0.556394
RC0058	VBIRicCon45613_0069		hypothetical protein	396	85.2578	49.9235	0.58556
RC0059	VBIRicCon45613_0070	clpB	ClpB protein	2574	519.733	464.891	0.894481
RC0060	VBIRicCon45613_0071		hypothetical protein	492	4285.36	6642.75	1.5501
RC0061	VBIRicCon45613_0072	gcp	N(6)-L-threonylcarbamoyladenine synthase (EC 2.3.1.234)	1035	543.267	333.815	0.614458
RC0062	VBIRicCon45613_0073	aco1	Fatty acid desaturase (EC 1.14.19.1); Delta-9 fatty acid desaturase (EC 1.14.19.1)	1194	3535.2	4411.87	1.24799
RC0063	VBIRicCon45613_0074		hypothetical protein	312	129.156	79.7662	0.617596
RC0064	VBIRicCon45613_0075	rpsF	SSU ribosomal protein S6p	366	2394.07	1677.77	0.700804
RC0065	VBIRicCon45613_0076	rpsR	SSU ribosomal protein S18p @ SSU ribosomal protein S18p, zinc-independent	288	2544.73	2986.59	1.17364
RC0066	VBIRicCon45613_0077	rplI	LSU ribosomal protein L9p	516	1931.44	2941.98	1.5232
RC0067	VBIRicCon45613_0078	mesJ	tRNA(Ile)-lysidine synthetase (EC 6.3.4.19)	1437	537.888	547.027	1.01699
RC0068	VBIRicCon45613_0079	ftsH	Cell division protein FtsH (EC 3.4.24.-)	1914	1115.22	718.248	0.644043
RC0069	VBIRicCon45613_0081	sdhB	Succinate dehydrogenase iron-sulfur protein (EC 1.3.5.1)	786	1434.11	1218.98	0.849989
RC0070	VBIRicCon45613_0083		hypothetical protein	156	394.363	42.243	0.107117
RC0071	VBIRicCon45613_0084		COG1565: Uncharacterized conserved protein	1221	154.024	154.065	1.00027
RC0072	VBIRicCon45613_0085	lgt	Prolipoprotein diacylglyceryl transferase (EC 2.4.99.-)	780	393.682	535.756	1.36088
RC0073	VBIRicCon45613_0086		Small-conductance mechanosensitive channel	1164	197.577	272.867	1.38106
RC0074	VBIRicCon45613_0087	yidC	Inner membrane protein translocase component YidC, long form	1683	360.942	234.833	0.650611
RC0075	VBIRicCon45613_0088	pgsA	CDP-diacylglycerol--glycerol-3-phosphate 3-phosphatidyltransferase (EC 2.7.8.5)	546	299.582	159.555	0.532591
RC0076	VBIRicCon45613_0089		hypothetical protein	561	401.234	712.373	1.77545
RC0077	VBIRicCon45613_0090		hypothetical protein	384	720.019	880.752	1.22323
RC0078	VBIRicCon45613_0092		hypothetical protein	243	275.099	93.3762	0.339428
RC0079	VBIRicCon45613_0094		hypothetical protein	849	136.603	137.952	1.00988
RC0080	VBIRicCon45613_0095	def3	Peptide deformylase (EC 3.5.1.88)	609	71.5336	132.228	1.84848
RC0081	VBIRicCon45613_0098	tlc1	ADP/ATP Translocase, NTT1	1407	1417.61	1945.54	1.37241
RC0082	VBIRicCon45613_0099	glpT	Glycerol-3-phosphate transporter	1296	587.394	291.51	0.496277
RC0083	VBIRicCon45613_0100	ndk	Nucleoside diphosphate kinase (EC 2.7.4.6)	423	837.204	654.202	0.781412
RC0084	VBIRicCon45613_0101	gidA	tRNA-5-carboxymethylaminomethyl-2-thiouridine(34) synthesis protein MnmG	1869	455.045	656.331	1.44234
RC0085	VBIRicCon45613_0102	gidB	16S rRNA (guanine(527)-N(7))-methyltransferase (EC 2.1.1.170)	576	521.251	659.499	1.26522
RC0086	VBIRicCon45613_0103	soj	Chromosome (plasmid) partitioning protein ParA	768	472.039	533.724	1.13068
RC0087	VBIRicCon45613_0104	spo0J	Chromosome (plasmid) partitioning protein ParB	861	508.06	511.821	1.0074
RC0088	VBIRicCon45613_0105	abcT1	Energy-dependent translational throttle protein EttA	1668	668.457	606.031	0.906612
RC0089	VBIRicCon45613_0106		putative membrane protein	318	328.417	195.615	0.595629
RC0090	VBIRicCon45613_0107	kdsA	2-Keto-3-deoxy-D-manno-octulosonate-8-phosphate synthase (EC 2.5.1.55)	825	899.94	810.038	0.900102
RC0091	VBIRicCon45613_0108		hypothetical protein	540	616.673	886.473	1.43751
RC0093	VBIRicCon45613_0110	hesB1	probable iron binding protein from the HesB_IscA_SufA family	333	1424.67	648.485	0.455183
RC0094	VBIRicCon45613_0112	dgtP	dNTP triphosphohydrolase, broad substrate specificity	1155	556.445	540.604	0.971531
RC0095	VBIRicCon45613_0113	argS	Arginyl-tRNA synthetase (EC 6.1.1.19)	1731	816.579	648.26	0.793874
RC0096	VBIRicCon45613_0114		Membrane protein containing sporulation/cell division related domain	675	271.545	442.364	1.62907
RC0097	VBIRicCon45613_0115	parC	Topoisomerase IV subunit A (EC 5.99.1.-)	2217	343.481	333.805	0.971832
RC0098	VBIRicCon45613_0117		hypothetical protein	1317	843.193	1157.54	1.37281
RC0099	VBIRicCon45613_0118	dcd	Deoxycytidine triphosphate deaminase (EC 3.5.4.13)	567	1502.52	1996.96	1.32908
RC0100	VBIRicCon45613_0119	secB	Protein-export protein SecB (maintains pre-export unfolded state)	459	811.113	1027.08	1.26626
RC0101	VBIRicCon45613_0120	czcR	Cell cycle transcriptional regulator CtrA	714	1874.77	1743.87	0.930182
RC0102	VBIRicCon45613_0121	queF	NADPH-dependent 7-cyano-7-deazaguanine reductase (EC 1.7.1.13)	822	741.867	772.059	1.0407
RC0103	VBIRicCon45613_0122		hypothetical protein	561	768.054	722.742	0.941004
RC0104	VBIRicCon45613_0123	pntB	NAD(P) transhydrogenase subunit beta (EC 1.6.1.2)	1398	401.509	388.464	0.967512
RC0105	VBIRicCon45613_0124		Outer membrane protein W precursor	735	524.631	326.745	0.622808
RC0106	VBIRicCon45613_0125		AdoMet-AdoHcy transporter 2	885	225.539	373.782	1.65728
RC0107	VBIRicCon45613_0126	proP1	proline/betaine transporter	1257	206.002	179.36	0.870673
RC0108	VBIRicCon45613_0127		hypothetical protein	186	179.145	299.008	1.66908
RC0109	VBIRicCon45613_0128	secG	Protein-export membrane protein SecG	240	230.946	323.258	1.39971
RC0110	VBIRicCon45613_0131	sca2	hypothetical protein	5325	507.41	446.832	0.880613
RC0111	VBIRicCon45613_0132	cysS	Cysteinyl-tRNA synthetase (EC 6.1.1.16)	1380	199.244	147.999	0.742801
RC0112	VBIRicCon45613_0133	rpsB	SSU ribosomal protein S2p (SAe)	888	2638.63	2393.71	0.907178
RC0113	VBIRicCon45613_0134	tsf	Translation elongation factor Ts	930	1709.6	895.783	0.523971
RC0114	VBIRicCon45613_0135		hypothetical protein	327	715.276	275.419	0.385053
RC0115	VBIRicCon45613_0136		hypothetical protein	189	86.4364	139.469	1.61354
RC0116	VBIRicCon45613_0137		hypothetical protein	192	243.913	289.664	1.18757
RC0117	VBIRicCon45613_0138		hypothetical protein	219	174.057	230.697	1.32541
RC0118	VBIRicCon45613_0140	kdtA	3-deoxy-D-manno-octulosonic acid transferase (EC 2.4.99.12)	1392	323.305	286.023	0.884684
RC0119	VBIRicCon45613_0141		putative lipoprotein	657	419.134	268.502	0.640612
RC0120	VBIRicCon45613_0142	aatA	Aspartate aminotransferase (EC 2.6.1.1)	1206	687.779	926.22	1.34668
RC0121	VBIRicCon45613_0143		YefM protein (antitoxin to YoeB)	195	680.185	675.637	0.993314
RC0122	VBIRicCon45613_0144		hypothetical protein	1005	134.582	94.6573	0.703341
RC0123	VBIRicCon45613_0145	vacJ	Outer-membrane-phospholipid-binding lipoprotein MlaA	756	312.266	228.52	0.731812
RC0124	VBIRicCon45613_0146		Phospholipid ABC transporter shuttle protein MlaC	600	445.751	102.51	0.229971
RC0125	VBIRicCon45613_0147		hypothetical protein	351	711.911	68.8404	0.0966981
RC0126	VBIRicCon45613_0148		Ribose-phosphate pyrophosphokinase (EC 2.7.6.1)	129	109.754	34.0564	0.310297
RC0127	VBIRicCon45613_0149		hypothetical protein	177	112.587	124.104	1.1023
RC0128	VBIRicCon45613_0150	alr	Alanine racemase (EC 5.1.1.1)	1068	493.376	722.377	1.46415
RC0129	VBIRicCon45613_0151		Phospholipid ABC transporter permease protein MlaE	780	1199.58	1124.31	0.937254
RC0130	VBIRicCon45613_0152	mkl	Phospholipid ABC transporter ATP-binding protein MlaF	756	310.862	186.916	0.601285
RC0131	VBIRicCon45613_0153		hypothetical protein	249	106.275	117.592	1.10649
RC0132	VBIRicCon45613_0154		hypothetical protein	228	228.258	0	NA
RC0133	VBIRicCon45613_0156		hypothetical protein	297	51.338	51.7726	1.00846
RC0134	VBIRicCon45613_0157		hypothetical protein	498	219.291	26.4655	0.120687
RC0135	VBIRicCon45613_0158		hypothetical protein	288	41.5975	53.3904	1.2835
RC0136	VBIRicCon45613_0159	rpmB	LSU ribosomal protein L28p @ LSU ribosomal protein L28p, zinc-independent	294	6240.14	6023.53	0.965289
RC0137	VBIRicCon45613_0160	rpmE	LSU ribosomal protein L31p @ LSU ribosomal protein L31p, zinc-independent	237	1895.41	3045.15	1.60659
RC0138	VBIRicCon45613_0162	engB	GTP-binding protein EngB	639	614.873	613.971	0.998532
RC0139	VBIRicCon45613_0163	argB	Acetylglutamate kinase (EC 2.7.2.8)	801	766.384	760.296	0.992055
RC0140	VBIRicCon45613_0164		Inner membrane protein forms channel for type IV secretion of T-DNA complex, VirB3	288	721.472	396.615	0.54973
RC0141	VBIRicCon45613_0165	virB4	ATPase required for both assembly of type IV secretion complex and secretion of T-DNA complex, VirB4	2418	1983.96	1806.37	0.91049
RC0142	VBIRicCon45613_0166		Inner membrane protein of type IV secretion of T-DNA complex, VirB6	2982	778.861	544.442	0.699023
RC0143	VBIRicCon45613_0167		Inner membrane protein of type IV secretion of T-DNA complex, VirB6	1986	544.232	330.237	0.606794
RC0144	VBIRicCon45613_0168		Inner membrane protein of type IV secretion of T-DNA complex, VirB6	2901	556.04	218.78	0.393461
RC0145	VBIRicCon45613_0169		Inner membrane protein of type IV secretion of T-DNA complex, VirB6	2676	359.044	334.822	0.932537
RC0146	VBIRicCon45613_0170		Inner membrane protein of type IV secretion of T-DNA complex, VirB6	3462	377.475	267.046	0.707454
RC0147	VBIRicCon45613_0172		Phosphate acetyltransferase (EC 2.3.1.8)	468	335.742	361.308	1.07615
RC0148	VBIRicCon45613_0174		Acetate kinase (EC 2.7.2.1)	234	55.8512	18.7747	0.336155
RC0149	VBIRicCon45613_0175		Acetate kinase (EC 2.7.2.1)	252	8.64364	61.0177	7.05925
RC0150	VBIRicCon45613_0176		Acetate kinase (EC 2.7.2.1)	369	186.188	89.2941	0.479592
RC0151	VBIRicCon45613_0179	trmD	tRNA (guanine(37)-N(1))-methyltransferase (EC 2.1.1.228)	705	4014.72	4789.75	1.19305
RC0152	VBIRicCon45613_0180	rplS	LSU ribosomal protein L19p	417	6526.13	7472.83	1.14506
RC0153	VBIRicCon45613_0181		hypothetical protein	237	206.791	129.759	0.627489
RC0154	VBIRicCon45613_0182	secF	Protein translocase subunit SecF	927	870.458	729.684	0.838276
RC0155	VBIRicCon45613_0184	nuoF	NADH-ubiquinone oxidoreductase chain F (EC 1.6.5.3)	1266	1424	1012.97	0.711356
RC0156	VBIRicCon45613_0185	lepB	Signal peptidase I (EC 3.4.21.89)	801	444.872	572.972	1.28795
RC0157	VBIRicCon45613_0186	rnc	Ribonuclease III (EC 3.1.26.3)	684	1590.42	1891.96	1.1896
RC0158	VBIRicCon45613_0187	era	GTP-binding protein Era	1020	1081.79	294.304	0.272053
RC0159	VBIRicCon45613_0188	ruvC	Crossover junction endodeoxyribonuclease RuvC (EC 3.1.22.4)	474	255.479	636.059	2.48967
RC0160	VBIRicCon45613_0189		tRNA (cytidine(32)/uridine(32)-2'-O)-methyltransferase (EC 2.1.1.200)	666	431.945	736.267	1.70454
RC0161	VBIRicCon45613_0190		Nucleotidyltransferase domain protein, Caur_2868 group	573	324.972	259.334	0.798019
RC0162	VBIRicCon45613_0191		DUF1022 domain-containing protein	1047	297.225	236.339	0.795152
RC0163	VBIRicCon45613_0192	mrp	Mrp protein	960	649.456	145.637	0.224245
RC0164	VBIRicCon45613_0193	hflK	HflK protein	1041	1225.01	846.619	0.691112
RC0165	VBIRicCon45613_0194	hflC	HflC protein	861	459.585	391.099	0.850982
RC0166	VBIRicCon45613_0195	htrA	HtrA protease/chaperone protein	1527	798.868	291.99	0.365504
RC0167	VBIRicCon45613_0196		Rhodanese domain protein	744	419.615	965.97	2.30204
RC0168	VBIRicCon45613_0197	sdhC	Succinate dehydrogenase cytochrome b-556 subunit	375	521.519	285.031	0.54654
RC0169	VBIRicCon45613_0198	sdhD	Succinate dehydrogenase hydrophobic membrane anchor protein	381	434.425	103.778	0.238886
RC0170	VBIRicCon45613_0199	sdhA	Succinate dehydrogenase flavoprotein subunit (EC 1.3.5.1)	1791	818.527	520.339	0.635702
RC0171	VBIRicCon45613_0200	yqiY	Amino acid ABC transporter, permease protein	657	192.922	113.677	0.589238
RC0172	VBIRicCon45613_0201	rpsL	SSU ribosomal protein S12p (S23e)	390	1141.72	2027.1	1.77548
RC0173	VBIRicCon45613_0202	rpsG	SSU ribosomal protein S7p (S5e)	483	1011.22	1955.04	1.93334
RC0174	VBIRicCon45613_0203	fusA	Translation elongation factor G	2100	2953.41	3160.51	1.07012
RC0175	VBIRicCon45613_0204	secE	Protein translocase subunit SecE	255	810.921	275.656	0.33993
RC0176	VBIRicCon45613_0205	nusG	Transcription antitermination protein NusG	579	1558.2	1101.21	0.706721
RC0177	VBIRicCon45613_0206	rplK	LSU ribosomal protein L11p (L12e)	438	747.109	546.54	0.731539
RC0178	VBIRicCon45613_0207	rplA	LSU ribosomal protein L1p (L10Ae)	720	1860.64	1612.67	0.866729
RC0179	VBIRicCon45613_0208	rplJ	LSU ribosomal protein L10p (P0)	510	2443.09	2678.36	1.0963
RC0180	VBIRicCon45613_0209	rplL	LSU ribosomal protein L7/L12 (P1/P2)	378	1242.76	1104.06	0.8884
RC0181	VBIRicCon45613_0210	rpoB	DNA-directed RNA polymerase beta subunit (EC 2.7.7.6)	4122	1277.18	1229.88	0.962964
RC0182	VBIRicCon45613_0211	rpoC	DNA-directed RNA polymerase beta' subunit (EC 2.7.7.6)	4119	960.815	1055.6	1.09865
RC0183	VBIRicCon45613_0212		hypothetical protein	1161	957.731	553.654	0.57809
RC0184	VBIRicCon45613_0213	pepA	Cytosol aminopeptidase PepA (EC 3.4.11.1)	1503	2267.3	2026.13	0.893634
RC0185	VBIRicCon45613_0214		hypothetical protein	801	1158.9	768.553	0.663173
RC0186	VBIRicCon45613_0215		hypothetical protein	435	480.913	589.099	1.22496
RC0187	VBIRicCon45613_0216	aspS	Aspartyl-tRNA synthetase (EC 6.1.1.12) @ Aspartyl-tRNA(Asn) synthetase (EC 6.1.1.23)	1848	1142.56	1124.5	0.984198
RC0188	VBIRicCon45613_0217		hypothetical protein	2115	1175.38	976.736	0.831
RC0189	VBIRicCon45613_0218		Integral membrane protein	711	1320.66	1549.46	1.17325
RC0190	VBIRicCon45613_0219	dapB	4-hydroxy-tetrahydrodipicolinate reductase (EC 1.17.1.8)	720	104.822	92.5321	0.882755
RC0191	VBIRicCon45613_0220		Nitrilotriacetate monooxygenase component B (EC 1.14.13.-)	480	184.461	414.733	2.24836
RC0192	VBIRicCon45613_0221	yqiX	Amino acid ABC transporter, substrate-binding protein	726	428.394	706.706	1.64966
RC0193	VBIRicCon45613_0223	gatB	Aspartyl-tRNA(Asn) amidotransferase subunit B (EC 6.3.5.6) @ Glutamyl-tRNA(Gln) amidotransferase subunit B (EC 6.3.5.7)	1452	803.497	791.974	0.98566
RC0194	VBIRicCon45613_0224	gatA	Aspartyl-tRNA(Asn) amidotransferase subunit A (EC 6.3.5.6) @ Glutamyl-tRNA(Gln) amidotransferase subunit A (EC 6.3.5.7)	1482	886.265	644.174	0.726841
RC0195	VBIRicCon45613_0225	gatC	Aspartyl-tRNA(Asn) amidotransferase subunit C (EC 6.3.5.6) @ Glutamyl-tRNA(Gln) amidotransferase subunit C (EC 6.3.5.7)	303	1041.12	434.977	0.417796
RC0196	VBIRicCon45613_0226		hypothetical protein	174	12.5184	113.619	9.07618
RC0197	VBIRicCon45613_0227	frr	Ribosome recycling factor	561	1282.67	1808.52	1.40996
RC0198	VBIRicCon45613_0228	pyrH	Uridine monophosphate kinase (EC 2.7.4.22)	729	1814.72	834.393	0.459792
RC0199	VBIRicCon45613_0229		hypothetical protein	324	1144.27	691.232	0.604081
RC0200	VBIRicCon45613_0230	emrB	Inner-membrane proton/drug antiporter (MSF type) of tripartite multidrug efflux system	1560	436.609	353.339	0.80928
RC0201	VBIRicCon45613_0231		hypothetical protein	204	795.337	1116.06	1.40326
RC0202	VBIRicCon45613_0232	omp1	Outer membrane protein assembly factor YaeT	2307	920.604	1011.58	1.09882
RC0203	VBIRicCon45613_0233		Intramembrane protease RasP/YluC, implicated in cell division based on FtsL cleavage	1077	876.782	882.174	1.00615
RC0204	VBIRicCon45613_0234	nusB	Transcription termination protein NusB	471	48.5586	55.9652	1.15253
RC0205	VBIRicCon45613_0235	ftsJ	23S rRNA (uridine(2552)-2'-O)-methyltransferase (EC 2.1.1.166)	684	398.286	271.844	0.682534
RC0206	VBIRicCon45613_0236		hypothetical protein	1062	1704.72	1254.28	0.735769
RC0207	VBIRicCon45613_0237		hypothetical protein	954	6560.44	8477.51	1.29222
RC0208	VBIRicCon45613_0238		Putative oligoketide cyclase/dehydratase or lipid transport protein YfjG	441	389.137	524.429	1.34767
RC0209	VBIRicCon45613_0239		DNA polymerase I (EC 2.7.7.7)	282	1054.05	563.151	0.534272
RC0210	VBIRicCon45613_0240		16S rRNA (uracil(1498)-N(3))-methyltransferase (EC 2.1.1.193)	735	1018	646.261	0.634835
RC0211	VBIRicCon45613_0241	acrD	RND efflux system, inner membrane transporter	2973	194.455	91.1235	0.468611
RC0212	VBIRicCon45613_0242	hupA	DNA-binding protein HU	300	1351.77	2064.19	1.52702
RC0213	VBIRicCon45613_0243	holB	DNA polymerase III delta prime subunit (EC 2.7.7.7)	810	123.956	73.2212	0.590704
RC0214	VBIRicCon45613_0244	ffh	Signal recognition particle protein Ffh	1350	358.613	222.291	0.619864
RC0215	VBIRicCon45613_0246		Prolyl oligopeptidase family protein	297	337.273	36.9804	0.109645
RC0216	VBIRicCon45613_0247		Prolyl oligopeptidase family protein	360	42.3539	69.1307	1.63222
RC0217	VBIRicCon45613_0249		hypothetical protein	162	20.1685	0	NA
RC0218	VBIRicCon45613_0251		Prolyl oligopeptidase family protein	585	151.906	45.0592	0.296625
RC0219	VBIRicCon45613_0252	hemN	Radical SAM family enzyme, similar to coproporphyrinogen III oxidase, oxygen-independent, clustered with nucleoside-triphosphatase RdgB	1203	157.234	95.5318	0.607578
RC0220	VBIRicCon45613_0255		Cephalosporin hydroxylase	129	261.722	34.0564	0.130124
RC0221	VBIRicCon45613_0256		hypothetical protein	321	105.178	209.728	1.99404
RC0222	VBIRicCon45613_0257		hypothetical protein	177	131.046	136.514	1.04173
RC0223	VBIRicCon45613_0258	gltP	Proton/glutamate symporter @ Sodium/glutamate symporter	1200	464.15	274.539	0.591487
RC0224	VBIRicCon45613_0259	cutA	Periplasmic divalent cation tolerance protein CutA	315	65.6917	62.761	0.955387
RC0225	VBIRicCon45613_0260		6-carboxy-5,6,7,8-tetrahydropterin synthase (EC 4.1.2.50)	417	988.601	533.658	0.539812
RC0226	VBIRicCon45613_0261	sucB	Dihydrolipoamide succinyltransferase component (E2) of 2-oxoglutarate dehydrogenase complex (EC 2.3.1.61)	1188	1791.78	2037.53	1.13716
RC0227	VBIRicCon45613_0262	sucA	2-oxoglutarate dehydrogenase E1 component (EC 1.2.4.2)	2787	1028.51	1068.93	1.0393
RC0228	VBIRicCon45613_0263		thermostable carboxypeptidase	1389	1099.18	778.455	0.708217
RC0229	VBIRicCon45613_0264	recN	DNA repair protein RecN	1638	672.561	718.975	1.06901
RC0230	VBIRicCon45613_0265		competence lipoprotein ComL, putative	756	846.315	823.975	0.973603
RC0231	VBIRicCon45613_0266		Cation transport regulator chaB	138	102.596	159.176	1.55148
RC0232	VBIRicCon45613_0268	dnaJ	Chaperone protein DnaJ	1122	934.144	711.104	0.761236
RC0233	VBIRicCon45613_0269	dnaK	Chaperone protein DnaK	1884	1287.24	1110.45	0.862657
RC0234	VBIRicCon45613_0270		serine protease, HtrA/DegQ/DegS family	1473	165.681	90.4591	0.545983
RC0235	VBIRicCon45613_0272		hypothetical protein	201	32.5104	0	NA
RC0236	VBIRicCon45613_0273		hypothetical protein	348	252.23	294.521	1.16767
RC0237	VBIRicCon45613_0274		hypothetical protein	438	94.4881	310.884	3.29019
RC0238	VBIRicCon45613_0275	holA	DNA polymerase III delta subunit (EC 2.7.7.7)	975	276.062	140.376	0.508495
RC0239	VBIRicCon45613_0277	coq7	2-polyprenyl-3-methyl-6-methoxy-1,4-benzoquinol hydroxylase	540	183.317	100.31	0.547195
RC0240	VBIRicCon45613_0279	coxC	Cytochrome c oxidase polypeptide III (EC 1.9.3.1)	741	411.463	327.03	0.7948
RC0241	VBIRicCon45613_0280		Major pilus subunit of type IV secretion complex, VirB2	360	1561.47	1118.57	0.716356
RC0242	VBIRicCon45613_0281		hypothetical protein	633	80.8652	86.755	1.07283
RC0243	VBIRicCon45613_0282	dapD	2,3,4,5-tetrahydropyridine-2,6-dicarboxylate N-succinyltransferase (EC 2.3.1.117)	849	415.426	222.51	0.535617
RC0244	VBIRicCon45613_0283		hypothetical protein	324	144.541	103.931	0.719041
RC0246	VBIRicCon45613_0284		hypothetical protein	294	82.5994	196.64	2.38065
RC0248	VBIRicCon45613_0285		hypothetical protein	153	42.7098	0	NA
RC0249	VBIRicCon45613_0286	pbpC	Multimodular transpeptidase-transglycosylase (EC 2.4.1.129) (EC 3.4.-.-)	2391	205.347	79.6147	0.387707
RC0250	VBIRicCon45613_0287		hypothetical protein	297	84.341	96.149	1.14
RC0251	VBIRicCon45613_0289		hypothetical protein	204	32.0323	21.5356	0.67231
RC0252	VBIRicCon45613_0290		hypothetical protein	195	131.781	67.5888	0.512886
RC0253	VBIRicCon45613_0291		hypothetical protein	270	342.764	24.4071	0.0712065
RC0254	VBIRicCon45613_0292		hypothetical protein	282	237.883	132.421	0.556665
RC0255	VBIRicCon45613_0293		hypothetical protein	216	221.312	74.5394	0.336807
RC0256	VBIRicCon45613_0294		hypothetical protein	924	494.227	145.016	0.29342
RC0257	VBIRicCon45613_0295		hypothetical protein	135	8.0674	742.577	92.0466
RC0258	VBIRicCon45613_0296		Universal stress protein family 3	447	251.419	245.709	0.977288
RC0259	VBIRicCon45613_0297		TRAP-type uncharacterized transport system	942	578.307	451.436	0.780615
RC0260	VBIRicCon45613_0298		rickettsial conserved	1047	150.297	69.9032	0.465099
RC0261	VBIRicCon45613_0299	fdxB	Ferredoxin, 2Fe-2S	339	233.225	97.1963	0.416749
RC0262	VBIRicCon45613_0300	hscA	Chaperone protein HscA	1788	363.531	230.102	0.632962
RC0263	VBIRicCon45613_0301	hscB	Chaperone protein HscB	501	542.295	764.105	1.40902
RC0264	VBIRicCon45613_0302	rnhB	Ribonuclease HII (EC 3.1.26.4)	582	385.597	135.832	0.352265
RC0266	VBIRicCon45613_0303	uvrB	Excinuclease ABC subunit B	1986	483.166	392.905	0.813188
RC0267	VBIRicCon45613_0304	grxC1	Glutaredoxin 3	309	1260.58	1880.79	1.492
RC0268	VBIRicCon45613_0305		Efflux ABC transporter, permease/ATP-binding protein mlr7818	357	558.782	371.142	0.664199
RC0269	VBIRicCon45613_0306		Efflux ABC transporter, permease/ATP-binding protein mlr7818	201	131.654	43.7141	0.332039
RC0270	VBIRicCon45613_0307		Efflux ABC transporter, permease/ATP-binding protein mlr7818	558	300.527	250.515	0.833585
RC0271	VBIRicCon45613_0308		Efflux ABC transporter, permease/ATP-binding protein mlr7818	207	304.028	1534.26	5.04646
RC0272	VBIRicCon45613_0309		hypothetical protein	171	70.059	0	NA
RC0273	VBIRicCon45613_0310	gyrA	DNA gyrase subunit A (EC 5.99.1.3)	2718	677.081	714.501	1.05527
RC0275	VBIRicCon45613_0314		hypothetical protein	216	25.2106	0	NA
RC0276	VBIRicCon45613_0316		hypothetical protein	186	1734.5	2769.72	1.59684
RC0277	VBIRicCon45613_0317		hypothetical protein	216	3701.96	11592.8	3.13153
RC0278	VBIRicCon45613_0318	def	Peptide deformylase (EC 3.5.1.88)	528	2536.97	3402.2	1.34105
RC0279	VBIRicCon45613_0319	fmt	Methionyl-tRNA formyltransferase (EC 2.1.2.9)	897	1063.68	1347.06	1.26641
RC0280	VBIRicCon45613_0320		hypothetical protein	417	744.435	510.851	0.686227
RC0281	VBIRicCon45613_0321		hypothetical protein	678	321.534	220.239	0.684966
RC0282	VBIRicCon45613_0322	n2B	putative ATPase n2B	1053	76.5369	112.648	1.47181
RC0283	VBIRicCon45613_0323	queA	S-adenosylmethionine:tRNA ribosyltransferase-isomerase (EC 2.4.99.17)	1098	590.242	387.319	0.656204
RC0284	VBIRicCon45613_0324		hypothetical protein	204	97.6854	43.0713	0.440919
RC0285	VBIRicCon45613_0325		hypothetical protein	393	257.13	320.376	1.24597
RC0286	VBIRicCon45613_0326	abcT3	Efflux ABC transporter, permease/ATP-binding protein	1770	365.499	360.609	0.986619
RC0287	VBIRicCon45613_0327		hypothetical protein	273	498.144	367.387	0.737512
RC0288	VBIRicCon45613_0328	cydA	Cytochrome d ubiquinol oxidase subunit I (EC 1.10.3.-)	1371	322.867	222.654	0.689615
RC0289	VBIRicCon45613_0329	cydB	Cytochrome d ubiquinol oxidase subunit II (EC 1.10.3.-)	1020	128.447	180.166	1.40265
RC0290	VBIRicCon45613_0330		YefM protein (antitoxin to YoeB)	243	661.393	888.363	1.34317
RC0291	VBIRicCon45613_0331		YoeB toxin protein	261	183.603	468.347	2.55087
RC0292	VBIRicCon45613_0332	lgtF	Beta 1,4 glucosyltransferase	849	780.474	737.952	0.945517
RC0293	VBIRicCon45613_0333	mpp	Mitochondrial processing peptidase-like protein (EC 3.4.24.64)	1239	529.603	373.401	0.705059
RC0294	VBIRicCon45613_0334	purC	Phosphoribosylaminoimidazole-succinocarboxamide synthase (EC 6.3.2.6)	711	580.141	264.644	0.456172
RC0295	VBIRicCon45613_0336		hypothetical protein	1587	154.262	101.483	0.657865
RC0296	VBIRicCon45613_0337	thrS	Threonyl-tRNA synthetase (EC 6.1.1.3)	1908	663.768	456.119	0.687166
RC0297	VBIRicCon45613_0338		hypothetical protein	225	594.854	1050.73	1.76637
RC0298	VBIRicCon45613_0339		Efflux ABC transporter, permease/ATP-binding protein	315	69.1492	48.8141	0.705925
RC0299	VBIRicCon45613_0340		hypothetical protein	192	56.7239	205.807	3.62823
RC0300	VBIRicCon45613_0342		hypothetical protein	132	24.7523	0	NA
RC0301	VBIRicCon45613_0344		ABC-type multidrug transport system, ATPase and permease components	396	803.687	713.434	0.887701
RC0302	VBIRicCon45613_0345		hypothetical protein	201	158.746	109.285	0.68843
RC0303	VBIRicCon45613_0346		hypothetical protein	141	238.617	62.3159	0.261154
RC0304	VBIRicCon45613_0348		hypothetical protein	417	106.024	391.43	3.6919
RC0305	VBIRicCon45613_0349		hypothetical protein	483	230.853	284.968	1.23441
RC0306	VBIRicCon45613_0351	tolC	Type I secretion outer membrane protein, TolC family	1362	1049.56	1303.88	1.24231
RC0307	VBIRicCon45613_0352		hypothetical protein	369	698.551	571.284	0.817812
RC0308	VBIRicCon45613_0353		hypothetical protein	1713	324.271	249.561	0.769605
RC0309	VBIRicCon45613_0354	gyrB1	Topoisomerase IV subunit B (EC 5.99.1.-)	1989	624.392	572.594	0.917044
RC0310	VBIRicCon45613_0355	ctp	Carboxyl-terminal protease	1371	572.33	382.84	0.668915
RC0311	VBIRicCon45613_0356	barA	histidine kinase sensor protein	1407	110.377	155.058	1.40481
RC0312	VBIRicCon45613_0357		Tol-Pal system TPR repeat containing exported protein YbgF	738	181.358	228.174	1.25814
RC0313	VBIRicCon45613_0358		hypothetical protein	663	154.236	331.207	2.14741
RC0314	VBIRicCon45613_0359		hypothetical protein	1245	243	239.333	0.984907
RC0315	VBIRicCon45613_0360	rplM	LSU ribosomal protein L13p (L13Ae)	468	5240.78	6487.5	1.23789
RC0316	VBIRicCon45613_0361	rpsI	SSU ribosomal protein S9p (S16e)	480	2346.81	2030.02	0.865013
RC0317	VBIRicCon45613_0363		hypothetical protein	120	81.6824	18.3053	0.224103
RC0318	VBIRicCon45613_0364		hypothetical protein	162	100.843	27.119	0.268924
RC0319	VBIRicCon45613_0365		hypothetical protein	294	62.9751	14.9431	0.237286
RC0320	VBIRicCon45613_0367	invA	Adenosine (5')-pentaphospho-(5'')-adenosine pyrophosphohydrolase (EC 3.6.1.-)	486	829.224	993.96	1.19866
RC0321	VBIRicCon45613_0368	pleD	Pole remodelling regulatory diguanylate cyclase	1353	898.445	1205.26	1.34149
RC0322	VBIRicCon45613_0369	efp	Translation elongation factor P	525	1615.66	1530.67	0.947399
RC0323	VBIRicCon45613_0370	suhB	Inositol-1-monophosphatase (EC 3.1.3.25)	747	452.33	261.583	0.578302
RC0324	VBIRicCon45613_0371		hypothetical protein	324	1299.9	1240.32	0.954165
RC0325	VBIRicCon45613_0372	psd	Phosphatidylserine decarboxylase (EC 4.1.1.65)	696	1294.02	1225.36	0.946935
RC0326	VBIRicCon45613_0374	pssA	CDP-diacylglycerol--serine O-phosphatidyltransferase (EC 2.7.8.8) @ Archaetidylserine synthase (EC 2.7.8.38)	765	376.964	515.685	1.368
RC0327	VBIRicCon45613_0375	emrA	Membrane fusion component of MSF-type tripartite multidrug efflux system	1053	694.097	865.349	1.24673
RC0328	VBIRicCon45613_0377		hypothetical protein	204	202.871	165.067	0.813652
RC0329	VBIRicCon45613_0378	bolA	Cell division protein BolA	228	572.184	2577.33	4.50438
RC0330	VBIRicCon45613_0379		hypothetical protein	1218	431.478	666.391	1.54444
RC0331	VBIRicCon45613_0380	murC	UDP-N-acetylmuramate--alanine ligase (EC 6.3.2.8)	1458	381.633	293.242	0.768386
RC0332	VBIRicCon45613_0381	murB	UDP-N-acetylenolpyruvoylglucosamine reductase (EC 1.3.1.98)	888	320.076	299.206	0.934796
RC0333	VBIRicCon45613_0382	ddl	D-alanine--D-alanine ligase (EC 6.3.2.4)	966	418.771	393.292	0.939158
RC0334	VBIRicCon45613_0383	ftsQ	Cell division protein FtsQ	804	248.407	658.14	2.64944
RC0335	VBIRicCon45613_0384	ftsA	Cell division protein FtsA	1236	329.411	290.193	0.880944
RC0336	VBIRicCon45613_0385		Putative activity regulator of membrane protease YbbK	471	245.296	144.577	0.589397
RC0337	VBIRicCon45613_0386	cycM	membrane c-type cytochrome cy	528	321.336	474.089	1.47537
RC0338	VBIRicCon45613_0387		hypothetical protein	1071	201.321	420.997	2.09117
RC0339	VBIRicCon45613_0388	lpxC	UDP-3-O-[3-hydroxymyristoyl] N-acetylglucosamine deacetylase (EC 3.5.1.108)	876	300.705	269.88	0.89749
RC0341	VBIRicCon45613_0389		hypothetical protein	1149	55.5403	107.647	1.93818
RC0342	VBIRicCon45613_0390	rne	Ribonuclease E (EC 3.1.26.12)	2073	619.463	786.089	1.26898
RC0343	VBIRicCon45613_0391	coxW	Heme A synthase, cytochrome oxidase biogenesis protein Cox15-CtaA	969	323.519	163.94	0.506739
RC0344	VBIRicCon45613_0392	rluC	Ribosomal large subunit pseudouridine synthase C (EC 5.4.99.24)	912	151.405	55.3976	0.36589
RC0345	VBIRicCon45613_0393	pbpE	Penicillin-binding protein 4*	1209	228.058	96.2959	0.422243
RC0346	VBIRicCon45613_0394	xthA1	Exodeoxyribonuclease III (EC 3.1.11.2)	861	865.73	590.938	0.682589
RC0347	VBIRicCon45613_0395	pdhA	Pyruvate dehydrogenase E1 component alpha subunit (EC 1.2.4.1)	981	1986.82	1816.14	0.914093
RC0348	VBIRicCon45613_0396	pdhB	Pyruvate dehydrogenase E1 component beta subunit (EC 1.2.4.1)	981	1560.81	1065.58	0.682706
RC0349	VBIRicCon45613_0397	bipA	GTP-binding protein TypA/BipA	1830	3873.58	5094.04	1.31507
RC0350	VBIRicCon45613_0398		hypothetical protein	240	322.192	64.0685	0.198852
RC0351	VBIRicCon45613_0399		hypothetical protein	348	134.573	75.7461	0.562864
RC0352	VBIRicCon45613_0401		Outer membrane chaperone Skp (OmpH) precursor @ Outer membrane protein H precursor	486	276.062	165.693	0.600203
RC0353	VBIRicCon45613_0402	icd	Isocitrate dehydrogenase [NADP] (EC 1.1.1.42)	1452	831.634	898.321	1.08019
RC0354	VBIRicCon45613_0403		Monovalent cation/proton antiporter, MnhG/PhaG subunit	321	488.484	360.353	0.737696
RC0355	VBIRicCon45613_0404		Multisubunit Na+/H+ antiporter, MnhB subunit	1050	323.369	393.876	1.21804
RC0356	VBIRicCon45613_0405	ccmB	ABC transporter involved in cytochrome c biogenesis, CcmB subunit	648	188.378	63.2524	0.335774
RC0357	VBIRicCon45613_0406		hypothetical protein	459	1119.06	1546.77	1.3822
RC0358	VBIRicCon45613_0407	petA	Ubiquinol-cytochrome C reductase iron-sulfur subunit (EC 1.10.2.2)	534	842.386	756.802	0.898403
RC0359	VBIRicCon45613_0408	petB	Ubiquinol-cytochrome C reductase, cytochrome B subunit (EC 1.10.2.2)	1197	392.622	202.427	0.515577
RC0360	VBIRicCon45613_0409	fbcH	Ubiquinol-cytochrome C reductase, cytochrome C1 subunit	756	522.131	362.146	0.693592
RC0361	VBIRicCon45613_0410		hypothetical protein	210	31.1171	0	NA
RC0362	VBIRicCon45613_0411		hypothetical protein	195	208.311	581.681	2.79236
RC0363	VBIRicCon45613_0412	hsp22	HEAT SHOCK PROTEIN (hsp22)	504	295.116	275.968	0.935115
RC0364	VBIRicCon45613_0413		hypothetical protein	186	175.661	1109.47	6.31597
RC0365	VBIRicCon45613_0415		hypothetical protein	210	311.171	571.629	1.83702
RC0366	VBIRicCon45613_0416		hypothetical protein	306	197.871	165.027	0.834012
RC0367	VBIRicCon45613_0417		hypothetical protein	480	242.966	143.324	0.589892
RC0368	VBIRicCon45613_0418	prfB	Peptide chain release factor 2 @ programmed frameshift-containing	858	512.994	461.591	0.899798
RC0369	VBIRicCon45613_0419	lepA	Translation elongation factor LepA	1803	1282.16	888.983	0.693348
RC0370	VBIRicCon45613_0422		hypothetical protein	939	204.229	56.9151	0.278682
RC0371	VBIRicCon45613_0423		hypothetical protein	366	90.1557	102.03	1.1317
RC0372	VBIRicCon45613_0425		hypothetical protein	549	121.388	16.0046	0.131847
RC0373	VBIRicCon45613_0428		hypothetical protein	549	29.7568	36.0104	1.21016
RC0374	VBIRicCon45613_0429		hypothetical protein	525	147.905	190.995	1.29134
RC0376	VBIRicCon45613_0431	rodA	Rod shape-determining protein RodA	1101	163.887	159.544	0.973499
RC0377	VBIRicCon45613_0432	ptrB	Protease II	2190	219.973	77.8946	0.354109
RC0378	VBIRicCon45613_0433	nuoL3	NADH dehydrogenase I chain N	1518	530.189	735.245	1.38676
RC0379	VBIRicCon45613_0434		VapC toxin protein	405	2855.39	5968.82	2.09037
RC0380	VBIRicCon45613_0435		VapB protein (antitoxin to VapC)	288	4948.89	6319.99	1.27705
RC0381	VBIRicCon45613_0436	nuoL2	NADH-ubiquinone oxidoreductase chain L (EC 1.6.5.3)	1464	132.922	189.96	1.42911
RC0382	VBIRicCon45613_0437	nuoN2	hypothetical protein	1302	206.998	281.656	1.36067
RC0383	VBIRicCon45613_0438		PH adaptation potassium efflux system protein C; sodium- potassium/hydrogen antiporter subunit C	336	536.326	291.965	0.544379
RC0384	VBIRicCon45613_0439	trbG	Outer membrane and periplasm component of type IV secretion of T-DNA complex, has secretin-like domain, VirB9	753	806.727	572.502	0.70966
RC0385	VBIRicCon45613_0440	virB8	Inner membrane protein forms channel for type IV secretion of T-DNA complex, VirB8	699	292.25	122.559	0.419364
RC0386	VBIRicCon45613_0441		Lipoprotein of type IV secretion complex that spans outer membrane and periplasm, VirB7	144	108.135	0	NA
RC0387	VBIRicCon45613_0442		Inner membrane protein forms channel for type IV secretion of T-DNA complex, VirB8	732	311.967	576.889	1.8492
RC0388	VBIRicCon45613_0443	virB9	Outer membrane and periplasm component of type IV secretion of T-DNA complex, has secretin-like domain, VirB9	474	371.73	140.555	0.378111
RC0389	VBIRicCon45613_0444	virB10	Inner membrane protein of type IV secretion of T-DNA complex, TonB-like, VirB10	1449	391.091	270.325	0.691206
RC0390	VBIRicCon45613_0445	virB11	ATPase required for both assembly of type IV secretion complex and secretion of T-DNA complex, VirB11	1005	953.155	1076.52	1.12942
RC0391	VBIRicCon45613_0446	virD4	Coupling protein VirD4, ATPase required for T-DNA transfer	1776	442.925	365.574	0.825363
RC0392	VBIRicCon45613_0447	gppA	Guanosine pentaphosphate phosphohydrolase (EC 3.6.1.11) (EC 3.6.1.40)	1422	386.719	204.891	0.52982
RC0394	VBIRicCon45613_0448		hypothetical protein	264	33.003	24.9618	0.756348
RC0395	VBIRicCon45613_0449		hypothetical protein	297	11.001	187.258	17.0219
RC0396	VBIRicCon45613_0450		hypothetical protein	285	167.731	46.245	0.275709
RC0397	VBIRicCon45613_0451		hypothetical protein	219	178.496	90.2727	0.505742
RC0398	VBIRicCon45613_0453		hypothetical protein	888	184.932	77.4722	0.418922
RC0399	VBIRicCon45613_0454		hypothetical protein	825	244.473	188.137	0.769559
RC0400	VBIRicCon45613_0455	cysQ	3'(2'),5'-bisphosphate nucleotidase (EC 3.1.3.7)	777	275.527	393.801	1.42926
RC0401	VBIRicCon45613_0456	mutS	DNA mismatch repair protein MutS	2673	1137.7	1009.83	0.887606
RC0402	VBIRicCon45613_0457	lacA	Ribose 5-phosphate isomerase B (EC 5.3.1.6) / Galactose 6-phosphate isomerase	435	170.25	297.822	1.74932
RC0403	VBIRicCon45613_0458	nlpD	Membrane-bound metallopeptidase	639	204.85	318.412	1.55437
RC0404	VBIRicCon45613_0459		hypothetical protein	693	638.24	513.288	0.804224
RC0405	VBIRicCon45613_0460	thyX	Thymidylate synthase ThyX (EC 2.1.1.148)	885	317.968	332.57	1.04592
RC0406	VBIRicCon45613_0461	tolB	Tol-Pal system beta propeller repeat protein TolB	1335	1106.21	622.871	0.563067
RC0407	VBIRicCon45613_0462	rpoH	RNA polymerase sigma factor RpoH	882	3463.45	4787.85	1.38239
RC0408	VBIRicCon45613_0463	cox11	Cytochrome oxidase biogenesis protein Cox11-CtaG, copper delivery to Cox1	567	125.218	262.035	2.09264
RC0409	VBIRicCon45613_0464		hypothetical protein	981	531.911	576.696	1.0842
RC0410	VBIRicCon45613_0465	mnmA	tRNA-specific 2-thiouridylase MnmA (EC 2.8.1.13)	1098	2347.97	1970.41	0.839197
RC0411	VBIRicCon45613_0466	atrC1	Uncharacterized amino acid permease, GabP family	1398	589.554	340.36	0.577319
RC0412	VBIRicCon45613_0467	hisS	Histidyl-tRNA synthetase (EC 6.1.1.21)	1320	477.882	319.474	0.66852
RC0413	VBIRicCon45613_0468		ABC transporter, ATP-binding protein	198	49.5045	247.604	5.00165
RC0414	VBIRicCon45613_0469		ABC transporter, ATP-binding protein	147	81.4972	29.8862	0.366714
RC0415	VBIRicCon45613_0470		hypothetical protein	129	50.6558	0	NA
RC0416	VBIRicCon45613_0471		hypothetical protein	354	55.3779	24.8207	0.448206
RC0417	VBIRicCon45613_0472		hypothetical protein	303	144.459	0	NA
RC0418	VBIRicCon45613_0474		hypothetical protein	672	118.618	6.53761	0.0551148
RC0419	VBIRicCon45613_0475		hypothetical protein	165	0	0	NA
RC0420	VBIRicCon45613_0476		hypothetical protein	228	19.107	0	NA
RC0421	VBIRicCon45613_0477		hypothetical protein	429	45.6965	10.2407	0.224103
RC0422	VBIRicCon45613_0478	tolQ	Tol-Pal system protein TolQ	726	417.41	172.463	0.413175
RC0423	VBIRicCon45613_0479	tolR	Tol biopolymer transport system, TolR protein	432	237.459	147.459	0.620988
RC0426	VBIRicCon45613_0483		hypothetical protein	708	119.363	86.8726	0.727804
RC0427	VBIRicCon45613_0484	proP2	proline/betaine transporter	1317	161.078	269.559	1.67346
RC0428	VBIRicCon45613_0485	aprE	Alkaline protease secretion protein AprE	1536	145.203	98.677	0.679581
RC0429	VBIRicCon45613_0486	aprD	Type I secretion system ATPase	1755	346.585	168.916	0.487373
RC0430	VBIRicCon45613_0487	asd	Aspartate-semialdehyde dehydrogenase (EC 1.2.1.11)	1017	217.568	297.261	1.36628
RC0431	VBIRicCon45613_0488	pkcI	Protein kinase C inhibitor 1	360	445.541	929.14	2.08542
RC0432	VBIRicCon45613_0489		hypothetical protein	354	254.108	450.726	1.77376
RC0433	VBIRicCon45613_0490	hslV	ATP-dependent protease subunit HslV (EC 3.4.25.2)	549	335.588	162.684	0.484773
RC0434	VBIRicCon45613_0491	hslU	ATP-dependent hsl protease ATP-binding subunit HslU	1353	492.963	398.174	0.807715
RC0435	VBIRicCon45613_0492		MG(2+) CHELATASE FAMILY PROTEIN / ComM-related protein	489	267.871	169.169	0.631532
RC0436	VBIRicCon45613_0493		MG(2+) CHELATASE FAMILY PROTEIN / ComM-related protein	204	446.732	64.6069	0.144621
RC0437	VBIRicCon45613_0494		hypothetical protein	507	332.036	43.3261	0.130486
RC0438	VBIRicCon45613_0496		hypothetical protein	186	23.4215	11.8099	0.504232
RC0439	VBIRicCon45613_0497		hypothetical protein	558	320.626	200.68	0.625901
RC0440	VBIRicCon45613_0498	lpxB	Lipid-A-disaccharide synthase (EC 2.4.1.182)	1341	254.976	161.61	0.633822
RC0441	VBIRicCon45613_0499		hypothetical protein	273	47.8725	136.697	2.85545
RC0442	VBIRicCon45613_0500		FIG004453: protein YceG like	1020	172.11	61.0097	0.354481
RC0443	VBIRicCon45613_0501	cyaY	Frataxin homolog CyaY, facilitates Fe-S cluster assembly, interacts with IscS	312	290.017	35.2025	0.121381
RC0444	VBIRicCon45613_0504		hypothetical protein	282	77.2411	132.335	1.71327
RC0445	VBIRicCon45613_0507		hypothetical protein	405	161.059	59.6617	0.370434
RC0446	VBIRicCon45613_0508		hypothetical protein	291	376.797	7.54858	0.0200335
RC0447	VBIRicCon45613_0509		hypothetical protein	141	154.482	0	NA
RC0448	VBIRicCon45613_0510	gltX	Glutamyl-tRNA(Gln) synthetase (EC 6.1.1.24)	1344	684.752	277.255	0.404898
RC0449	VBIRicCon45613_0511	topA	DNA topoisomerase I (EC 5.99.1.2)	2331	1094.2	875.747	0.800356
RC0450	VBIRicCon45613_0513		Rossmann fold nucleotide-binding protein Smf possibly involved in DNA uptake	336	633.915	681.848	1.07561
RC0451	VBIRicCon45613_0516	tdpX1	Alkyl hydroperoxide reductase subunit C-like protein	603	636.789	597.346	0.938058
RC0452	VBIRicCon45613_0517		Protein QmcA (possibly involved in integral membrane quality control)	939	937.015	1126.27	1.20197
RC0453	VBIRicCon45613_0518		hypothetical protein	228	0	0	NA
RC0454	VBIRicCon45613_0519		hypothetical protein	1569	77.3875	60.6625	0.783879
RC0455	VBIRicCon45613_0520		Putative pre-16S rRNA nuclease	465	91.3438	37.7916	0.413729
RC0456	VBIRicCon45613_0522		Probable dTDP-4-dehydrorhamnose reductase (EC 1.1.1.133)	855	314.46	275.719	0.876801
RC0457	VBIRicCon45613_0523	capD	Capsular polysaccharide biosynthesis protein CapD	1026	807.214	639.888	0.792712
RC0458	VBIRicCon45613_0524	rffE	UDP-N-acetyl-L-fucosamine synthase (EC 5.1.3.28)	1134	857.84	572.669	0.667571
RC0459	VBIRicCon45613_0525		hypothetical protein	1338	259.066	190.404	0.734964
RC0460	VBIRicCon45613_0526		hypothetical protein	297	175.622	362.326	2.0631
RC0461	VBIRicCon45613_0527		minor teichoic acids biosynthesis protein ggaB	1731	251.061	228.767	0.911203
RC0462	VBIRicCon45613_0528		RND efflux system, membrane fusion protein	996	491.213	287.387	0.585056
RC0463	VBIRicCon45613_0529		hypothetical protein	795	302.167	235.74	0.780166
RC0464	VBIRicCon45613_0530		2-hydroxymuconic semialdehyde hydrolase (EC 3.7.1.9)	657	653.635	510.257	0.780646
RC0465	VBIRicCon45613_0531	capM1	Glycosyltransferase	1128	1222.73	2236.83	1.82937
RC0467	VBIRicCon45613_0533		hypothetical protein	174	37.5551	12.6243	0.336155
RC0468	VBIRicCon45613_0536	rpsD	SSU ribosomal protein S4p (S9e) @ SSU ribosomal protein S4p (S9e), zinc-independent	618	2529.17	2620.11	1.03596
RC0469	VBIRicCon45613_0537	ctaB	Heme O synthase, protoheme IX farnesyltransferase (EC 2.5.1.-) COX10-CtaB	840	1166.96	852.039	0.730138
RC0470	VBIRicCon45613_0538		Spore photoproduct lyase (EC 4.1.99.14)	564	79.1721	80.4625	1.0163
RC0471	VBIRicCon45613_0540		hypothetical protein	249	193.283	17.6437	0.0912842
RC0472	VBIRicCon45613_0541	asmA	OUTER MEMBRANE ASSEMBLY PROTEIN (asmA)	2493	415.345	283.653	0.682933
RC0473	VBIRicCon45613_0542	rimM	16S rRNA processing protein RimM	498	580.318	545.352	0.939748
RC0474	VBIRicCon45613_0543		hypothetical protein	2631	322.449	348.282	1.08012
RC0475	VBIRicCon45613_0544	xseB	Exodeoxyribonuclease VII small subunit (EC 3.1.11.6)	243	134.457	256.09	1.90463
RC0476	VBIRicCon45613_0545		hypothetical protein	192	829.247	1798.96	2.16939
RC0477	VBIRicCon45613_0546		hypothetical protein	285	2616.87	3639.02	1.3906
RC0478	VBIRicCon45613_0547		hypothetical protein	408	1430.93	1957.19	1.36777
RC0479	VBIRicCon45613_0548		hypothetical protein	201	513.584	258.561	0.503444
RC0480	VBIRicCon45613_0549	mpg	DNA-3-methyladenine glycosylase II (EC 3.2.2.21)	552	1704.71	1903.94	1.11687
RC0481	VBIRicCon45613_0551	nuoE	NADH-ubiquinone oxidoreductase chain E (EC 1.6.5.3)	504	205.697	537.278	2.61198
RC0482	VBIRicCon45613_0553	nuoD	NADH-ubiquinone oxidoreductase chain D (EC 1.6.5.3)	1176	927.375	346.113	0.373217
RC0483	VBIRicCon45613_0554	nuoC	NADH-ubiquinone oxidoreductase chain C (EC 1.6.5.3)	729	713.077	195.859	0.274668
RC0484	VBIRicCon45613_0555	nuoB	NADH-ubiquinone oxidoreductase chain B (EC 1.6.5.3)	525	872.308	277.481	0.3181
RC0485	VBIRicCon45613_0556	nuoA	NADH ubiquinone oxidoreductase chain A (EC 1.6.5.3)	399	114.642	258.752	2.25704
RC0486	VBIRicCon45613_0557		Lipid A core - O-antigen ligase and related enzymes	1236	77.3517	34.9387	0.451686
RC0487	VBIRicCon45613_0558		FIG167255: hypothetical protein	474	329.252	471.012	1.43055
RC0488	VBIRicCon45613_0559		Phage protein	552	99.0253	27.8559	0.281301
RC0489	VBIRicCon45613_0560		Phage protein	306	39.1506	50.2498	1.2835
RC0490	VBIRicCon45613_0561		Phage protein	555	113.605	234.689	2.06583
RC0491	VBIRicCon45613_0562	xerD	Site-specific tyrosine recombinase XerD	921	354.922	160.558	0.452377
RC0492	VBIRicCon45613_0563		hypothetical protein	1035	291.226	241.901	0.830629
RC0493	VBIRicCon45613_0564		hypothetical protein	1164	530.522	837.451	1.57854
RC0494	VBIRicCon45613_0565	fabI	Enoyl-[acyl-carrier-protein] reductase [NADH] (EC 1.3.1.9)	783	1019.6	1268.69	1.2443
RC0495	VBIRicCon45613_0566	lnt	Apolipoprotein N-acyltransferase (EC 2.3.1.-)	1500	244.786	111.73	0.456439
RC0496	VBIRicCon45613_0567		hypothetical protein	486	68.5618	9.03965	0.131847
RC0497	VBIRicCon45613_0568		N-acetylmuramoyl-L-alanine amidase (EC 3.5.1.28)	804	43823.7	28819.4	0.657622
RC0498	VBIRicCon45613_0569		hypothetical protein	918	559.982	495.949	0.885651
RC0499	VBIRicCon45613_0570		ABC transporter, permease protein	840	472.125	344.236	0.729121
RC0500	VBIRicCon45613_0571		ABC transporter, ATP-binding protein	723	746.558	447.519	0.599443
RC0501	VBIRicCon45613_0572		hypothetical protein	384	379.675	1267.28	3.3378
RC0502	VBIRicCon45613_0573		hypothetical protein	213	307.211	30.9385	0.100708
RC0503	VBIRicCon45613_0575		hypothetical protein	153	64.0647	114.857	1.79283
RC0504	VBIRicCon45613_0577		Periplasmic thiol:disulfide oxidoreductase DsbB, required for DsbA reoxidation	594	281.768	145.443	0.516178
RC0505	VBIRicCon45613_0578	lysK	Lysyl-tRNA synthetase (class I) (EC 6.1.1.6)	1569	707.147	520.746	0.736405
RC0506	VBIRicCon45613_0579		Auxin efflux carrier family protein	933	264.352	163.978	0.620302
RC0507	VBIRicCon45613_0580	tme	NADP-dependent malic enzyme (EC 1.1.1.40)	2304	434.301	481.937	1.10968
RC0508	VBIRicCon45613_0581		hypothetical protein	534	660.532	1114.36	1.68706
RC0509	VBIRicCon45613_0582	sec7	hypothetical protein	210	186.146	115.062	0.618129
RC0510	VBIRicCon45613_0583		hypothetical protein	387	106.94	96.493	0.90231
RC0511	VBIRicCon45613_0584		hypothetical protein	249	367.298	8.82183	0.0240182
RC0512	VBIRicCon45613_0585	proP3	proline/betaine transporter	1218	281.767	229.556	0.814701
RC0513	VBIRicCon45613_0586		hypothetical protein	186	387.568	35.4296	0.0914153
RC0514	VBIRicCon45613_0587		hypothetical protein	348	137.702	69.4339	0.504232
RC0515	VBIRicCon45613_0588		hypothetical protein	216	60.5055	40.6784	0.67231
RC0516	VBIRicCon45613_0589		hypothetical protein	519	195.555	262.411	1.34188
RC0517	VBIRicCon45613_0590		hypothetical protein	189	121.011	433.86	3.5853
RC0518	VBIRicCon45613_0591		hypothetical protein	216	298.444	176.236	0.590515
RC0519	VBIRicCon45613_0592		hypothetical protein	756	629.867	565.538	0.897869
RC0520	VBIRicCon45613_0594	mdh	Malate dehydrogenase (EC 1.1.1.37)	945	1360.02	1085.33	0.798023
RC0522	VBIRicCon45613_0597	tlc2	NAD transporter of enosymbionts, possible	1416	462.589	478.787	1.03502
RC0523	VBIRicCon45613_0598	pyrG	CTP synthase (EC 6.3.4.2)	1614	740.833	563.343	0.760419
RC0524	VBIRicCon45613_0599	kdsB	3-deoxy-manno-octulosonate cytidylyltransferase (EC 2.7.7.38)	726	760.098	504.155	0.663276
RC0525	VBIRicCon45613_0601	mutT	hypothetical protein	291	164.675	130.814	0.794378
RC0526	VBIRicCon45613_0602		hypothetical protein	1524	563.662	236.778	0.420072
RC0527	VBIRicCon45613_0603	folE	GTP cyclohydrolase I (EC 3.5.4.16) type 1	570	347.747	679.358	1.9536
RC0528	VBIRicCon45613_0604	proS	Prolyl-tRNA synthetase (EC 6.1.1.15), bacterial type	1281	302.142	240.578	0.796239
RC0529	VBIRicCon45613_0605		Fic domain protein, KPN_03553 type	969	126.55	141.27	1.11632
RC0530	VBIRicCon45613_0606		rickettsial conserved	207	68.3975	477.293	6.97823
RC0531	VBIRicCon45613_0607	ruvA	Holliday junction DNA helicase RuvA	612	400.316	319.366	0.797784
RC0532	VBIRicCon45613_0610		hypothetical protein	288	168.64	61.0177	0.361821
RC0533	VBIRicCon45613_0611	ruvB	Holliday junction DNA helicase RuvB	1029	382.347	260.366	0.680967
RC0534	VBIRicCon45613_0612	msbA1	Lipid A export permease/ATP-binding protein MsbA	1764	335.556	93.8048	0.27955
RC0535	VBIRicCon45613_0614	ampG4	AmpG permease	1245	265.723	263.413	0.991308
RC0536	VBIRicCon45613_0615	dacF	D-alanyl-D-alanine carboxypeptidase (EC 3.4.16.4)	921	432.968	434.84	1.00432
RC0537	VBIRicCon45613_0616	rlpA	rare lipoprotein A precursor	924	330.926	118.866	0.359191
RC0538	VBIRicCon45613_0617		Putative periplasmic protein	618	157.704	135.068	0.856468
RC0539	VBIRicCon45613_0618		Intracellular septation protein A	543	394.097	312.692	0.79344
RC0540	VBIRicCon45613_0619		FTR1 family protein	849	694.144	563.011	0.811086
RC0541	VBIRicCon45613_0620		hypothetical protein	381	332.676	363.159	1.09163
RC0542	VBIRicCon45613_0621		hypothetical protein	996	1274.07	1755.71	1.37803
RC0543	VBIRicCon45613_0622		Protocatechuate 3,4-dioxygenase alpha chain (EC 1.13.11.3)	627	152.669	301.215	1.97299
RC0544	VBIRicCon45613_0623	tlpA	Thiol:disulfide interchange protein tlpA	645	224.713	202.017	0.898999
RC0545	VBIRicCon45613_0624	sohB	Signal peptide peptidase SppA, 36K type	915	404.988	322.378	0.796018
RC0546	VBIRicCon45613_0625	dut	Deoxyuridine 5'-triphosphate nucleotidohydrolase (EC 3.6.1.23)	447	716.924	291.501	0.4066
RC0547	VBIRicCon45613_0626	slt	Soluble lytic murein transglycosylase precursor (EC 3.2.1.-)	1962	270.006	145.128	0.537498
RC0548	VBIRicCon45613_0627		hypothetical protein	960	2206.8	1689.04	0.765377
RC0549	VBIRicCon45613_0628	mccF	Muramoyltetrapeptide carboxypeptidase (EC 3.4.17.13)	948	923.866	440.151	0.476423
RC0550	VBIRicCon45613_0629		hypothetical protein	2517	112.795	102.654	0.910101
RC0551	VBIRicCon45613_0630		hypothetical protein	399	201.988	190.811	0.944666
RC0552	VBIRicCon45613_0631		Glutamine amidotransferase, class I	729	196.277	198.805	1.01288
RC0553	VBIRicCon45613_0632	coxA	Cytochrome c oxidase polypeptide I (EC 1.9.3.1)	1599	1092.2	728.253	0.666779
RC0554	VBIRicCon45613_0633		hypothetical protein	384	216.395	161.993	0.748601
RC0555	VBIRicCon45613_0634	coxB	Cytochrome c oxidase polypeptide II (EC 1.9.3.1)	948	135.316	55.611	0.410971
RC0556	VBIRicCon45613_0635		ADP-heptose synthase (EC 2.7.-.-) / D-glycero-beta-D-manno-heptose 7-phosphate kinase	303	122.209	458.874	3.75483
RC0557	VBIRicCon45613_0636		hypothetical protein	1365	1527.73	2089.82	1.36792
RC0558	VBIRicCon45613_0637	lspA	Lipoprotein signal peptidase (EC 3.4.23.36)	477	192.47	421.998	2.19254
RC0559	VBIRicCon45613_0638		hypothetical protein	249	445.667	167.615	0.376099
RC0560	VBIRicCon45613_0639	murD	UDP-N-acetylmuramoylalanine--D-glutamate ligase (EC 6.3.2.9)	1503	573.849	226.5	0.394704
RC0561	VBIRicCon45613_0640	ftsW	Cell division protein FtsW	1134	320.704	136.212	0.424728
RC0562	VBIRicCon45613_0641	murG	UDP-N-acetylglucosamine--N-acetylmuramyl-(pentapeptide) pyrophosphoryl-undecaprenol N-acetylglucosamine transferase (EC 2.4.1.227)	1131	751.453	557.924	0.74246
RC0563	VBIRicCon45613_0643		hypothetical protein	651	1868.02	908.447	0.486315
RC0564	VBIRicCon45613_0645		hypothetical protein	195	102.194	45.0592	0.440919
RC0565	VBIRicCon45613_0646		RND family efflux transporter	720	250.285	65.0742	0.26
RC0566	VBIRicCon45613_0647		hypothetical protein	465	195.289	33.0676	0.169327
RC0567	VBIRicCon45613_0648		hypothetical protein	513	70.059	25.6916	0.366714
RC0568	VBIRicCon45613_0649		hypothetical protein	486	78.1923	58.7577	0.751452
RC0569	VBIRicCon45613_0650		RND efflux system, inner membrane transporter	219	356.991	40.1212	0.112387
RC0570	VBIRicCon45613_0652		RND efflux system, membrane fusion protein	297	281.571	22.1882	0.0788016
RC0571	VBIRicCon45613_0653		hypothetical protein	219	175.002	140.424	0.802414
RC0572	VBIRicCon45613_0654		hypothetical protein	378	241.093	40.6784	0.168725
RC0573	VBIRicCon45613_0655		hypothetical protein	186	190.856	47.2395	0.247514
RC0575	VBIRicCon45613_0656	capM2	capM protein	1017	184.716	239.631	1.29729
RC0576	VBIRicCon45613_0657		hypothetical protein	285	744.257	588.053	0.790121
RC0577	VBIRicCon45613_0658		hypothetical protein	258	106.789	96.4615	0.903292
RC0578	VBIRicCon45613_0659		hypothetical protein	195	275.333	116.361	0.42262
RC0579	VBIRicCon45613_0660	dapF	Diaminopimelate epimerase (EC 5.1.1.7)	813	2117.48	2044.43	0.965499
RC0580	VBIRicCon45613_0661		tRNA t(6)A37-methylthiotransferase (EC 2.8.4.5)	1251	1035.28	751.371	0.725765
RC0581	VBIRicCon45613_0663	pheS	Phenylalanyl-tRNA synthetase alpha chain (EC 6.1.1.20)	1050	780.011	657.472	0.842901
RC0582	VBIRicCon45613_0664	pheT	Phenylalanyl-tRNA synthetase beta chain (EC 6.1.1.20)	2457	654.624	571.157	0.872497
RC0583	VBIRicCon45613_0665	dnaN	DNA polymerase III beta subunit (EC 2.7.7.7)	1140	679.08	991.426	1.45995
RC0584	VBIRicCon45613_0668		hypothetical protein	510	525.913	328.762	0.625126
RC0585	VBIRicCon45613_0670	leuS	Leucyl-tRNA synthetase (EC 6.1.1.4)	2508	421.086	529.137	1.2566
RC0586	VBIRicCon45613_0671		hypothetical protein	159	34.2484	69.0766	2.01693
RC0587	VBIRicCon45613_0673	rnd2	Ribonuclease D related protein	612	135.248	125.625	0.928849
RC0588	VBIRicCon45613_0674		Cell division protein DivIC (FtsB), stabilizes FtsL against RasP cleavage	306	474.337	114.857	0.242142
RC0589	VBIRicCon45613_0675	cdsA	Phosphatidate cytidylyltransferase (EC 2.7.7.41)	693	212.76	198.544	0.933183
RC0590	VBIRicCon45613_0676		Undecaprenyl diphosphate synthase (EC 2.5.1.31)	708	89.0547	58.9493	0.661944
RC0592	VBIRicCon45613_0677	envZ	Osmolarity sensory histidine kinase EnvZ	1440	55.9676	46.2661	0.826658
RC0593	VBIRicCon45613_0678	ompR	hypothetical protein	681	60.7721	61.2865	1.00846
RC0594	VBIRicCon45613_0679	ilvE	Branched-chain amino acid aminotransferase (EC 2.6.1.42)	867	574.89	414.592	0.721167
RC0595	VBIRicCon45613_0680	dapA	4-hydroxy-tetrahydrodipicolinate synthase (EC 4.3.3.7)	885	641.062	483.076	0.753556
RC0596	VBIRicCon45613_0681	smpB	tmRNA-binding protein SmpB	459	581.916	655.321	1.12615
RC0597	VBIRicCon45613_0682		hypothetical protein	792	169.663	280.003	1.65035
RC0598	VBIRicCon45613_0683	sucD	Succinyl-CoA ligase [ADP-forming] alpha chain (EC 6.2.1.5)	777	2037.57	2572.44	1.2625
RC0599	VBIRicCon45613_0684	sucC	Succinyl-CoA ligase [ADP-forming] beta chain (EC 6.2.1.5)	1161	1887.95	1985.3	1.05156
RC0600	VBIRicCon45613_0685		hypothetical protein	390	946.54	1985.5	2.09764
RC0601	VBIRicCon45613_0686		hypothetical protein	123	115.108	35.7177	0.310297
RC0602	VBIRicCon45613_0688		hypothetical protein	297	684.456	207.09	0.302562
RC0603	VBIRicCon45613_0689		acylamino-acid-releasing enzyme	2031	919.706	930.204	1.01142
RC0604	VBIRicCon45613_0690		hypothetical protein	636	2002.36	2273.03	1.13518
RC0605	VBIRicCon45613_0691		hypothetical protein	441	493.596	717.047	1.4527
RC0606	VBIRicCon45613_0692	rbfA	Ribosome-binding factor A	363	108.01	183.468	1.69862
RC0607	VBIRicCon45613_0693		hypothetical protein	435	163.215	57.2116	0.35053
RC0608	VBIRicCon45613_0694		hypothetical protein	522	233.625	70.104	0.300071
RC0609	VBIRicCon45613_0695	recR	Recombination protein RecR	606	446.343	298.389	0.66852
RC0610	VBIRicCon45613_0697		hypothetical protein	507	70.8881	70.75	0.998051
RC0612	VBIRicCon45613_0698	ppnK	NAD kinase (EC 2.7.1.23)	768	265.301	244.06	0.919935
RC0613	VBIRicCon45613_0699		Ribonuclease J (endonuclease and 5' exonuclease)	1569	641.146	750.671	1.17083
RC0615	VBIRicCon45613_0700	gpsA	Glycerol-3-phosphate dehydrogenase [NAD(P)+] (EC 1.1.1.94)	978	444.602	393.799	0.885734
RC0616	VBIRicCon45613_0701		Putative permease	930	345.631	133.023	0.384869
RC0617	VBIRicCon45613_0702		hypothetical protein	873	275.912	163.525	0.59267
RC0618	VBIRicCon45613_0703	trxB1	Thioredoxin reductase (EC 1.8.1.9)	933	391.463	284.025	0.725548
RC0619	VBIRicCon45613_0704		hypothetical protein	297	496.439	349.971	0.704963
RC0620	VBIRicCon45613_0706		hypothetical protein	210	98.5375	414.726	4.20881
RC0621	VBIRicCon45613_0707	gabD	Succinate-semialdehyde dehydrogenase [NAD(P)+] (EC 1.2.1.16)	1428	732.899	1115.3	1.52177
RC0622	VBIRicCon45613_0708		hypothetical protein	213	199.413	587.832	2.94782
RC0623	VBIRicCon45613_0709	lgtD	Glycosyl transferase	846	1792.82	1593.73	0.88895
RC0624	VBIRicCon45613_0710	uvrD	ATP-dependent DNA helicase UvrD/PcrA (EC 3.6.4.12)	1962	461.427	292.545	0.634
RC0625	VBIRicCon45613_0711		hypothetical protein	525	279.831	657.999	2.35141
RC0626	VBIRicCon45613_0712		hypothetical protein	171	167.489	89.9208	0.536876
RC0627	VBIRicCon45613_0713		hypothetical protein	1353	741.586	955.399	1.28832
RC0628	VBIRicCon45613_0714	tdcB	pyridoxal-phosphate dependent enzyme family protein	1032	404.74	253.901	0.627319
RC0629	VBIRicCon45613_0715	lon	ATP-dependent protease La (EC 3.4.21.53) Type I	2244	948.704	940.756	0.991622
RC0630	VBIRicCon45613_0716		hypothetical protein	153	14.2366	14.3571	1.00846
RC0631	VBIRicCon45613_0718		hypothetical protein	771	162.143	224.043	1.38176
RC0632	VBIRicCon45613_0719		hypothetical protein	264	111.385	24.9618	0.224103
RC0633	VBIRicCon45613_0720		hypothetical protein	309	52.8689	0	NA
RC0634	VBIRicCon45613_0721	yhbH	Ribosome hibernation promoting factor Hpf	579	508.336	973.261	1.9146
RC0635	VBIRicCon45613_0723		hypothetical protein	393	385.959	217.987	0.564793
RC0636	VBIRicCon45613_0724	folD	Methenyltetrahydrofolate cyclohydrolase (EC 3.5.4.9) / Methylenetetrahydrofolate dehydrogenase (NADP+) (EC 1.5.1.5)	867	206.251	223.764	1.08491
RC0637	VBIRicCon45613_0725	trxB2	Thioredoxin reductase (EC 1.8.1.9)	1023	476.982	317.037	0.664674
RC0638	VBIRicCon45613_0726		Sigma-fimbriae tip adhesin	369	237.558	144.767	0.609395
RC0639	VBIRicCon45613_0728		hypothetical protein	312	575.793	520.684	0.90429
RC0640	VBIRicCon45613_0729		hypothetical protein	420	304.099	26.1504	0.0859931
RC0641	VBIRicCon45613_0731		hypothetical protein	303	625.631	543.56	0.868819
RC0642	VBIRicCon45613_0732		Sigma-fimbriae usher protein	222	729.918	1457.13	1.99629
RC0643	VBIRicCon45613_0733		hypothetical protein	198	22.002	0	NA
RC0644	VBIRicCon45613_0734		hypothetical protein	261	91.8015	75.7461	0.825107
RC0645	VBIRicCon45613_0735		hypothetical protein	237	50.5489	0	NA
RC0646	VBIRicCon45613_0737		hypothetical protein	261	230.297	504.693	2.19149
RC0647	VBIRicCon45613_0738	nrdA	Ribonucleotide reductase of class Ia (aerobic), alpha subunit (EC 1.17.4.1)	1722	1481.94	1076.71	0.726555
RC0648	VBIRicCon45613_0739		hypothetical protein	372	1247.15	763.355	0.612081
RC0649	VBIRicCon45613_0740		hypothetical protein	183	4053.61	2835.71	0.699551
RC0650	VBIRicCon45613_0741		hypothetical protein	345	1404.47	1221.98	0.870067
RC0651	VBIRicCon45613_0742	nrdF	Ribonucleotide reductase of class Ia (aerobic), beta subunit (EC 1.17.4.1)	987	670.246	867.015	1.29358
RC0652	VBIRicCon45613_0743		hypothetical protein	2850	415.111	501.341	1.20773
RC0653	VBIRicCon45613_0744		hypothetical protein	249	83.104	252.827	3.0423
RC0654	VBIRicCon45613_0745		hypothetical protein	213	35.792	20.6257	0.576265
RC0655	VBIRicCon45613_0746		hypothetical protein	135	32.2696	0	NA
RC0656	VBIRicCon45613_0748	miaA	tRNA dimethylallyltransferase (EC 2.5.1.75)	1092	249.014	124.695	0.500754
RC0657	VBIRicCon45613_0750	exoC	Phosphomannomutase (EC 5.4.2.8)	1389	300.436	630.718	2.09934
RC0658	VBIRicCon45613_0751	abcT2	Lipopolysaccharide ABC transporter, ATP-binding protein LptB	723	660.16	599.43	0.908008
RC0659	VBIRicCon45613_0753		LptA, protein essential for LPS transport across the periplasm	585	195.479	52.5691	0.268924
RC0660	VBIRicCon45613_0754		Lipopolysaccharide export system protein LptC	597	344.594	631.367	1.83221
RC0661	VBIRicCon45613_0755	kpsF	D-arabinose 5-phosphate isomerase (EC 5.3.1.13)	960	939.301	722.127	0.768792
RC0663	VBIRicCon45613_0756	pnp	Polyribonucleotide nucleotidyltransferase (EC 2.7.7.8)	2250	1880.88	1889.2	1.00442
RC0664	VBIRicCon45613_0757	rpsO	SSU ribosomal protein S15p (S13e)	276	5012.25	2938.81	0.586326
RC0665	VBIRicCon45613_0758	truB	tRNA pseudouridine(55) synthase (EC 5.4.99.25)	1038	2094.68	1284.82	0.613371
RC0666	VBIRicCon45613_0759	tlc4	Nucleoside-triphosphate transporter, NTT2	1536	1903.7	2646.09	1.38997
RC0667	VBIRicCon45613_0760	sca4	cell surface antigen	3069	2641.13	2505.78	0.948751
RC0668	VBIRicCon45613_0761		hypothetical protein	378	4026.53	6397.66	1.58888
RC0670	VBIRicCon45613_0762		Inner membrane protein YihY, formerly thought to be RNase BN	828	76.2896	141.421	1.85375
RC0671	VBIRicCon45613_0763		Putative glutamine synthetase, Rickettsiales type (EC 6.3.1.2)	834	232.942	105.325	0.452151
RC0672	VBIRicCon45613_0764		FIG00003370: Multicopper polyphenol oxidase	723	298.347	163.997	0.549684
RC0674	VBIRicCon45613_0765	def2	Peptide deformylase (EC 3.5.1.88)	552	102.596	27.8559	0.27151
RC0675	VBIRicCon45613_0766		hypothetical protein	228	47.7675	67.4406	1.41185
RC0676	VBIRicCon45613_0767		hypothetical protein	255	12.8129	0	NA
RC0677	VBIRicCon45613_0768		Death on curing protein, Doc toxin	309	429.913	92.4151	0.214962
RC0678	VBIRicCon45613_0769	addA	Ribulose-5-phosphate 4-epimerase and related epimerases and aldolases	696	65.7215	98.879	1.50451
RC0679	VBIRicCon45613_0770		hypothetical protein	1740	109.334	48.3886	0.442576
RC0680	VBIRicCon45613_0773	glmU	N-acetylglucosamine-1-phosphate uridyltransferase (EC 2.7.7.23)	747	511.83	623.246	1.21768
RC0681	VBIRicCon45613_0774		FIG000859: hypothetical protein YebC	762	792.828	688.779	0.868762
RC0682	VBIRicCon45613_0775	rpmJ	LSU ribosomal protein L36p @ LSU ribosomal protein L36p, zinc-independent	126	25.9309	493.888	19.0463
RC0683	VBIRicCon45613_0776		hypothetical protein	180	42.3539	24.4071	0.576265
RC0684	VBIRicCon45613_0777		hypothetical protein	210	36.3033	66.209	1.82377
RC0685	VBIRicCon45613_0778		hypothetical protein	240	68.0687	94.5434	1.38894
RC0686	VBIRicCon45613_0779		Peptidoglycan hydrolase VirB1, involved in T-DNA transfer	843	252.14	234.458	0.929872
RC0687	VBIRicCon45613_0780		hypothetical protein	486	232.817	420.143	1.8046
RC0688	VBIRicCon45613_0781		hypothetical protein	528	627.398	500.375	0.797541
RC0689	VBIRicCon45613_0782		hypothetical protein	201	164.164	163.928	0.998561
RC0690	VBIRicCon45613_0783		hypothetical protein	537	105.244	73.6302	0.699613
RC0691	VBIRicCon45613_0784		hypothetical protein	222	84.8591	89.0528	1.04942
RC0692	VBIRicCon45613_0786	bioC	SAM-dependent methyltransferase, BioC-like	681	164.077	65.5753	0.399663
RC0693	VBIRicCon45613_0787	pdhD	Dihydrolipoamide dehydrogenase (EC 1.8.1.4)	1380	1245.04	1459.21	1.17202
RC0694	VBIRicCon45613_0789		5-formyltetrahydrofolate cyclo-ligase (EC 6.3.3.2)	522	319.391	267.885	0.838738
RC0695	VBIRicCon45613_0790		hypothetical protein	228	460.384	343.554	0.746234
RC0696	VBIRicCon45613_0791	rnd	Ribonuclease D (EC 3.1.26.3)	846	135.938	173.879	1.2791
RC0697	VBIRicCon45613_0792		hypothetical protein	831	549.212	520.566	0.947842
RC0698	VBIRicCon45613_0793		Folate-dependent protein for Fe/S cluster synthesis/repair in oxidative stress	1005	405.861	209.779	0.516875
RC0699	VBIRicCon45613_0795		hypothetical protein	339	958.255	1511.34	1.57718
RC0700	VBIRicCon45613_0796		hypothetical protein	489	876.558	1764.65	2.01315
RC0701	VBIRicCon45613_0797		hypothetical protein	165	626.348	1118.14	1.78517
RC0702	VBIRicCon45613_0799	panF	Two-component system sensor histidine kinase	1530	259.571	409.034	1.57581
RC0703	VBIRicCon45613_0800		Two-component system sensor histidine kinase	399	87.3463	60.5589	0.693319
RC0704	VBIRicCon45613_0801		Two-component system sensor histidine kinase	249	313.98	149.971	0.477645
RC0705	VBIRicCon45613_0802	mccF2	Muramoyltetrapeptide carboxypeptidase (EC 3.4.17.13)	990	243.213	136.811	0.562515
RC0706	VBIRicCon45613_0803	hemC	Porphobilinogen deaminase (EC 2.5.1.61)	1056	244.599	223.878	0.915285
RC0708	VBIRicCon45613_0804		hypothetical protein	201	108.368	0	NA
RC0709	VBIRicCon45613_0805		hypothetical protein	309	1422.16	580.346	0.408074
RC0710	VBIRicCon45613_0806	trpS	Tryptophanyl-tRNA synthetase (EC 6.1.1.2)	993	282.379	127.525	0.451608
RC0711	VBIRicCon45613_0807	plsC	hypothetical protein	576	522.891	664.57	1.27095
RC0712	VBIRicCon45613_0808		hypothetical protein	441	1554.55	1258.23	0.809384
RC0713	VBIRicCon45613_0811		Hydrolase SMc00528, alpha/beta fold family	720	519.822	774.551	1.49003
RC0714	VBIRicCon45613_0812		hypothetical protein	1005	200.015	123.816	0.619034
RC0715	VBIRicCon45613_0813		hypothetical protein	756	198.494	452.122	2.27776
RC0716	VBIRicCon45613_0814		Uroporphyrinogen-III synthase in Rickettsia, divergent, putative (EC 4.2.1.75)	675	286.506	533.412	1.86178
RC0717	VBIRicCon45613_0815		Putative amino-acid transporter YisU, LysE family	642	240.849	92.3819	0.383568
RC0718	VBIRicCon45613_0817	ampG1	AmpG permease	1254	296.395	499.618	1.68565
RC0719	VBIRicCon45613_0818		hypothetical protein	180	3753.04	2956.87	0.78786
RC0720	VBIRicCon45613_0820		hypothetical protein	126	34.5746	0	NA
RC0721	VBIRicCon45613_0821		hypothetical protein	195	22.3405	0	NA
RC0722	VBIRicCon45613_0822	tlc3	Nucleotide related transporter, NTT family	1506	196.022	228.42	1.16528
RC0723	VBIRicCon45613_0823		hypothetical protein	1659	186.939	63.9919	0.342314
RC0724	VBIRicCon45613_0824	ispB	Decaprenyl diphosphate synthase (EC 2.5.1.91)	1053	318.2	143.916	0.452281
RC0725	VBIRicCon45613_0825		Xaa-Pro aminopeptidase (EC 3.4.11.9)	1839	302.886	132.967	0.439
RC0726	VBIRicCon45613_0826	potE	Putrescine-ornithine antiporter	1284	464.138	422.447	0.910176
RC0727	VBIRicCon45613_0827		hypothetical protein	180	102.859	48.8141	0.474571
RC0728	VBIRicCon45613_0830	hesB2	Iron-sulfur cluster assembly iron binding protein IscA	333	301.514	316.632	1.05014
RC0729	VBIRicCon45613_0831	nifU	Iron-sulfur cluster assembly scaffold protein IscU	396	1057.82	1241.99	1.1741
RC0730	VBIRicCon45613_0832	spl1	Cysteine desulfurase (EC 2.8.1.7) => IscS	1233	993.12	903.629	0.909889
RC0731	VBIRicCon45613_0833	spl1	Cysteine desulfurase (EC 2.8.1.7)	1050	1126.65	727.106	0.645367
RC0732	VBIRicCon45613_0834		Iron-sulfur cluster regulator IscR	420	411.252	582.205	1.41569
RC0733	VBIRicCon45613_0835		hypothetical protein	246	393.072	160.729	0.408905
RC0734	VBIRicCon45613_0836		hypothetical protein	240	887.481	506.311	0.570503
RC0735	VBIRicCon45613_0837		hypothetical protein	816	736.357	519.428	0.705402
RC0736	VBIRicCon45613_0838		hypothetical protein	873	439.607	584.39	1.32935
RC0737	VBIRicCon45613_0839		hypothetical protein	168	12.9655	39.2256	3.02539
RC0738	VBIRicCon45613_0840		hypothetical protein	246	53.1268	26.7882	0.504232
RC0739	VBIRicCon45613_0841		hypothetical protein	198	295.845	88.753	0.299998
RC0740	VBIRicCon45613_0842		hypothetical protein	297	36.67	0	NA
RC0741	VBIRicCon45613_0843		Acetyltransferase, GNAT family	450	65.346	34.1699	0.522907
RC0742	VBIRicCon45613_0844		hypothetical protein	216	40.337	40.6784	1.00846
RC0743	VBIRicCon45613_0845		hypothetical protein	279	413.683	330.501	0.798924
RC0744	VBIRicCon45613_0846		Isopentenyl-diphosphate delta-isomerase, FMN-dependent (EC 5.3.3.2)	1029	669.664	953.963	1.42454
RC0745	VBIRicCon45613_0847		hypothetical protein	168	1121.89	222.279	0.198129
RC0746	VBIRicCon45613_0848	clpP	ATP-dependent Clp protease proteolytic subunit (EC 3.4.21.92)	606	998.14	687.318	0.688598
RC0747	VBIRicCon45613_0849	rpsA	SSU ribosomal protein S1p	1707	2851.11	2124.21	0.745049
RC0748	VBIRicCon45613_0850	cmk	Cytidylate kinase (EC 2.7.4.25)	660	108.242	73.2212	0.67646
RC0749	VBIRicCon45613_0851		hypothetical protein	177	324.792	99.283	0.305681
RC0750	VBIRicCon45613_0852		hypothetical protein	180	956.987	467.757	0.488781
RC0751	VBIRicCon45613_0853		hypothetical protein	318	103.764	131.169	1.2641
RC0752	VBIRicCon45613_0855		hypothetical protein	159	168.468	55.2613	0.328022
RC0753	VBIRicCon45613_0856		hypothetical protein	186	40.9876	35.4296	0.864398
RC0754	VBIRicCon45613_0858		UPF0246 protein YaaA	747	230.202	195.017	0.847157
RC0755	VBIRicCon45613_0859		hypothetical protein	192	237.631	114.408	0.481453
RC0756	VBIRicCon45613_0860		hypothetical protein	201	16.2552	43.7141	2.68924
RC0757	VBIRicCon45613_0861	himD	Integration host factor beta subunit	243	94.1197	0	NA
RC0758	VBIRicCon45613_0862	sppA	Protease IV	915	241.596	245.662	1.01683
RC0759	VBIRicCon45613_0863	rho	Transcription termination factor Rho	1377	888.878	474.747	0.534097
RC0760	VBIRicCon45613_0864		SAM-dependent methyltransferase	1323	777.207	473.616	0.609383
RC0761	VBIRicCon45613_0865	recJ	Single-stranded-DNA-specific exonuclease RecJ (EC 3.1.-.-)	1764	258.095	143.615	0.556443
RC0762	VBIRicCon45613_0866	prfA	Peptide chain release factor 1	1068	595.436	240.643	0.404145
RC0764	VBIRicCon45613_0867	pdhC	Dihydrolipoamide acetyltransferase component of pyruvate dehydrogenase complex (EC 2.3.1.12)	1239	703.125	904.998	1.28711
RC0765	VBIRicCon45613_0868	infC	Translation initiation factor 3	474	1150.15	1510.35	1.31318
RC0766	VBIRicCon45613_0869		hypothetical protein	330	1441	625.56	0.434114
RC0767	VBIRicCon45613_0870		hypothetical protein	174	637.765	736.373	1.15462
RC0768	VBIRicCon45613_0871		hypothetical protein	171	108.273	89.9208	0.8305
RC0769	VBIRicCon45613_0872		hypothetical protein	156	375.496	98.567	0.262498
RC0770	VBIRicCon45613_0873		hypothetical protein	543	88.8479	52.5898	0.591908
RC0771	VBIRicCon45613_0874		hypothetical protein	264	70.1314	8.32059	0.118643
RC0772	VBIRicCon45613_0875		hypothetical protein	189	46.0994	0	NA
RC0773	VBIRicCon45613_0876	birA	Biotin--protein ligase (EC 6.3.4.9)(EC 6.3.4.10)(EC 6.3.4.11)(EC 6.3.4.15)	813	506.415	385.329	0.760896
RC0774	VBIRicCon45613_0877		hypothetical protein	483	135.292	287.966	2.12848
RC0775	VBIRicCon45613_0878		hypothetical protein	621	311.796	456.227	1.46322
RC0776	VBIRicCon45613_0879		hypothetical protein	123	88.5447	0	NA
RC0777	VBIRicCon45613_0881		hypothetical protein	162	764.236	528.82	0.691958
RC0778	VBIRicCon45613_0882	sodB	Superoxide dismutase [Fe] (EC 1.15.1.1)	630	415.695	377.677	0.908543
RC0779	VBIRicCon45613_0884	folC	Dihydrofolate synthase (EC 6.3.2.12) @ Folylpolyglutamate synthase (EC 6.3.2.17)	1275	538.058	584.933	1.08712
RC0780	VBIRicCon45613_0885	bioY	Substrate-specific component BioY of biotin ECF transporter	543	552.498	1089	1.97105
RC0781	VBIRicCon45613_0886		Biotin--protein ligase (EC 6.3.4.9)(EC 6.3.4.10)(EC 6.3.4.11)(EC 6.3.4.15)	753	342.163	297.422	0.869243
RC0782	VBIRicCon45613_0887		Glutathione S-transferase family protein	669	958.661	1134.37	1.18329
RC0783	VBIRicCon45613_0888	ppdK	Pyruvate,phosphate dikinase (EC 2.7.9.1)	2649	264.34	247.885	0.937751
RC0784	VBIRicCon45613_0889		hypothetical protein	225	310.708	361.116	1.16223
RC0785	VBIRicCon45613_0890		hypothetical protein	327	49.9587	53.7403	1.0757
RC0786	VBIRicCon45613_0891		hypothetical protein	225	77.4471	61.795	0.7979
RC0787	VBIRicCon45613_0892		hypothetical protein	303	216.346	36.2481	0.167547
RC0788	VBIRicCon45613_0893		hypothetical protein	309	211.097	220.374	1.04395
RC0789	VBIRicCon45613_0894		hypothetical protein	183	101.173	0	NA
RC0790	VBIRicCon45613_0895		hypothetical protein	186	17.5661	11.8099	0.67231
RC0791	VBIRicCon45613_0896		hypothetical protein	183	11.9027	0	NA
RC0792	VBIRicCon45613_0897		hypothetical protein	153	106.774	28.7142	0.268924
RC0793	VBIRicCon45613_0898		hypothetical protein	228	47.7675	0	0
RC0794	VBIRicCon45613_0899		hypothetical protein	573	26.6098	19.1678	0.720332
RC0795	VBIRicCon45613_0901		hypothetical protein	195	83.7769	78.8536	0.941233
RC0796	VBIRicCon45613_0905	nuoN1	NADH-ubiquinone oxidoreductase chain N (EC 1.6.5.3)	1377	116.181	71.7855	0.617879
RC0797	VBIRicCon45613_0906		hypothetical protein	1542	217.368	264.415	1.21644
RC0798	VBIRicCon45613_0907	hemB	Porphobilinogen synthase (EC 4.2.1.24)	993	170.979	288.231	1.68577
RC0799	VBIRicCon45613_0908		hypothetical protein	870	231.425	128.768	0.556416
RC0800	VBIRicCon45613_0909	priA	Helicase PriA essential for oriC/DnaA-independent DNA replication	1947	454.793	449.585	0.988549
RC0801	VBIRicCon45613_0910	ubiX	Flavin prenyltransferase UbiX	576	446.494	399.002	0.893633
RC0803	VBIRicCon45613_0912	dnaB	Replicative DNA helicase (DnaB) (EC 3.6.4.12)	1485	405.576	246.996	0.609
RC0805	VBIRicCon45613_0913		hypothetical protein	150	152.474	131.798	0.864398
RC0806	VBIRicCon45613_0914		hypothetical protein	192	11.3448	11.4408	1.00846
RC0807	VBIRicCon45613_0917	rluB	Ribosomal large subunit pseudouridine synthase B (EC 5.4.99.22)	693	1670.88	1498.52	0.896843
RC0808	VBIRicCon45613_0918		Pentapeptide repeat family protein	2874	568.298	539.435	0.949211
RC0809	VBIRicCon45613_0919		16S rRNA (guanine(966)-N(2))-methyltransferase (EC 2.1.1.171)	738	301.893	151.734	0.502607
RC0810	VBIRicCon45613_0920	radA	DNA repair protein RadA	1335	988.108	758.337	0.767464
RC0811	VBIRicCon45613_0921		hypothetical protein	315	542.078	360.243	0.66456
RC0812	VBIRicCon45613_0922	recO	DNA recombination and repair protein RecO	714	258.982	247.033	0.953864
RC0813	VBIRicCon45613_0923		hypothetical protein	237	8390.93	14037.2	1.6729
RC0814	VBIRicCon45613_0924		TsaB protein, required for threonylcarbamoyladenosine (t(6)A) formation in tRNA	699	2063.48	3163.14	1.53292
RC0815	VBIRicCon45613_0925		hypothetical protein	1263	1052.8	1201.32	1.14107
RC0816	VBIRicCon45613_0926	infB	Translation initiation factor 2	2496	1109.97	1065.47	0.959906
RC0817	VBIRicCon45613_0928	nusA	Transcription termination protein NusA	1512	1980	2109.7	1.0655
RC0818	VBIRicCon45613_0929		Bacterial ribosome SSU maturation protein RimP	486	792.276	1363.05	1.72042
RC0819	VBIRicCon45613_0930		Flavohemoglobin / Nitric oxide dioxygenase (EC 1.14.12.17)	315	115.125	69.7345	0.605729
RC0820	VBIRicCon45613_0931		hypothetical protein	159	1023.04	0	NA
RC0821	VBIRicCon45613_0932		Nitrite-sensitive transcriptional repressor NsrR	429	56.6066	15.3611	0.271366
RC0822	VBIRicCon45613_0933	tlyA	RNA binding methyltransferase FtsJ like	756	342.364	306.939	0.896528
RC0823	VBIRicCon45613_0934	tyrS	Tyrosyl-tRNA synthetase (EC 6.1.1.1)	1236	778.855	498.067	0.639487
RC0824	VBIRicCon45613_0935		hypothetical protein	282	70.666	503.403	7.12369
RC0825	VBIRicCon45613_0936		hypothetical protein	246	119.535	591.987	4.9524
RC0826	VBIRicCon45613_0937		hypothetical protein	294	100.019	14.9431	0.149402
RC0828	VBIRicCon45613_0942		hypothetical protein	183	47.6109	0	NA
RC0829	VBIRicCon45613_0944		hypothetical protein	348	353.23	189.295	0.535897
RC0830	VBIRicCon45613_0947		hypothetical protein	552	71.0282	94.1499	1.32553
RC0831	VBIRicCon45613_0948		hypothetical protein	144	60.5055	61.0177	1.00846
RC0832	VBIRicCon45613_0949		proline/betaine transporter	228	47.7675	0	NA
RC0833	VBIRicCon45613_0950		hypothetical protein	201	877.513	0	NA
RC0834	VBIRicCon45613_0951		hypothetical protein	198	56.6415	0	NA
RC0835	VBIRicCon45613_0952		Large extracellular alpha-helical protein	5679	194.433	69.2285	0.356054
RC0836	VBIRicCon45613_0953		3-hydroxyacyl-CoA dehydrogenase (EC 1.1.1.35) / Enoyl-CoA hydratase (EC 4.2.1.17)	339	57.8283	19.4393	0.336155
RC0837	VBIRicCon45613_0954		hypothetical protein	138	110.488	63.6706	0.576265
RC0838	VBIRicCon45613_0955		3-hydroxyacyl-CoA dehydrogenase (EC 1.1.1.35) / Enoyl-CoA hydratase (EC 4.2.1.17)	297	33.003	29.5843	0.896413
RC0839	VBIRicCon45613_0956		3-hydroxyacyl-CoA dehydrogenase (EC 1.1.1.35) / Enoyl-CoA hydratase (EC 4.2.1.17)	213	40.9051	20.6257	0.504232
RC0840	VBIRicCon45613_0957		Enoyl-CoA hydratase (EC 4.2.1.17) / 3,2-trans-enoyl-CoA isomerase (EC 5.3.3.8) / 3-hydroxyacyl-CoA dehydrogenase (EC 1.1.1.35)	159	97.9334	0	NA
RC0841	VBIRicCon45613_0958		Enoyl-CoA hydratase (EC 4.2.1.17) / 3,2-trans-enoyl-CoA isomerase (EC 5.3.3.8) / 3-hydroxyacyl-CoA dehydrogenase (EC 1.1.1.35)	369	88.5447	23.8118	0.268924
RC0842	VBIRicCon45613_0959		Enoyl-CoA hydratase (EC 4.2.1.17) / 3,2-trans-enoyl-CoA isomerase (EC 5.3.3.8) / 3-hydroxyacyl-CoA dehydrogenase (EC 1.1.1.35)	465	198.579	124.38	0.626348
RC0844	VBIRicCon45613_0960		Competence protein F homolog, phosphoribosyltransferase domain; protein YhgH required for utilization of DNA as sole source of carbon and energy	348	248.428	69.4339	0.279493
RC0845	VBIRicCon45613_0962		hypothetical protein	279	386.777	133.845	0.346052
RC0846	VBIRicCon45613_0963		hypothetical protein	351	425.936	62.5822	0.146929
RC0847	VBIRicCon45613_0964		hypothetical protein	243	138.939	343.507	2.47236
RC0848	VBIRicCon45613_0965	ubiH	2-polyprenyl-6-methoxyphenol hydroxylase	1287	355.788	273.01	0.76734
RC0849	VBIRicCon45613_0967	ntrX	nitrogen assimilation regulatory protein NtrX	1425	684.328	810.046	1.18371
RC0850	VBIRicCon45613_0968		hypothetical protein	1713	131.713	63.6797	0.483475
RC0851	VBIRicCon45613_0969		hypothetical protein	960	1623.53	1606.36	0.989421
RC0852	VBIRicCon45613_0970	pbpA1	Penicillin-binding protein 2 (PBP-2)	1365	310.874	213.447	0.686602
RC0853	VBIRicCon45613_0971		hypothetical protein	522	43.8143	54.7055	1.24857
RC0854	VBIRicCon45613_0972		hypothetical protein	195	319.414	153.869	0.481722
RC0855	VBIRicCon45613_0973	pbpA2	Cell division protein FtsI [Peptidoglycan synthetase] (EC 2.4.1.129)	1686	377.234	305.643	0.810222
RC0856	VBIRicCon45613_0975		Cell division protein FtsL	339	783.735	431.791	0.55094
RC0857	VBIRicCon45613_0976	mraW	16S rRNA (cytosine(1402)-N(4))-methyltransferase EC 2.1.1.199)	924	2712.23	2240.85	0.826204
RC0858	VBIRicCon45613_0977		Cell division protein MraZ	450	5293.54	4714.72	0.890655
RC0860	VBIRicCon45613_0978		hypothetical protein	237	50.5489	27.8055	0.550071
RC0862	VBIRicCon45613_0979	panF	sodium-solute symporter, putative	1395	244.725	107.076	0.437536
RC0863	VBIRicCon45613_0980		hypothetical protein	216	1003.26	701.477	0.699199
RC0864	VBIRicCon45613_0981	uvrC	Excinuclease ABC subunit C	1920	492.218	261.906	0.532092
RC0865	VBIRicCon45613_0982		Copper metallochaperone PCu(A)C, inserts Cu(I) into cytochrome oxidase subunit II	531	522.302	224.704	0.430219
RC0866	VBIRicCon45613_0983		hypothetical protein	420	154.535	210.869	1.36454
RC0867	VBIRicCon45613_0985		Methylated-DNA--protein-cysteine methyltransferase	177	180.271	148.924	0.826116
RC0868	VBIRicCon45613_0986		Methylated-DNA--protein-cysteine methyltransferase	321	220.17	177.921	0.808107
RC0869	VBIRicCon45613_0987		hypothetical protein	234	142.398	422.221	2.96509
RC0870	VBIRicCon45613_0988	dat	Methylated-DNA--protein-cysteine methyltransferase (EC 2.1.1.63)	507	219.925	268.526	1.22099
RC0871	VBIRicCon45613_0992		hypothetical protein	216	521.256	342.301	0.656686
RC0872	VBIRicCon45613_0993		hypothetical protein	219	110.887	20.0606	0.180911
RC0873	VBIRicCon45613_0994		Type I restriction-modification system, restriction subunit R (EC 3.1.21.3)	495	933.139	804.43	0.862069
RC0874	VBIRicCon45613_0995		hypothetical protein	222	407.186	722.207	1.77366
RC0875	VBIRicCon45613_0996		hypothetical protein	192	814.996	888.23	1.08986
RC0876	VBIRicCon45613_0998		Uncharacterized protein RT0563	210	6002.05	7901.88	1.31653
RC0877	VBIRicCon45613_0999		hypothetical protein	243	417.186	54.2379	0.130009
RC0879	VBIRicCon45613_1001	secA	Protein translocase subunit SecA	2721	605.532	704.247	1.16302
RC0880	VBIRicCon45613_1003	prsA	Foldase protein PrsA precursor (EC 5.2.1.8)	813	2190.43	2646.89	1.20839
RC0881	VBIRicCon45613_1004	acpS	Holo-[acyl-carrier-protein] synthase (EC 2.7.8.7)	396	315.688	463.94	1.46961
RC0882	VBIRicCon45613_1005	rpoZ	DNA-directed RNA polymerase omega subunit (EC 2.7.7.6)	384	871.345	705.177	0.809298
RC0883	VBIRicCon45613_1006	murA	UDP-N-acetylglucosamine 1-carboxyvinyltransferase (EC 2.5.1.7)	1260	783.757	627.455	0.800573
RC0884	VBIRicCon45613_1007	gyrB	DNA gyrase subunit B (EC 5.99.1.3)	2424	899.607	684.639	0.761043
RC0885	VBIRicCon45613_1008		hypothetical protein	861	898.315	633.412	0.705111
RC0886	VBIRicCon45613_1009	mgtE	Mg/Co/Ni transporter MgtE, CBS domain-containing	1371	621.411	438.864	0.706238
RC0887	VBIRicCon45613_1010		hypothetical protein	177	12.3062	12.4104	1.00846
RC0888	VBIRicCon45613_1011		hypothetical protein	453	388.446	586.47	1.50978
RC0889	VBIRicCon45613_1012		proline/betaine transporter	330	59.4054	157.487	2.65106
RC0890	VBIRicCon45613_1014		hypothetical protein	513	368.262	388.055	1.05375
RC0891	VBIRicCon45613_1015		hypothetical protein	147	44.453	0	NA
RC0892	VBIRicCon45613_1016		hypothetical protein	240	588.466	802.111	1.36305
RC0893	VBIRicCon45613_1017	yajC	Preprotein translocase subunit YajC (TC 3.A.5.1.1)	426	946.84	817.999	0.863926
RC0894	VBIRicCon45613_1018	secD	Protein translocase subunit SecD	1557	689.681	764.906	1.10907
RC0895	VBIRicCon45613_1019	sco2	Cytochrome oxidase biogenesis protein Sco1/SenC/PrrC, thiol-disulfide reductase involved in Cu(I) insertion into CoxII Cu(A) center	618	763.802	440.67	0.576942
RC0896	VBIRicCon45613_1020	ccmE	Cytochrome c-type biogenesis protein CcmE, heme chaperone	387	464.577	406.616	0.875239
RC0897	VBIRicCon45613_1021	ppa	Inorganic pyrophosphatase (EC 3.6.1.1)	522	630.385	440.325	0.698501
RC0898	VBIRicCon45613_1022	mviN	Proposed peptidoglycan lipid II flippase MurJ	1668	216.937	231.691	1.06801
RC0899	VBIRicCon45613_1023		hypothetical protein	753	84.5934	40.8405	0.482786
RC0900	VBIRicCon45613_1024		hypothetical protein	603	94.2623	59.4863	0.631072
RC0901	VBIRicCon45613_1025	recG	ATP-dependent DNA helicase RecG (EC 3.6.4.12)	2142	438.237	240.948	0.549813
RC0902	VBIRicCon45613_1026		hypothetical protein	573	64.6237	158.397	2.45107
RC0903	VBIRicCon45613_1027		hypothetical protein	171	124.801	102.767	0.823445
RC0904	VBIRicCon45613_1028		Succinyl-CoA:3-ketoacid-coenzyme A transferase subunit A (EC 2.8.3.5)	219	363.444	130.394	0.358773
RC0905	VBIRicCon45613_1029		Succinyl-CoA:3-ketoacid-coenzyme A transferase subunit A (EC 2.8.3.5)	363	201.018	84.7187	0.421448
RC0906	VBIRicCon45613_1030	scoB	Succinyl-CoA:3-ketoacid-coenzyme A transferase subunit B (EC 2.8.3.5)	648	221.673	54.2379	0.244675
RC0907	VBIRicCon45613_1031		Tryptophan repressor binding protein	141	477.235	171.369	0.359087
RC0908	VBIRicCon45613_1032		hypothetical protein	216	863.037	308.44	0.35739
RC0909	VBIRicCon45613_1033		hypothetical protein	1554	12329	14585.9	1.18305
RC0910	VBIRicCon45613_1034	mraY	Phospho-N-acetylmuramoyl-pentapeptide-transferase (EC 2.7.8.13)	1086	358.35	218.382	0.609411
RC0911	VBIRicCon45613_1035	murF	UDP-N-acetylmuramoyl-tripeptide--D-alanyl-D-alanine ligase (EC 6.3.2.10)	1278	222.724	142.037	0.637726
RC0912	VBIRicCon45613_1036	murE	UDP-N-acetylmuramoylalanyl-D-glutamate--2,6-diaminopimelate ligase (EC 6.3.2.13)	1440	257.398	96.6056	0.375316
RC0913	VBIRicCon45613_1038	mfd	Transcription-repair coupling factor	3369	269.96	159.922	0.592391
RC0914	VBIRicCon45613_1039		Succinate dehydrogenase flavin-adding protein, antitoxin of CptAB toxin-antitoxin	264	90.7583	0	NA
RC0915	VBIRicCon45613_1040		Rhodanese-related sulfurtransferase	372	405.134	456.561	1.12694
RC0916	VBIRicCon45613_1041	dnaA	Chromosomal replication initiator protein DnaA	1392	425.864	309.209	0.726073
RC0917	VBIRicCon45613_1043		hypothetical protein	135	16.1348	0	NA
RC0918	VBIRicCon45613_1044		hypothetical protein	315	24.2022	6.97345	0.288133
RC0919	VBIRicCon45613_1045		hypothetical protein	339	19.2761	12.9595	0.67231
RC0920	VBIRicCon45613_1047		hypothetical protein	327	27.6355	0	NA
RC0921	VBIRicCon45613_1048		hypothetical protein	153	35.5915	0	NA
RC0922	VBIRicCon45613_1049	pat1	patatin-like protein	1473	2919.67	2376.17	0.813848
RC0923	VBIRicCon45613_1050		Multidrug resistance transporter, Bcr/CflA family	363	536.082	479.983	0.895354
RC0924	VBIRicCon45613_1051		Multidrug resistance transporter, Bcr/CflA family	300	505.696	407.544	0.805906
RC0925	VBIRicCon45613_1054		Multidrug resistance transporter, Bcr/CflA family	165	305.591	257.334	0.842086
RC0926	VBIRicCon45613_1056		hypothetical protein	240	332.13	289.664	0.872141
RC0927	VBIRicCon45613_1057		hypothetical protein	204	502.281	355.338	0.707449
RC0928	VBIRicCon45613_1058	gtp1	GTP-binding and nucleic acid-binding protein YchF	1098	1000.78	1001.45	1.00067
RC0929	VBIRicCon45613_1059		Acetyltransferase	171	218.441	346.837	1.58778
RC0930	VBIRicCon45613_1060		Acetyltransferase	231	933.397	532.518	0.570516
RC0931	VBIRicCon45613_1061	pth	Peptidyl-tRNA hydrolase (EC 3.1.1.29)	558	961.136	1459.87	1.51891
RC0932	VBIRicCon45613_1062	rplY	LSU ribosomal protein L25p	612	2404.57	3084.87	1.28292
RC0933	VBIRicCon45613_1063		7-carboxy-7-deazaguanine synthase (EC 4.3.99.3)	678	1653.43	1707.87	1.03293
RC0934	VBIRicCon45613_1064	rpmI	LSU ribosomal protein L35p	207	1328.86	2107.65	1.58606
RC0935	VBIRicCon45613_1065	rplT	LSU ribosomal protein L20p	354	3036.17	4090.37	1.34721
RC0936	VBIRicCon45613_1066	rpmH	LSU ribosomal protein L34p	135	104.876	162.714	1.55148
RC0937	VBIRicCon45613_1067	rnpA	Ribonuclease P protein component (EC 3.1.26.5)	357	374.58	313.668	0.837386
RC0938	VBIRicCon45613_1069		hypothetical protein	2025	132.19	113.518	0.858749
RC0939	VBIRicCon45613_1070		hypothetical protein	195	33.5107	0	NA
RC0940	VBIRicCon45613_1071		hypothetical protein	156	34.907	0	NA
RC0941	VBIRicCon45613_1073		hypothetical protein	234	65.1598	0	NA
RC0942	VBIRicCon45613_1074		hypothetical protein	318	41.0981	41.446	1.00846
RC0943	VBIRicCon45613_1075	corA	Magnesium and cobalt transport protein CorA	960	154.167	99.8994	0.647994
RC0944	VBIRicCon45613_1076		hypothetical protein	144	7.56319	0	0
RC0945	VBIRicCon45613_1077		hypothetical protein	216	189.559	20.3392	0.107298
RC0947	VBIRicCon45613_1078		hypothetical protein	579	200.303	117.609	0.587156
RC0948	VBIRicCon45613_1080	ntrY	Nitrogen regulation protein NtrY	1800	161.83	191.541	1.1836
RC0949	VBIRicCon45613_1081	rpsU	SSU ribosomal protein S21p	201	19987.5	21373.8	1.06936
RC0950	VBIRicCon45613_1082		hypothetical protein	612	224.226	325.361	1.45104
RC0951	VBIRicCon45613_1083		hypothetical protein	177	396.138	78.553	0.198297
RC0952	VBIRicCon45613_1085		hypothetical protein	189	46.0994	0	NA
RC0953	VBIRicCon45613_1086	ileS	Isoleucyl-tRNA synthetase (EC 6.1.1.5)	3312	657.467	261.052	0.397057
RC0954	VBIRicCon45613_1087		hypothetical protein	225	48.4044	87.8654	1.81524
RC0955	VBIRicCon45613_1088		hypothetical protein	282	61.7929	54.5264	0.882406
RC0956	VBIRicCon45613_1089		hypothetical protein	234	74.4683	122.035	1.63875
RC0957	VBIRicCon45613_1090		hypothetical protein	201	244.858	21.8571	0.0892642
RC0958	VBIRicCon45613_1091		hypothetical protein	153	78.3012	14.3571	0.183357
RC0959	VBIRicCon45613_1092	pccA	Biotin carboxylase of acetyl-CoA carboxylase (EC 6.3.4.14) / Biotin carboxyl carrier protein of acetyl-CoA carboxylase; Propionyl-CoA carboxylase alpha chain (EC 6.4.1.3)	1998	645.653	293.508	0.45459
RC0960	VBIRicCon45613_1093	pccB	Acetyl-coenzyme A carboxyl transferase alpha chain (EC 6.4.1.2) / Acetyl-coenzyme A carboxyl transferase beta chain (EC 6.4.1.2); Propionyl-CoA carboxylase beta chain (EC 6.4.1.3)	1545	1560.72	1921.9	1.23142
RC0961	VBIRicCon45613_1094		hypothetical protein	249	961.208	1810.6	1.88367
RC0962	VBIRicCon45613_1095	aas	2-acylglycerophosphoethanolamine acyltransferase	3423	159.698	163.168	1.02173
RC0963	VBIRicCon45613_1096		hypothetical protein	285	275.867	107.905	0.391148
RC0964	VBIRicCon45613_1097	znuB	zinc/manganese ABC transporter permease protein	762	155.79	118.192	0.758661
RC0965	VBIRicCon45613_1098	ubiG	3-demethylubiquinol 3-O-methyltransferase (EC 2.1.1.64) @ 2-polyprenyl-6-hydroxyphenyl methylase (EC 2.1.1.222)	870	336.817	543.398	1.61333
RC0966	VBIRicCon45613_1099	gltX	Glutamyl-tRNA synthetase (EC 6.1.1.17)	1542	518.177	302.408	0.583599
RC0967	VBIRicCon45613_1100		hypothetical protein	537	297.48	167.713	0.563781
RC0968	VBIRicCon45613_1101	groEL	Heat shock protein 60 family chaperone GroEL	1647	7137.44	8364.06	1.17186
RC0969	VBIRicCon45613_1102	groES	Heat shock protein 60 family co-chaperone GroES	288	5352.86	3986.09	0.744665
RC0970	VBIRicCon45613_1104		hypothetical protein	297	36.67	0	NA
RC0971	VBIRicCon45613_1105		hypothetical protein	324	107.565	0	NA
RC0972	VBIRicCon45613_1106		hypothetical protein	489	26.7264	22.4605	0.840387
RC0973	VBIRicCon45613_1107		hypothetical protein	393	304.47	149.009	0.489405
RC0974	VBIRicCon45613_1108		hypothetical protein	270	40.337	81.3569	2.01693
RC0975	VBIRicCon45613_1109	rph	Ribonuclease PH (EC 2.7.7.56)	720	558.213	286.715	0.51363
RC0977	VBIRicCon45613_1110	grpE	Heat shock protein GrpE	537	1799.07	1823.89	1.0138
RC0978	VBIRicCon45613_1111	perM	UPF0118 membrane protein RT0621	1056	161.282	39.5228	0.245054
RC0979	VBIRicCon45613_1112		DnaA regulatory inactivator Hda (Homologous to DnaA)	669	138.026	9.85038	0.0713661
RC0980	VBIRicCon45613_1120	rpsT	SSU ribosomal protein S20p	279	1004.19	540.571	0.538317
RC0981	VBIRicCon45613_1121	rplQ	LSU ribosomal protein L17p	411	663.476	658.971	0.993209
RC0982	VBIRicCon45613_1122	rpoA	DNA-directed RNA polymerase alpha subunit (EC 2.7.7.6)	1023	2679.67	3509.63	1.30973
RC0983	VBIRicCon45613_1123	rpsK	SSU ribosomal protein S11p (S14e)	384	3347.6	2853.91	0.852524
RC0984	VBIRicCon45613_1124	rpsM	SSU ribosomal protein S13p (S18e)	378	2494.23	3553.12	1.42454
RC0985	VBIRicCon45613_1125	adk	Adenylate kinase (EC 2.7.4.3)	636	356.834	418.898	1.17393
RC0986	VBIRicCon45613_1126	secY	Protein translocase subunit SecY	1302	1171.23	1548.72	1.3223
RC0987	VBIRicCon45613_1127	rplO	LSU ribosomal protein L15p (L27Ae)	462	1465.85	1129.61	0.770619
RC0988	VBIRicCon45613_1128	rpmD	LSU ribosomal protein L30p (L7e)	192	460.542	1715.23	3.72438
RC0989	VBIRicCon45613_1129	rpsE	SSU ribosomal protein S5p (S2e)	531	1529.87	965.236	0.630927
RC0990	VBIRicCon45613_1130	rplR	LSU ribosomal protein L18p (L5e)	357	1158.53	2867.98	2.47552
RC0991	VBIRicCon45613_1131	rplF	LSU ribosomal protein L6p (L9e)	534	1665.98	1953.3	1.17246
RC0992	VBIRicCon45613_1132	rpsH	SSU ribosomal protein S8p (S15Ae)	399	2429.36	1282.38	0.527867
RC0993	VBIRicCon45613_1133	rpsN	SSU ribosomal protein S14p (S29e) @ SSU ribosomal protein S14p (S29e), zinc-independent	306	1007.15	794.213	0.788574
RC0994	VBIRicCon45613_1134	rplE	LSU ribosomal protein L5p (L11e)	540	1687.52	2732.6	1.6193
RC0995	VBIRicCon45613_1135	rplX	LSU ribosomal protein L24p (L26e)	330	4317.83	4170.82	0.965953
RC0996	VBIRicCon45613_1136	rplN	LSU ribosomal protein L14p (L23e)	369	2111.39	2160.45	1.02324
RC0997	VBIRicCon45613_1137	rpsQ	SSU ribosomal protein S17p (S11e)	234	767.955	1113.48	1.44992
RC0998	VBIRicCon45613_1138	rpmC	LSU ribosomal protein L29p (L35e)	216	508.713	318.61	0.626306
RC0999	VBIRicCon45613_1139	rplP	LSU ribosomal protein L16p (L10e)	411	1674.74	1697.23	1.01343
RC1000	VBIRicCon45613_1140	rpsC	SSU ribosomal protein S3p (S3e)	654	1138.8	1351	1.18634
RC1001	VBIRicCon45613_1141	rplV	LSU ribosomal protein L22p (L17e)	360	2012.73	2297.54	1.1415
RC1002	VBIRicCon45613_1142	rpsS	SSU ribosomal protein S19p (S15e)	279	518.757	745.188	1.43649
RC1003	VBIRicCon45613_1143	rplB	LSU ribosomal protein L2p (L8e)	822	1881.51	1737.37	0.923394
RC1004	VBIRicCon45613_1144	rplW	LSU ribosomal protein L23p (L23Ae)	297	1855.81	1791.8	0.965508
RC1005	VBIRicCon45613_1145	rplD	LSU ribosomal protein L4p (L1e)	624	1357.05	1616.49	1.19118
RC1006	VBIRicCon45613_1146	rplC	LSU ribosomal protein L3p (L3e)	648	3104.14	1531.92	0.493508
RC1007	VBIRicCon45613_1147	rpsJ	SSU ribosomal protein S10p (S20e)	318	5413.91	3434.69	0.63442
RC1008	VBIRicCon45613_1149	tuf	Translation elongation factor Tu	1185	7505.37	8314.55	1.10781
RC1009	VBIRicCon45613_1150		23S rRNA (guanosine(2251)-2'-O)-methyltransferase (EC 2.1.1.185)	723	199.699	78.9938	0.395565
RC1011	VBIRicCon45613_1151		hypothetical protein	453	88.9551	14.5473	0.163535
RC1012	VBIRicCon45613_1152	fumC	Fumarate hydratase class II (EC 4.2.1.2)	1392	366.486	161.463	0.440571
RC1013	VBIRicCon45613_1153		Prevent host death protein, Phd antitoxin	249	30.6172	61.7528	2.01693
RC1015	VBIRicCon45613_1155	ftsZ	Cell division protein FtsZ (EC 3.4.24.-)	1359	235.743	170.766	0.724371
RC1016	VBIRicCon45613_1156		hypothetical protein	639	82.8244	10.3128	0.124514
RC1017	VBIRicCon45613_1157		Proteinase inhibitor I11, ecotin precursor	207	468.695	137.953	0.294334
RC1018	VBIRicCon45613_1158		NifU-like protein	573	885.787	688.651	0.777445
RC1019	VBIRicCon45613_1160	ampG2	murein peptide permease protein AmpG	1065	1098.98	948.529	0.863101
RC1020	VBIRicCon45613_1161	rhlE	DEAD-box ATP-dependent RNA helicase CshA (EC 3.6.4.13)	1245	4600.99	5173.06	1.12434
RC1021	VBIRicCon45613_1162	cspA	Cold shock protein of CSP family	213	6689.21	15637.8	2.33777
RC1022	VBIRicCon45613_1164	ksgA	SSU rRNA (adenine(1518)-N(6)/adenine(1519)-N(6))-dimethyltransferase (EC 2.1.1.182)	906	229.213	237.551	1.03638
RC1023	VBIRicCon45613_1165		hypothetical protein	888	880.246	1594.11	1.81098
RC1024	VBIRicCon45613_1166	ostA	Outer membrane protein Imp, required for envelope biogenesis / Organic solvent tolerance protein precursor	2142	408.869	341.38	0.834936
RC1026	VBIRicCon45613_1167	xseA	Exodeoxyribonuclease VII large subunit (EC 3.1.11.6)	1335	776.349	636.144	0.819404
RC1027	VBIRicCon45613_1168		hypothetical protein	288	304.778	373.733	1.22625
RC1028	VBIRicCon45613_1171	xthA2	Exodeoxyribonuclease III (EC 3.1.11.2)	783	278.416	303.878	1.09145
RC1030	VBIRicCon45613_1173	engA	GTP-binding protein EngA	1245	356.938	121.741	0.341071
RC1031	VBIRicCon45613_1175		Putative AAA+ superfamily ATPase	1143	356.654	73.6625	0.206537
RC1032	VBIRicCon45613_1178		hypothetical protein	300	153.554	104.923	0.683299
RC1033	VBIRicCon45613_1179		hypothetical protein	132	74.2568	0	NA
RC1034	VBIRicCon45613_1180		hypothetical protein	324	77.3126	74.5771	0.964618
RC1035	VBIRicCon45613_1182		hypothetical protein	240	113.448	54.9159	0.484063
RC1036	VBIRicCon45613_1183		Ubiquinone biosynthesis regulatory protein kinase UbiB	1437	467.141	442.628	0.947526
RC1037	VBIRicCon45613_1185	ubiE	2-methoxy-6-polyprenyl-1,4-benzoquinol methylase (EC 2.1.1.201)	747	246.083	199.929	0.812446
RC1038	VBIRicCon45613_1186	mutM	Formamidopyrimidine-DNA glycosylase (EC 3.2.2.23)	822	162.935	26.7231	0.164011
RC1039	VBIRicCon45613_1187		Mannose-1-phosphate guanylyltransferase	630	146.242	27.8938	0.190737
RC1040	VBIRicCon45613_1188		Mannose-1-phosphate guanylyltransferase	528	88.474	12.4809	0.141068
RC1041	VBIRicCon45613_1191		hypothetical protein	249	3243.84	3148.22	0.970522
RC1042	VBIRicCon45613_1192		Poly-beta-hydroxyalkanoate depolymerase	204	412.096	455.678	1.10576
RC1043	VBIRicCon45613_1193		Poly-beta-hydroxyalkanoate depolymerase	588	562.735	347.261	0.617095
RC1044	VBIRicCon45613_1194		hypothetical protein	156	216.424	178.255	0.823639
RC1045	VBIRicCon45613_1196		Putative deoxyribonuclease YcfH	921	335.171	147.061	0.438764
RC1046	VBIRicCon45613_1197	metG	Methionyl-tRNA synthetase (EC 6.1.1.10)	1527	736.199	487.992	0.662854
RC1047	VBIRicCon45613_1198	tmk	Thymidylate kinase (EC 2.7.4.9)	612	518.635	552.469	1.06524
RC1048	VBIRicCon45613_1199	proP4	proline/betaine transporter	1368	258.938	81.8921	0.316261
RC1049	VBIRicCon45613_1200	ubiA	4-hydroxybenzoate polyprenyltransferase (EC 2.5.1.39)	849	85.4283	249.092	2.9158
RC1050	VBIRicCon45613_1202		hypothetical protein	153	59.0642	28.7142	0.486152
RC1051	VBIRicCon45613_1203		Transposase	249	363.033	682.091	1.87887
RC1052	VBIRicCon45613_1204		Transposase	237	797.123	376.85	0.472763
RC1053	VBIRicCon45613_1205	valS	Valyl-tRNA synthetase (EC 6.1.1.9)	2439	544.588	563.02	1.03385
RC1054	VBIRicCon45613_1206		hypothetical protein	753	187.714	152.622	0.813057
RC1055	VBIRicCon45613_1207		hypothetical protein	801	487.213	208.359	0.427655
RC1056	VBIRicCon45613_1208		hypothetical protein	180	165.165	24.4071	0.147774
RC1057	VBIRicCon45613_1210		DNA recombination protein RmuC	1287	251.47	205.864	0.81864
RC1058	VBIRicCon45613_1211		hypothetical protein	294	37.0442	0	NA
RC1059	VBIRicCon45613_1212		hypothetical protein	552	37.4871	0	NA
RC1060	VBIRicCon45613_1213		hypothetical protein	318	131.163	478.675	3.64947
RC1061	VBIRicCon45613_1214		hypothetical protein	276	554.692	230.806	0.416098
RC1062	VBIRicCon45613_1215		hypothetical protein	372	180.331	114.14	0.632948
RC1063	VBIRicCon45613_1218		hypothetical protein	573	311.871	353.867	1.13466
RC1064	VBIRicCon45613_1220		hypothetical protein	213	30.6789	51.5642	1.68077
RC1065	VBIRicCon45613_1221		hypothetical protein	192	143.497	45.7632	0.318913
RC1067	VBIRicCon45613_1223		hypothetical protein	159	268.439	363.599	1.35449
RC1068	VBIRicCon45613_1224	clpX	ATP-dependent Clp protease ATP-binding subunit ClpX	1278	1655.97	1466.29	0.885457
RC1069	VBIRicCon45613_1225	rimJ	Acetyltransferase, GNAT family	552	645.124	807.644	1.25192
RC1070	VBIRicCon45613_1226	exsB	7-cyano-7-deazaguanine synthase (EC 6.3.4.20)	687	2359.69	2191.74	0.928825
RC1071	VBIRicCon45613_1227		hypothetical protein	345	5104.85	3883.81	0.760808
RC1072	VBIRicCon45613_1228		hypothetical protein	168	1780.34	4068.37	2.28517
RC1073	VBIRicCon45613_1229	msbA2	Efflux ABC transporter, permease/ATP-binding protein	1662	154.438	96.4534	0.624543
RC1074	VBIRicCon45613_1230		hypothetical protein	249	3717.37	4336.35	1.16651
RC1075	VBIRicCon45613_1231	bcr2	Multidrug resistance transporter, Bcr/CflA family	1176	547.634	461.264	0.842286
RC1076	VBIRicCon45613_1232		Lipoprotein releasing system transmembrane protein LolC	1359	502.569	592.384	1.17871
RC1077	VBIRicCon45613_1233		Lipoprotein-releasing system ATP-binding protein LolD	666	213.871	164.913	0.771085
RC1078	VBIRicCon45613_1235		hypothetical protein	1902	622.869	359.48	0.577136
RC1079	VBIRicCon45613_1236		Hemolysins and related proteins containing CBS domains	1242	260.748	225.742	0.865748
RC1080	VBIRicCon45613_1237	ccmF	Cytochrome c heme lyase subunit CcmF	1659	281.776	170.295	0.604364
RC1081	VBIRicCon45613_1238		hypothetical protein	291	22.4557	0	NA
RC1082	VBIRicCon45613_1240		hypothetical protein	354	83.9822	74.4622	0.886643
RC1083	VBIRicCon45613_1242		hypothetical protein	408	50.7179	37.6874	0.743079
RC1084	VBIRicCon45613_1243		hypothetical protein	279	81.9752	102.352	1.24857
RC1085	VBIRicCon45613_1245	rompB	hypothetical protein	4968	8203.47	8299.74	1.01174
RC1086	VBIRicCon45613_1248		beta-N-acetylglucosaminidase (EC 3.2.1.52)	945	930.599	896.174	0.963007
RC1087	VBIRicCon45613_1249		hypothetical protein	297	223.687	36.9804	0.165322
RC1088	VBIRicCon45613_1250	himA	Integration host factor alpha subunit	288	343.719	251.698	0.732278
RC1089	VBIRicCon45613_1251		hypothetical protein	480	1940.6	2129.14	1.09716
RC1090	VBIRicCon45613_1252	bcp	Thiol peroxidase, Bcp-type (EC 1.11.1.15)	471	117.928	489.488	4.15074
RC1091	VBIRicCon45613_1253	htrB	Lipid A biosynthesis lauroyl acyltransferase (EC 2.3.1.241)	873	340.01	334.542	0.983916
RC1092	VBIRicCon45613_1254	lpxK	Tetraacyldisaccharide 4'-kinase (EC 2.7.1.130)	966	203.581	267.45	1.31373
RC1093	VBIRicCon45613_1255		Peptidase, M23/M37 family	855	330.125	336.446	1.01915
RC1094	VBIRicCon45613_1256		23S rRNA (adenine(2030)-N(6))-methyltransferase (EC 2.1.1.266)	354	113.832	97.1686	0.853611
RC1095	VBIRicCon45613_1257		hypothetical protein	153	49.8281	28.7142	0.576265
RC1096	VBIRicCon45613_1258	ligA	DNA ligase (NAD(+)) (EC 6.5.1.2)	2070	248.879	140.402	0.564135
RC1097	VBIRicCon45613_1260	tgt	tRNA-guanine transglycosylase (EC 2.4.2.29)	1086	359.353	249.434	0.694121
RC1098	VBIRicCon45613_1262		hypothetical protein	300	120.881	114.659	0.948527
RC1099	VBIRicCon45613_1263		hypothetical protein	174	37.5551	12.6243	0.336155
RC1100	VBIRicCon45613_1265		Proline/betaine transporter	177	49.2248	24.8207	0.504232
RC1101	VBIRicCon45613_1266		Proline/betaine transporter	234	252.215	284.61	1.12844
RC1102	VBIRicCon45613_1267		Proline/betaine transporter	228	205.4	385.16	1.87517
RC1103	VBIRicCon45613_1269		hypothetical protein	159	54.7974	55.2613	1.00846
RC1104	VBIRicCon45613_1271		hypothetical protein	219	177.016	0	NA
RC1105	VBIRicCon45613_1272		rickettsial conserved	291	191.987	404.883	2.10891
RC1106	VBIRicCon45613_1275		Phospholipid ABC transporter substrate-binding protein MlaD	450	1150.08	743.367	0.646358
RC1107	VBIRicCon45613_1276		NADH:ubiquinone oxidoreductase 17.2 kD subunit	300	1242.47	1405.36	1.1311
RC1108	VBIRicCon45613_1277	rnhA	Ribonuclease HI (EC 3.1.26.4)	459	1609.85	1833.81	1.13912
RC1109	VBIRicCon45613_1278		rickettsial conserved	474	2036.03	2936.57	1.4423
RC1110	VBIRicCon45613_1279		UDP-2,3-diacylglucosamine pyrophosphatase	813	521.549	354.748	0.680181
RC1111	VBIRicCon45613_1280	coaE	Dephospho-CoA kinase (EC 2.7.1.24)	576	119.683	78.7862	0.658292
RC1112	VBIRicCon45613_1281	dnaQ	DNA polymerase III epsilon subunit (EC 2.7.7.7)	693	943.761	989.619	1.04859
RC1113	VBIRicCon45613_1282	surf1	Cytochrome oxidase biogenesis protein Surf1, facilitates heme A insertion	723	197.296	175.114	0.887571
RC1114	VBIRicCon45613_1283		ATP-dependent helicase/nuclease	2469	151.767	111.474	0.734509
RC1115	VBIRicCon45613_1285		hypothetical protein	570	42.0354	39.8078	0.947006
RC1116	VBIRicCon45613_1286	fabD	Malonyl CoA-acyl carrier protein transacylase (EC 2.3.1.39)	945	2620.15	3085.57	1.17763
RC1117	VBIRicCon45613_1287		hypothetical protein	273	79.7875	206.462	2.58764
RC1118	VBIRicCon45613_1288		hypothetical protein	315	187.731	55.7876	0.297167
RC1119	VBIRicCon45613_1289		hypothetical protein	366	589.677	312.09	0.529257
RC1120	VBIRicCon45613_1290		hypothetical protein	189	2990.94	2028.93	0.678358
RC1121	VBIRicCon45613_1291		hypothetical protein	249	206.404	44.1091	0.213703
RC1122	VBIRicCon45613_1292		hypothetical protein	183	174.36	111.988	0.642279
RC1123	VBIRicCon45613_1293		hypothetical protein	156	6.98141	56.324	8.06772
RC1124	VBIRicCon45613_1295		hypothetical protein	303	68.2933	82.1355	1.20269
RC1125	VBIRicCon45613_1296		hypothetical protein	168	77.7928	0	NA
RC1126	VBIRicCon45613_1297		Superfamily I DNA and RNA helicases	297	40.337	66.5647	1.65021
RC1127	VBIRicCon45613_1298		hypothetical protein	354	137.199	31.0259	0.226138
RC1128	VBIRicCon45613_1299		hypothetical protein	282	54.0688	7.78949	0.144066
RC1129	VBIRicCon45613_1300		hypothetical protein	471	90.1802	41.9739	0.465445
RC1130	VBIRicCon45613_1301		hypothetical protein	171	44.583	38.5375	0.864398
RC1131	VBIRicCon45613_1302		hypothetical protein	222	78.4936	118.737	1.5127
RC1132	VBIRicCon45613_1303		hypothetical protein	180	80.4573	0	NA
RC1133	VBIRicCon45613_1304		hypothetical protein	204	74.7421	10.7678	0.144066
RC1134	VBIRicCon45613_1305		3-ketoacyl-CoA thiolase (EC 2.3.1.16) @ Acetyl-CoA acetyltransferase (EC 2.3.1.9)	765	526.648	103.339	0.196221
RC1135	VBIRicCon45613_1307		Acetyl-CoA acetyltransferase	267	481.224	331.704	0.689294
RC1136	VBIRicCon45613_1309		Polyhydroxyalkanoic acid synthase	426	164.867	60.12	0.364658
RC1138	VBIRicCon45613_1310	tlc5	NAD transporter of enosymbionts, possible	1500	861.972	828.055	0.960652
RC1139	VBIRicCon45613_1311		hypothetical protein	372	143.457	300.955	2.09788
RC1140	VBIRicCon45613_1314		hypothetical protein	171	212.072	286.842	1.35257
RC1141	VBIRicCon45613_1315	tlyC	hemolysin C	900	723.296	1031.82	1.42656
RC1142	VBIRicCon45613_1316		Metal-dependent hydrolase YbeY, involved in rRNA and/or ribosome maturation and assembly	504	193.607	379.036	1.95776
RC1143	VBIRicCon45613_1317		Programmed cell death toxin YdcE	144	60.5055	0	NA
RC1144	VBIRicCon45613_1318		Programmed cell death antitoxin YdcD	231	183.874	142.639	0.775742
RC1145	VBIRicCon45613_1319	lipA	Lipoyl synthase (EC 2.8.1.8)	891	899.587	648.116	0.720459
RC1146	VBIRicCon45613_1320	glyA	Serine hydroxymethyltransferase (EC 2.1.2.1)	1263	756.561	635.253	0.83966
RC1147	VBIRicCon45613_1321		Phospholipase/carboxylesterase family protein	651	999.367	424.006	0.424274
RC1148	VBIRicCon45613_1322	grxC2	Probable monothiol glutaredoxin GrlA	336	252.478	618.627	2.45022
RC1149	VBIRicCon45613_1323	nth	Endonuclease III (EC 4.2.99.18)	633	129.367	249.777	1.93076
RC1150	VBIRicCon45613_1324		hypothetical protein	174	95.7501	63.1217	0.659234
RC1151	VBIRicCon45613_1325		hypothetical protein	252	61.7913	87.1681	1.41068
RC1152	VBIRicCon45613_1326		hypothetical protein	360	171.216	122.035	0.712758
RC1153	VBIRicCon45613_1327		hypothetical protein	456	210.888	295.329	1.40041
RC1154	VBIRicCon45613_1328		hypothetical protein	177	658.89	843.767	1.28059
RC1155	VBIRicCon45613_1329		hypothetical protein	348	1106.2	1266.46	1.14487
RC1156	VBIRicCon45613_1330		hypothetical protein	234	380.65	84.486	0.221952
RC1157	VBIRicCon45613_1331		hypothetical protein	237	1006.15	750.543	0.745952
RC1158	VBIRicCon45613_1332		16S rRNA (cytidine(1402)-2'-O)-methyltransferase (EC 2.1.1.198)	846	285.345	287.211	1.00654
RC1159	VBIRicCon45613_1333		ABC-type branched-chain amino acid transport systems, periplasmic component	1119	638.664	883.729	1.38371
RC1160	VBIRicCon45613_1334	tatA	Twin-arginine translocation protein TatA	162	121.011	379.515	3.1362
RC1161	VBIRicCon45613_1335	pgpA	Phosphatidylglycerophosphatase A (EC 3.1.3.27)	600	184.757	118.32	0.640409
RC1162	VBIRicCon45613_1336	rplU	LSU ribosomal protein L21p	318	1486.49	1611.38	1.08401
RC1163	VBIRicCon45613_1337	rpmA	LSU ribosomal protein L27p	261	3543.63	4453.65	1.2568
RC1164	VBIRicCon45613_1338	lysC	Aspartokinase (EC 2.7.2.4)	1206	786.482	709.552	0.902184
RC1165	VBIRicCon45613_1339		hypothetical protein	495	1544.32	2226.86	1.44197
RC1166	VBIRicCon45613_1341		hypothetical protein	252	248.916	212.077	0.852003
RC1167	VBIRicCon45613_1342		hypothetical protein	162	134.457	67.7974	0.504232
RC1168	VBIRicCon45613_1343		hypothetical protein	204	42.7098	172.285	4.03386
RC1169	VBIRicCon45613_1344		hypothetical protein	261	45.9007	182.289	3.97138
RC1170	VBIRicCon45613_1346	proP5	proline/betaine transporter	1308	713.005	576.949	0.80918
RC1171	VBIRicCon45613_1347		hypothetical protein	318	502.348	497.198	0.989749
RC1172	VBIRicCon45613_1348		hypothetical protein	348	157.411	681.293	4.32812
RC1173	VBIRicCon45613_1349		hypothetical protein	354	408.851	498.322	1.21884
RC1174	VBIRicCon45613_1350		NAD-specific glutamate dehydrogenase (EC 1.4.1.2), large form	4752	348.121	303.01	0.870416
RC1175	VBIRicCon45613_1351	trmE	tRNA-5-carboxymethylaminomethyl-2-thiouridine(34) synthesis protein MnmE	1338	624.023	351.221	0.562833
RC1176	VBIRicCon45613_1352		hypothetical protein	1302	904.382	788.737	0.872128
RC1177	VBIRicCon45613_1353		hypothetical protein	240	31.7654	265.427	8.35585
RC1178	VBIRicCon45613_1355		hypothetical protein	192	39.7067	91.5265	2.30506
RC1179	VBIRicCon45613_1356		hypothetical protein	189	51.8619	92.9793	1.79283
RC1180	VBIRicCon45613_1357		hypothetical protein	138	23.6761	302.258	12.7664
RC1181	VBIRicCon45613_1358		hypothetical protein	267	44.8693	526.26	11.7287
RC1182	VBIRicCon45613_1359	recA	RecA protein	1089	746.051	636.586	0.853273
RC1183	VBIRicCon45613_1360	fabG	3-oxoacyl-[acyl-carrier protein] reductase (EC 1.1.1.100)	726	603.266	697.629	1.15642
RC1185	VBIRicCon45613_1361	acpP	Acyl carrier protein	246	1534.35	1568.34	1.02215
RC1186	VBIRicCon45613_1362	fabF	3-oxoacyl-[acyl-carrier-protein] synthase, KASII (EC 2.3.1.179)	1287	1657.31	1571.5	0.94822
RC1187	VBIRicCon45613_1363	uup	Bis-ABC ATPase Uup	1782	221.343	219.362	0.991049
RC1188	VBIRicCon45613_1364		hypothetical protein	1071	3074.63	3638.85	1.18351
RC1189	VBIRicCon45613_1365		hypothetical protein	231	2300.16	2839.6	1.23452
RC1190	VBIRicCon45613_1366		Putative AAA+ superfamily ATPase	144	143.701	198.307	1.38
RC1191	VBIRicCon45613_1367		Putative AAA+ superfamily ATPase	192	79.4135	22.8816	0.288133
RC1192	VBIRicCon45613_1368		Putative AAA+ superfamily ATPase	183	154.735	132.038	0.853316
RC1193	VBIRicCon45613_1369		Putative AAA+ superfamily ATPase	249	30.6172	0	NA
RC1194	VBIRicCon45613_1370	gmk	Guanylate kinase (EC 2.7.4.8)	690	1449.56	1283.62	0.885524
RC1195	VBIRicCon45613_1371		hypothetical protein	237	267.404	37.074	0.138644
RC1197	VBIRicCon45613_1372	mreC	Rod shape-determining protein MreC	840	592.04	890.489	1.5041
RC1198	VBIRicCon45613_1373	mreB	Rod shape-determining protein MreB	1041	899.304	930.836	1.03506
RC1199	VBIRicCon45613_1374		hypothetical protein	1089	41.3013	57.8089	1.39969
RC1200	VBIRicCon45613_1375	pal	Tol-Pal system peptidoglycan-associated lipoprotein PAL	468	6136.56	7929.84	1.29223
RC1201	VBIRicCon45613_1376		DNA polymerase I (EC 2.7.7.7)	243	470.487	228.871	0.486454
RC1202	VBIRicCon45613_1377	fabH	3-oxoacyl-[acyl-carrier-protein] synthase, KASIII (EC 2.3.1.180)	957	654.774	1141.94	1.74402
RC1203	VBIRicCon45613_1378	rpmF	LSU ribosomal protein L32p @ LSU ribosomal protein L32p, zinc-independent	159	489.667	331.414	0.676815
RC1204	VBIRicCon45613_1379		Outer membrane lipoprotein OmlA	474	257.093	497.135	1.93368
RC1205	VBIRicCon45613_1380	ftsY	Signal recognition particle receptor FtsY	912	1314.25	1060.91	0.80724
RC1206	VBIRicCon45613_1381	polA	DNA polymerase I (EC 2.7.7.7)	2628	284.498	198.052	0.696144
RC1207	VBIRicCon45613_1385		hypothetical protein	279	85.8788	15.7465	0.183357
RC1208	VBIRicCon45613_1386		hypothetical protein	261	184.396	78.5203	0.425824
RC1209	VBIRicCon45613_1387		hypothetical protein	207	99.9656	0	NA
RC1211	VBIRicCon45613_1388	dnaE	DNA polymerase III alpha subunit (EC 2.7.7.7)	3546	450.579	505.934	1.12285
RC1212	VBIRicCon45613_1389	udg	UDP-glucose 6-dehydrogenase (EC 1.1.1.22)	1299	514.363	272.198	0.529194
RC1213	VBIRicCon45613_1391		hypothetical protein	2511	358.714	314.496	0.876732
RC1214	VBIRicCon45613_1392	ampG3	AmpG permease	1647	115.311	75.1131	0.651395
RC1215	VBIRicCon45613_1393	tatC	Twin-arginine translocation protein TatC	759	969.314	1164.07	1.20092
RC1216	VBIRicCon45613_1394	serS	Seryl-tRNA synthetase (EC 6.1.1.11)	1278	1790.3	1549.28	0.865377
RC1217	VBIRicCon45613_1396	virB4	hypothetical protein	2433	285.063	400.685	1.4056
RC1218	VBIRicCon45613_1397		hypothetical protein	3489	403.889	227.039	0.562133
RC1219	VBIRicCon45613_1398	terC	tellurium resistance protein	825	298.565	287.471	0.96284
RC1220	VBIRicCon45613_1399		hypothetical protein	714	104.178	238.852	2.29274
RC1221	VBIRicCon45613_1400		SAM-dependent methyltransferase	1665	362.736	498.129	1.37326
RC1222	VBIRicCon45613_1401		hypothetical protein	180	2429.57	1903.34	0.783407
RC1223	VBIRicCon45613_1402		Antitoxin to RelE-like translational repressor toxin	429	8472.14	9341.53	1.10262
RC1224	VBIRicCon45613_1403	nuoJ	NADH-ubiquinone oxidoreductase chain J (EC 1.6.5.3)	618	1721.4	1759.2	1.02196
RC1225	VBIRicCon45613_1404	nuoK	NADH-ubiquinone oxidoreductase chain K (EC 1.6.5.3)	315	1558.2	1480.28	0.949995
RC1226	VBIRicCon45613_1405	nuoL1	NADH-ubiquinone oxidoreductase chain L (EC 1.6.5.3)	1971	598.42	550.024	0.919127
RC1227	VBIRicCon45613_1406	nuoM	NADH-ubiquinone oxidoreductase chain M (EC 1.6.5.3)	1482	122.865	176.822	1.43915
RC1228	VBIRicCon45613_1407	ccmA	ABC transporter involved in cytochrome c biogenesis, ATPase component CcmA	456	682.444	738.403	1.082
RC1229	VBIRicCon45613_1408	nuoI	NADH-ubiquinone oxidoreductase chain I (EC 1.6.5.3)	432	372.784	310.173	0.832045
RC1230	VBIRicCon45613_1410	nuoH	NADH-ubiquinone oxidoreductase chain H (EC 1.6.5.3)	1020	497.604	399	0.801841
RC1231	VBIRicCon45613_1411	nuoG	NADH-ubiquinone oxidoreductase chain G (EC 1.6.5.3)	2016	971.928	918.566	0.945097
RC1232	VBIRicCon45613_1412		hypothetical protein	357	452.335	200.954	0.444258
RC1233	VBIRicCon45613_1413	acnA	Aconitate hydratase (EC 4.2.1.3)	2637	944.796	617.402	0.653477
RC1234	VBIRicCon45613_1415	atpC	ATP synthase epsilon chain (EC 3.6.3.14)	291	709.487	435.077	0.613228
RC1235	VBIRicCon45613_1416	atpD	ATP synthase beta chain (EC 3.6.3.14)	1422	1408.5	1164.92	0.827067
RC1236	VBIRicCon45613_1417	atpG	ATP synthase gamma chain (EC 3.6.3.14)	972	698.758	356.221	0.509791
RC1237	VBIRicCon45613_1418	atpA	ATP synthase alpha chain (EC 3.6.3.14)	1533	3859.1	4408.29	1.14231
RC1238	VBIRicCon45613_1419	atpH	ATP synthase delta chain (EC 3.6.3.14)	555	98.117	100.252	1.02176
RC1239	VBIRicCon45613_1420	pdhD	Dihydrolipoamide dehydrogenase (EC 1.8.1.4)	1380	637.088	710.186	1.11474
RC1240	VBIRicCon45613_1421		DNA protection during starvation protein	165	520.029	279.572	0.537608
RC1241	VBIRicCon45613_1422		hypothetical protein	306	90.0376	0	NA
RC1242	VBIRicCon45613_1424		hypothetical protein	294	25.9309	37.3577	1.44066
RC1243	VBIRicCon45613_1425		hypothetical protein	303	254.429	159.492	0.626861
RC1244	VBIRicCon45613_1426		hypothetical protein	273	79.7875	48.2777	0.605079
RC1245	VBIRicCon45613_1427	mrcA	penicillin-binding protein 1A	2373	394.162	223.668	0.567451
RC1246	VBIRicCon45613_1428		tRNA-i(6)A37 methylthiotransferase (EC 2.8.4.3)	1299	1996.01	2161.84	1.08308
RC1247	VBIRicCon45613_1429		hypothetical protein	216	238.48	61.0177	0.255861
RC1248	VBIRicCon45613_1430		hypothetical protein	153	234.139	14.3571	0.0613187
RC1249	VBIRicCon45613_1433		hypothetical protein	255	251.988	209.582	0.831714
RC1250	VBIRicCon45613_1434		hypothetical protein	246	416.526	35.7177	0.0857514
RC1251	VBIRicCon45613_1435		hypothetical protein shared among alpha-Proteobacteria	480	500.652	318.732	0.636635
RC1252	VBIRicCon45613_1436	kefB	Inner membrane protein, KefB/KefC family	1728	298.084	371.092	1.24492
RC1253	VBIRicCon45613_1437		Ribosomal silencing factor RsfA	327	872.088	846.111	0.970213
RC1254	VBIRicCon45613_1438		YrbA protein	240	263.574	57.9329	0.219797
RC1255	VBIRicCon45613_1439		hypothetical protein	408	61.3953	0	NA
RC1256	VBIRicCon45613_1440		hypothetical protein	276	161.363	299.723	1.85745
RC1257	VBIRicCon45613_1442		hypothetical protein	525	298.45	341.528	1.14434
RC1258	VBIRicCon45613_1443		hypothetical protein	288	155.764	38.136	0.244832
RC1259	VBIRicCon45613_1444		hypothetical protein	465	61.5927	18.8958	0.306786
RC1260	VBIRicCon45613_1447		hypothetical protein	363	78.8997	0	NA
RC1261	VBIRicCon45613_1448		hypothetical protein	1770	108.961	118.294	1.08566
RC1262	VBIRicCon45613_1449		hypothetical protein	453	76.9342	75.9331	0.986988
RC1263	VBIRicCon45613_1450		hypothetical protein	357	36.6084	36.9182	1.00846
RC1264	VBIRicCon45613_1451		hypothetical protein	243	80.674	18.0793	0.224103
RC1265	VBIRicCon45613_1452	infA	Translation initiation factor 1	216	690.646	1060.54	1.53558
RC1266	VBIRicCon45613_1453	maf	Septum formation protein Maf	648	2546.01	2514.08	0.987458
RC1267	VBIRicCon45613_1454	dksA	DksA family protein PA5536 (no Zn-finger)	432	753.464	1006.51	1.33584
RC1268	VBIRicCon45613_1455	xerC	Site-specific tyrosine recombinase XerC	918	163.691	74.9405	0.457816
RC1269	VBIRicCon45613_1456		hypothetical protein	243	40.337	18.0793	0.448206
RC1270	VBIRicCon45613_1457		hypothetical protein	603	579.829	299.833	0.517106
RC1271	VBIRicCon45613_1461		3-polyprenyl-4-hydroxybenzoate carboxy-lyase (EC 4.1.1.98)	1479	728.683	595.913	0.817794
RC1272	VBIRicCon45613_1462		Peptidyl-prolyl cis-trans isomerase PpiD (EC 5.2.1.8)	1575	1042.28	1066.2	1.02295
RC1273	VBIRicCon45613_1464	rompA	hypothetical protein	6066	2549.85	2426.33	0.951557
RC1274	VBIRicCon45613_1465	ftsK	DNA translocase FtsK	1947	499.529	434.559	0.869938
RC1276	VBIRicCon45613_1467	map	Methionine aminopeptidase (EC 3.4.11.18)	741	617.352	714.129	1.15676
RC1277	VBIRicCon45613_1468		hypothetical protein	312	168.592	548.846	3.25546
RC1278	VBIRicCon45613_1469		DNA repair protein RadC	369	433.478	186.503	0.430249
RC1279	VBIRicCon45613_1471	mraY2	Undecaprenyl-phosphate alpha-N-acetylglucosaminyl 1-phosphate transferase (EC 2.7.8.33)	528	96.111	80.4169	0.836709
RC1280	VBIRicCon45613_1472		Zn-ribbon-containing, possibly RNA-binding protein and truncated derivatives	324	95.1198	90.3714	0.95008
RC1281	VBIRicCon45613_1473		hypothetical protein	750	4027.59	6011.13	1.49249
RC1282	VBIRicCon45613_1474		hypothetical protein	675	2898.8	4813.92	1.66066
RC1283	VBIRicCon45613_1475	fdxA	4Fe-4S dicluster domain / Domain of unknown function DUF3470	351	696.474	450.522	0.646862
RC1284	VBIRicCon45613_1476	ccmC	Cytochrome c-type biogenesis protein CcmC, putative heme lyase for CcmE	693	118.167	114.076	0.96538
RC1285	VBIRicCon45613_1477		tRNA-specific adenosine-34 deaminase (EC 3.5.4.33)	498	164.437	235.183	1.43024
RC1286	VBIRicCon45613_1478	p34	Ferrous-iron efflux pump FieF	906	134.019	114.753	0.856243
RC1287	VBIRicCon45613_1479	omp	rickettsial 17 kDa surface antigen precursor	480	3177.33	1761.43	0.554374
RC1288	VBIRicCon45613_1480		hypothetical protein	465	2216.72	2501.4	1.12842
RC1289	VBIRicCon45613_1481	znuC	Zinc ABC transporter, ATP-binding protein ZnuC	702	509.418	337.944	0.663392
RC1290	VBIRicCon45613_1482		hypothetical protein	738	234.168	80.3647	0.343193
RC1291	VBIRicCon45613_1483		hypothetical protein	291	147.075	311.812	2.12008
RC1292	VBIRicCon45613_1484		hypothetical protein	297	29.336	46.8144	1.5958
RC1293	VBIRicCon45613_1485		hypothetical protein	195	363.495	33.7944	0.0929708
RC1294	VBIRicCon45613_1486	uvrA	Excinuclease ABC subunit A	2862	521.733	540.685	1.03632
RC1295	VBIRicCon45613_1487	ssb	Single-stranded DNA-binding protein	459	2402.49	2272.46	0.945877
RC1296	VBIRicCon45613_1488		hypothetical protein	831	725.828	720.473	0.992623
RC1297	VBIRicCon45613_1489		hypothetical protein	168	168.551	135.062	0.801312
RC1298	VBIRicCon45613_1490		hypothetical protein	123	173.504	35.7177	0.205861
RC1299	VBIRicCon45613_1491		hypothetical protein	165	277.225	337.212	1.21638
RC1300	VBIRicCon45613_1492		hypothetical protein	204	149.484	409.057	2.73646
RC1301	VBIRicCon45613_1493		hypothetical protein	318	34.2484	0	NA
RC1302	VBIRicCon45613_1494	htpG	Chaperone protein HtpG	1866	626.522	606.109	0.967418
RC1303	VBIRicCon45613_1495	hemA	5-aminolevulinate synthase (EC 2.3.1.37)	1245	652.946	846.66	1.29668
RC1304	VBIRicCon45613_1497		hypothetical protein	324	164.709	205.627	1.24842
RC1305	VBIRicCon45613_1498		hypothetical protein	195	100.532	11.2648	0.112052
RC1306	VBIRicCon45613_1499	tig	Cell division trigger factor (EC 5.2.1.8)	1338	664.386	1502.16	2.26097
RC1307	VBIRicCon45613_1500	obgE	GTP-binding protein Obg	993	684.398	552.883	0.807838
RC1308	VBIRicCon45613_1501	gltA	Citrate synthase (si) (EC 2.3.3.1)	1308	1029.34	1104.11	1.07264
RC1309	VBIRicCon45613_1503		Uracil-DNA glycosylase, family 4 (EC 3.2.2.27)	786	331.656	228.151	0.687915
RC1310	VBIRicCon45613_1504	sfhB	Ribosomal large subunit pseudouridine synthase D (EC 5.4.99.23)	942	949.816	942.409	0.992202
RC1311	VBIRicCon45613_1505		hypothetical protein	276	264.383	254.682	0.963309
RC1312	VBIRicCon45613_1506		hypothetical protein	606	112.495	198.049	1.76051
RC1313	VBIRicCon45613_1507		hypothetical protein	186	392.31	236.197	0.602068
RC1314	VBIRicCon45613_1508	trmB	Peptide chain release factor N(5)-glutamine methyltransferase (EC 2.1.1.297) / tRNA (guanine(46)-N(7))-methyltransferase (EC 2.1.1.33)	1575	662.346	843.048	1.27282
RC1315	VBIRicCon45613_1509		TsaC protein (YrdC-Sua5 domains) required for threonylcarbamoyladenosine t(6)A37 modification in tRNA	939	502.225	448.996	0.894015
RC1316	VBIRicCon45613_1510	glyS	Glycyl-tRNA synthetase beta chain (EC 6.1.1.14)	2013	814.532	584.379	0.717442
RC1317	VBIRicCon45613_1511	glyQ	Glycyl-tRNA synthetase alpha chain (EC 6.1.1.14)	867	652.741	840.847	1.28818
RC1318	VBIRicCon45613_1512		VapC toxin protein	408	751.613	1356.15	1.80432
RC1319	VBIRicCon45613_1513		VapB protein (antitoxin to VapC)	246	578.54	401.625	0.694204
RC1320	VBIRicCon45613_1514		hypothetical protein	630	1165.05	641.402	0.550537
RC1321	VBIRicCon45613_1515		proline/betaine transporter ProP6	492	140.116	102.688	0.732878
RC1322	VBIRicCon45613_1516		proline/betaine transporter ProP6	459	508.419	489.559	0.962905
RC1323	VBIRicCon45613_1517		proline/betaine transporter ProP6	189	86.4364	360.165	4.16682
RC1324	VBIRicCon45613_1518		hypothetical protein	951	212.982	234.001	1.09869
RC1325	VBIRicCon45613_1519		hypothetical protein	636	83.9086	287.653	3.42817
RC1326	VBIRicCon45613_1520		hypothetical protein	1551	134.67	25.4929	0.189299
RC1327	VBIRicCon45613_1521	alaS	Alanyl-tRNA synthetase (EC 6.1.1.7)	2637	866.301	816.012	0.94195
RC1328	VBIRicCon45613_1522	truA	tRNA pseudouridine(38-40) synthase (EC 5.4.99.12)	738	933.963	518.722	0.555398
RC1329	VBIRicCon45613_1523	rpoD	RNA polymerase sigma factor RpoD	1905	1072.33	1179.68	1.10011
RC1330	VBIRicCon45613_1524	dnaG	DNA primase (EC 2.7.7.-)	1788	1016.78	1202.71	1.18286
RC1331	VBIRicCon45613_1525		dolichol kinase	615	560.612	493.882	0.88097
RC1332	VBIRicCon45613_1526	greA	Transcription elongation factor GreA	621	736.835	757.942	1.02865
RC1333	VBIRicCon45613_1528	pntAB	NAD(P) transhydrogenase alpha subunit (EC 1.6.1.2)	399	603.687	218.338	0.361675
RC1334	VBIRicCon45613_1529	pntAA	NAD(P) transhydrogenase alpha subunit (EC 1.6.1.2)	1125	960.463	855.585	0.890804
RC1335	VBIRicCon45613_1530		hypothetical protein	639	63.0621	49.2597	0.781131
RC1336	VBIRicCon45613_1531	dnaX	DNA polymerase III subunits gamma and tau (EC 2.7.7.7)	1530	2435.98	2441.81	1.00239
RC1337	VBIRicCon45613_1532		Nucleoid-associated protein YaaK	324	719.177	427.124	0.593906
RC1339	VBIRicCon45613_1534		Aspartyl protease	696	332.629	279.746	0.841014
RC1340	VBIRicCon45613_1536		hypothetical protein	303	186.136	0	NA
RC1341	VBIRicCon45613_1539	glnQ	Glutamine ABC transporter, ATP-binding protein GlnQ	723	160.857	56.691	0.352431
RC1342	VBIRicCon45613_1540	phnP	Metal-dependent hydrolases of the beta-lactamase superfamily I; PhnP protein	765	65.4883	17.2285	0.263078
RC1343	VBIRicCon45613_1541		hypothetical protein	648	389.383	646.084	1.65925
RC1344	VBIRicCon45613_1542	dinJ	Antitoxin DinJ (binds YafQ toxin)	264	2581.87	1813.24	0.702297
RC1345	VBIRicCon45613_1544		hypothetical protein	1083	398.18	581.179	1.45959
RC1346	VBIRicCon45613_1545		DNA polymerase III subunit chi	465	186.869	113.375	0.606708
RC1347	VBIRicCon45613_1546	dapE	N-succinyl-L,L-diaminopimelate desuccinylase (EC 3.5.1.18)	1146	411.893	271.402	0.658914
RC1348	VBIRicCon45613_1547		Type I restriction-modification system, specificity subunit S	651	143.695	83.2064	0.579049
RC1349	VBIRicCon45613_1548		hypothetical protein	177	110.756	62.0519	0.560258
RC1350	VBIRicCon45613_1549		Type I restriction-modification system, DNA-methyltransferase subunit M (EC 2.1.1.72)	396	179.289	88.753	0.495027
RC1352	VBIRicCon45613_1550		Type I restriction-modification system, DNA-methyltransferase subunit M (EC 2.1.1.72)	291	294.862	113.229	0.384006
RC1353	VBIRicCon45613_1552		Type I restriction-modification system, DNA-methyltransferase subunit M (EC 2.1.1.72)	231	663.255	1267.44	1.91094
RC1355	VBIRicCon45613_1554		Na+/H+ antiporter NhaA	441	221	97.9234	0.443093
RC1356	VBIRicCon45613_1556		hypothetical protein	516	341.019	173.088	0.507561
RC1357	VBIRicCon45613_1557	lipB	Octanoate-[acyl-carrier-protein]-protein-N-octanoyltransferase (EC 2.3.1.181)	630	371.448	466.988	1.25721
RC1358	VBIRicCon45613_1558	ampD	N-acetylmuramoyl-L-alanine amidase (EC 3.5.1.28)	744	338.111	307.898	0.910642
RC1359	VBIRicCon45613_1559	rpsP	SSU ribosomal protein S16p	336	2537.51	2747	1.08256
RC1360	VBIRicCon45613_1560	rpmG	LSU ribosomal protein L33p @ LSU ribosomal protein L33p, zinc-independent	171	2893.47	2512.69	0.868399
RC1361	VBIRicCon45613_1562	mutL	DNA mismatch repair protein MutL	1833	1410.85	1438.84	1.01984
RC1362	VBIRicCon45613_1563		hypothetical protein	165	2648.86	6887.57	2.6002
RC1363	VBIRicCon45613_1564		D-beta-hydroxybutyrate dehydrogenase (EC 1.1.1.30)	201	27.092	32.7856	1.21016
RC1364	VBIRicCon45613_1565		Oxidoreductase	261	41.7279	42.0811	1.00846
RC1365	VBIRicCon45613_1567		hypothetical protein	225	207.619	100.846	0.485728
RC1366	VBIRicCon45613_1570		hypothetical protein	300	80.9474	121.981	1.50692
RC1367	VBIRicCon45613_1571		hypothetical protein	276	246.577	241.3	0.978599
RC1368	VBIRicCon45613_1572	proP7	proline/betaine transporter	1275	339.327	379.499	1.11839
RC1369	VBIRicCon45613_1573	hemF	Coproporphyrinogen III oxidase, aerobic (EC 1.3.3.3)	840	595.543	523.754	0.879456
RC1370	VBIRicCon45613_1574		hypothetical protein	207	465.564	191.012	0.41028
RC1371	VBIRicCon45613_1575		Prophage antirepressor	375	979.769	597.355	0.609689
RC1372	VBIRicCon45613_1577		Protoporphyrinogen IX oxidase, novel form, HemJ (EC 1.3.-.-)	438	333.667	700.245	2.09863
RC1373	VBIRicCon45613_1578	hemH	Ferrochelatase, protoheme ferro-lyase (EC 4.99.1.1)	1029	163.309	300.174	1.83807
RC1374	VBIRicCon45613_1579	hemE	Uroporphyrinogen III decarboxylase (EC 4.1.1.37)	1041	570.726	527.389	0.924067
	VBIRicCon45613_0047		hypothetical protein	99	0	0	NA
	VBIRicCon45613_0050		hypothetical protein	132	0	0	NA
	VBIRicCon45613_0116		hypothetical protein	114	0	0	NA
	VBIRicCon45613_0350		hypothetical protein	96	0	0	NA
	VBIRicCon45613_0452		hypothetical protein	117	0	0	NA
	VBIRicCon45613_0608		hypothetical protein	132	0	0	NA
	VBIRicCon45613_0900		hypothetical protein	96	0	0	NA
	VBIRicCon45613_0902		hypothetical protein	90	0	0	NA
	VBIRicCon45613_0903		hypothetical protein	90	0	0	NA
	VBIRicCon45613_0904		hypothetical protein	111	0	0	NA
	VBIRicCon45613_0945		hypothetical protein	114	0	0	NA
	VBIRicCon45613_1013		hypothetical protein	96	0	0	NA
	VBIRicCon45613_1216		hypothetical protein	105	0	0	NA
	VBIRicCon45613_1239		hypothetical protein	108	0	0	NA
	VBIRicCon45613_1241		hypothetical protein	108	0	0	NA
	VBIRicCon45613_1244		hypothetical protein	129	0	0	NA
	VBIRicCon45613_1312		hypothetical protein	114	0	0	NA
	VBIRicCon45613_1313		hypothetical protein	120	0	0	NA
	VBIRicCon45613_1446		hypothetical protein	135	0	0	NA
	VBIRicCon45613_1463		hypothetical protein	138	7.89202	0	NA
	VBIRicCon45613_0539		hypothetical protein	135	8.0674	0	NA
	VBIRicCon45613_0025		hypothetical protein	123	8.85447	0	NA
	VBIRicCon45613_0051		hypothetical protein	123	8.85447	0	NA
	VBIRicCon45613_0727		hypothetical protein	123	8.85447	0	NA
	VBIRicCon45613_0816		hypothetical protein	123	8.85447	0	NA
	VBIRicCon45613_1270		hypothetical protein	123	8.85447	0	NA
	VBIRicCon45613_0139		hypothetical protein	117	9.30854	0	NA
	VBIRicCon45613_0155		hypothetical protein	117	9.30854	0	NA
	VBIRicCon45613_1174		hypothetical protein	117	145.167	0	NA
	VBIRicCon45613_0421		hypothetical protein	114	9.5535	0	NA
	VBIRicCon45613_1163		rickettsial conserved	114	9.5535	0	NA
	VBIRicCon45613_0248		hypothetical protein	96	176.922	0	NA
	VBIRicCon45613_1284		hypothetical protein	174	12.5184	0	NA
	VBIRicCon45613_0096		hypothetical protein	144	15.1264	0	NA
	VBIRicCon45613_0097		hypothetical protein	144	15.1264	0	NA
	VBIRicCon45613_0989		hypothetical protein	144	70.3189	0	NA
	VBIRicCon45613_0020		hypothetical protein	141	15.4482	0	NA
	VBIRicCon45613_0521		Plasmid maintenance system antidote protein	135	16.1348	0	NA
	VBIRicCon45613_1084		hypothetical protein	129	16.8853	0	NA
	VBIRicCon45613_1308		hypothetical protein	123	82.3246	0	NA
	VBIRicCon45613_0609		hypothetical protein	114	19.107	0	NA
	VBIRicCon45613_0613		hypothetical protein	114	19.107	0	NA
	VBIRicCon45613_0288		hypothetical protein	111	19.6234	0	NA
	VBIRicCon45613_1261		rickettsial conserved	105	20.7447	0	NA
	VBIRicCon45613_0267		hypothetical protein	102	21.3549	0	NA
	VBIRicCon45613_0347		hypothetical protein	150	21.782	0	NA
	VBIRicCon45613_1072		hypothetical protein	147	22.2265	0	NA
	VBIRicCon45613_0819		hypothetical protein	138	23.6761	0	NA
	VBIRicCon45613_1046		hypothetical protein	138	23.6761	0	NA
	VBIRicCon45613_0506		hypothetical protein	135	24.2022	0	NA
	VBIRicCon45613_0722		hypothetical protein	90	24.2022	0	NA
	VBIRicCon45613_0505		hypothetical protein	132	24.7523	0	NA
	VBIRicCon45613_1445		hypothetical protein	159	27.3987	0	NA
	VBIRicCon45613_0535		hypothetical protein	141	30.8964	0	NA
	VBIRicCon45613_0503		hypothetical protein	135	32.2696	0	NA
	VBIRicCon45613_0990		hypothetical protein	132	33.003	0	NA
	VBIRicCon45613_1264		hypothetical protein	123	35.4179	0	NA
	VBIRicCon45613_1569		hypothetical protein	120	36.3033	0	NA
	VBIRicCon45613_0771		hypothetical protein	117	37.2342	0	NA
	VBIRicCon45613_0961		Competence protein F homolog, phosphoribosyltransferase domain; protein YhgH required for utilization of DNA as sole source of carbon and energy	117	37.2342	0	NA
	VBIRicCon45613_0651		RND efflux system, membrane fusion protein	141	38.6205	0	NA
	VBIRicCon45613_1268		L-Proline/Glycine betaine transporter ProP	123	108.888	0	NA
	VBIRicCon45613_1176		hypothetical protein	114	47.7675	0	NA
	VBIRicCon45613_0943		hypothetical protein	126	51.8619	0	NA
	VBIRicCon45613_0426		hypothetical protein	99	55.005	0	NA
	VBIRicCon45613_0130		hypothetical protein	117	55.8512	0	NA
	VBIRicCon45613_0938		hypothetical protein	132	57.7553	0	NA
	VBIRicCon45613_0687		Cytochrome b561 family protein	159	111.633	0	NA
	VBIRicCon45613_1423		hypothetical protein	135	64.5392	0	NA
	VBIRicCon45613_0911		hypothetical protein	141	125.884	0	NA
	VBIRicCon45613_1053		Multidrug resistance transporter, Bcr/CflA family	93	70.2645	0	NA
	VBIRicCon45613_0057		hypothetical protein	114	76.428	0	NA
	VBIRicCon45613_0178		hypothetical protein	141	77.2411	0	NA
	VBIRicCon45613_0173		Acetate kinase (EC 2.7.2.1)	141	205.423	0	NA
	VBIRicCon45613_0667		hypothetical protein	117	93.0854	0	NA
	VBIRicCon45613_0672		hypothetical protein	147	96.3149	0	NA
	VBIRicCon45613_0794		hypothetical protein	129	135.082	0	NA
	VBIRicCon45613_0082		hypothetical protein	120	268.599	0	NA
	VBIRicCon45613_0473		hypothetical protein	117	139.628	0	NA
	VBIRicCon45613_1259		hypothetical protein	126	155.586	0	NA
	VBIRicCon45613_1177		hypothetical protein	180	68.3562	12.2035	0.178528
	VBIRicCon45613_1184		hypothetical protein	180	36.3033	12.2035	0.336155
	VBIRicCon45613_0245		Prolyl oligopeptidase family protein	150	36.3033	14.6442	0.403386
	VBIRicCon45613_0315		hypothetical protein	141	46.3446	15.579	0.336155
	VBIRicCon45613_1561		hypothetical protein	138	86.8123	15.9176	0.183357
	VBIRicCon45613_1496		hypothetical protein	135	80.674	16.2714	0.201693
	VBIRicCon45613_0013		hypothetical protein	135	171.816	16.2714	0.0947025
	VBIRicCon45613_0552		hypothetical protein	132	41.2538	105.332	2.55328
	VBIRicCon45613_0696		hypothetical protein	132	539.435	16.6412	0.0308493
	VBIRicCon45613_0854		hypothetical protein	132	74.2568	16.6412	0.224103
	VBIRicCon45613_0532		hypothetical protein	129	16.8853	17.0282	1.00846
	VBIRicCon45613_1170		hypothetical protein	126	0	17.4336	NA
	VBIRicCon45613_1345		hypothetical protein	126	0	110.348	NA
	VBIRicCon45613_1568		hypothetical protein	123	17.7089	17.8588	1.00846
	VBIRicCon45613_1002		hypothetical protein	123	53.1268	17.8588	0.336155
	VBIRicCon45613_0129		hypothetical protein	120	27.2275	310.987	11.4218
	VBIRicCon45613_0362		hypothetical protein	117	296.873	18.7747	0.0632414
	VBIRicCon45613_0482		hypothetical protein	114	9.5535	19.2687	2.01693
	VBIRicCon45613_0883		hypothetical protein	114	187.201	19.2687	0.102931
	VBIRicCon45613_0772		hypothetical protein	114	127.038	19.2687	0.151677
	VBIRicCon45613_1306		hypothetical protein	114	415.459	19.2687	0.0463794
	VBIRicCon45613_1115		hypothetical protein	102	0	21.5356	NA
	VBIRicCon45613_0481		hypothetical protein	198	337.622	22.1882	0.0657193
	VBIRicCon45613_1382		S-adenosylmethionine synthetase (EC 2.5.1.6)	195	72.6066	82.5668	1.13718
	VBIRicCon45613_1103		hypothetical protein	168	112.135	26.1504	0.233204
	VBIRicCon45613_1466		hypothetical protein	252	77.7928	165.522	2.12773
	VBIRicCon45613_1154		hypothetical protein	162	180.794	27.119	0.149999
	VBIRicCon45613_0915		Tyrosine-specific transport protein	156	76.7955	28.162	0.366714
	VBIRicCon45613_0312		hypothetical protein	231	14.1441	28.5277	2.01693
	VBIRicCon45613_1294		hypothetical protein	150	111.07	29.2885	0.263694
	VBIRicCon45613_0250		Prolyl oligopeptidase family protein	147	44.453	29.8862	0.67231
	VBIRicCon45613_0033		hypothetical protein	144	0	30.5088	NA
	VBIRicCon45613_1042		hypothetical protein	144	45.3791	30.5088	0.67231
	VBIRicCon45613_0400		hypothetical protein	144	331.968	30.5088	0.091903
	VBIRicCon45613_0093		hypothetical protein	141	128.182	31.158	0.243076
	VBIRicCon45613_1114		proline/betaine transporter	141	23.1723	114.188	4.92778
	VBIRicCon45613_1273		hypothetical protein	141	115.862	363.278	3.13545
	VBIRicCon45613_1148		hypothetical protein	135	147.613	32.5427	0.220459
	VBIRicCon45613_1117		hypothetical protein	195	113.364	33.7944	0.298105
	VBIRicCon45613_1460		Polyhydroxyalkanoic acid synthase	129	16.8853	34.0564	2.01693
	VBIRicCon45613_0111		hypothetical protein	129	25.3279	34.0564	1.34462
	VBIRicCon45613_0574		hypothetical protein	126	296.456	127.782	0.431032
	VBIRicCon45613_1118		Uncharacterized MFS-type transporter	123	53.1268	35.7177	0.67231
	VBIRicCon45613_1441		hypothetical protein	123	191.213	35.7177	0.186796
	VBIRicCon45613_1383		S-adenosylmethionine synthetase (EC 2.5.1.6)	123	70.8357	35.7177	0.504232
	VBIRicCon45613_1354		hypothetical protein	120	0	36.6106	NA
	VBIRicCon45613_0026		Tetratricopeptide repeat-containing protein	120	18.1517	36.6106	2.01693
	VBIRicCon45613_0253		hypothetical protein	120	27.2275	36.6106	1.34462
	VBIRicCon45613_0916		hypothetical protein	117	18.6171	37.5493	2.01693
	VBIRicCon45613_0829		hypothetical protein	117	142.398	37.5493	0.263694
	VBIRicCon45613_0023		hypothetical protein	114	0	38.5375	NA
	VBIRicCon45613_0424		hypothetical protein	114	79.2704	38.5375	0.486152
	VBIRicCon45613_0534		hypothetical protein	114	28.6605	38.5375	1.34462
	VBIRicCon45613_0717		hypothetical protein	114	143.303	38.5375	0.268924
	VBIRicCon45613_0091		hypothetical protein	111	0	39.579	NA
	VBIRicCon45613_1000		hypothetical protein	156	55.8512	42.243	0.756348
	VBIRicCon45613_0027		Tetratricopeptide repeat-containing protein	102	32.0323	43.0713	1.34462
	VBIRicCon45613_0313		hypothetical protein	150	116.171	43.9327	0.378174
	VBIRicCon45613_1458		hypothetical protein	189	379.082	46.4896	0.122637
	VBIRicCon45613_0062		hypothetical protein	138	23.6761	47.7529	2.01693
	VBIRicCon45613_1553		hypothetical protein	138	23.6761	132.588	5.60009
	VBIRicCon45613_0427		hypothetical protein	138	94.7043	47.7529	0.504232
	VBIRicCon45613_0966		Multisubunit Na+/H+ antiporter, MnhF subunit	267	153.351	49.3626	0.321893
	VBIRicCon45613_0512		hypothetical protein	129	95.3808	51.0845	0.535585
	VBIRicCon45613_0809		hypothetical protein	129	118.197	51.0845	0.432199
	VBIRicCon45613_0600		hypothetical protein	129	168.853	51.0845	0.302539
	VBIRicCon45613_1172		hypothetical protein	171	76.428	51.3833	0.67231
	VBIRicCon45613_0984		hypothetical protein	171	526.574	51.3833	0.0975803
	VBIRicCon45613_1201		Transposase	126	17.2873	52.3008	3.02539
	VBIRicCon45613_0183		hypothetical protein	126	123.583	52.3008	0.423205
	VBIRicCon45613_1414		hypothetical protein	165	291.681	762.782	2.61512
	VBIRicCon45613_0161		hypothetical protein	120	419.213	54.9159	0.130998
	VBIRicCon45613_1116		hypothetical protein	114	9.5535	263.197	27.5497
	VBIRicCon45613_0669		hypothetical protein	114	289.447	57.8062	0.199712
	VBIRicCon45613_0373		hypothetical protein	150	174.256	136.625	0.78405
	VBIRicCon45613_1079		Acetyltransferase	147	285.148	59.7724	0.209619
	VBIRicCon45613_0495		hypothetical protein	141	294.984	394.436	1.33714
	VBIRicCon45613_0254		Ankyrin repeat	138	303.745	63.6706	0.209619
	VBIRicCon45613_1555		hypothetical protein	138	31.5681	63.6706	2.01693
	VBIRicCon45613_0596		hypothetical protein	135	260.557	151.806	0.58262
	VBIRicCon45613_0550		Protein YidD	132	24.7523	66.5647	2.68924
	VBIRicCon45613_0278		hypothetical protein	132	74.2568	66.5647	0.896413
	VBIRicCon45613_0502		hypothetical protein	165	99.009	66.5647	0.67231
	VBIRicCon45613_0341		hypothetical protein	129	25.3279	521.882	20.605
	VBIRicCon45613_1502		hypothetical protein	129	507.255	158.867	0.313189
	VBIRicCon45613_0177		hypothetical protein	129	336.798	68.1127	0.202236
	VBIRicCon45613_0991		hypothetical protein	126	60.5055	69.7345	1.15253
	VBIRicCon45613_1533		hypothetical protein	150	50.8246	73.2212	1.44066
	VBIRicCon45613_1432		hypothetical protein	150	282.386	73.2212	0.259295
	VBIRicCon45613_0662		hypothetical protein	120	2231.98	1536.63	0.68846
	VBIRicCon45613_1181		hypothetical protein	177	61.531	74.4622	1.21016
	VBIRicCon45613_0644		hypothetical protein	117	65.1598	75.0987	1.15253
	VBIRicCon45613_1395		hypothetical protein	117	83.7769	75.0987	0.896413
	VBIRicCon45613_1384		S-adenosylmethionine synthetase (EC 2.5.1.6)	741	255.108	77.0749	0.302126
	VBIRicCon45613_0857		hypothetical protein	114	1060.44	1104.03	1.0411
	VBIRicCon45613_0880		hypothetical protein	141	123.586	77.8949	0.63029
	VBIRicCon45613_1217		hypothetical protein	138	71.0282	79.5882	1.12052
	VBIRicCon45613_0730		hypothetical protein	132	49.5045	260.588	5.26393
	VBIRicCon45613_0171		hypothetical protein	129	75.9837	266.649	3.50929
	VBIRicCon45613_0080		Site-specific DNA methylase	126	34.5746	87.1681	2.52116
	VBIRicCon45613_1234		hypothetical protein	123	273.537	89.2941	0.326443
	VBIRicCon45613_1431		hypothetical protein	144	121.011	172.827	1.42819
	VBIRicCon45613_0515		hypothetical protein	189	132.536	92.9793	0.70154
	VBIRicCon45613_0335		hypothetical protein	117	414.115	93.8733	0.226684
	VBIRicCon45613_1551		Type I restriction-modification system, DNA-methyltransferase subunit M (EC 2.1.1.72)	138	333.813	95.5059	0.286106
	VBIRicCon45613_1055		hypothetical protein	138	299.897	95.5059	0.318462
	VBIRicCon45613_1195		hypothetical protein	135	147.613	97.6282	0.661378
	VBIRicCon45613_0747		hypothetical protein	129	185.738	374.431	2.01591
	VBIRicCon45613_1052		Multidrug resistance transporter, Bcr/CflA family	171	414.511	171.23	0.413089
	VBIRicCon45613_0785		hypothetical protein	123	473.604	107.153	0.22625
	VBIRicCon45613_0514		Rossmann fold nucleotide-binding protein Smf possibly involved in DNA uptake	123	177.089	297.515	1.68003
	VBIRicCon45613_1537		hypothetical protein	120	127.062	109.832	0.864398
	VBIRicCon45613_0593		hypothetical protein	120	363.033	109.832	0.302539
	VBIRicCon45613_0276		hypothetical protein	138	515.982	111.424	0.215945
	VBIRicCon45613_0311		hypothetical protein	117	1538.22	212.71	0.138283
	VBIRicCon45613_1538		hypothetical protein	135	64.5392	113.9	1.76481
	VBIRicCon45613_1068		hypothetical protein	192	348.782	114.408	0.328022
	VBIRicCon45613_0810		hypothetical protein	114	28.6605	218.308	7.61702
	VBIRicCon45613_0271		hypothetical protein	150	1113.46	117.154	0.105216
	VBIRicCon45613_0974		hypothetical protein	111	746.5	1595.33	2.13707
	VBIRicCon45613_0788		hypothetical protein	147	844.424	119.545	0.14157
	VBIRicCon45613_0705		hypothetical protein	144	261.649	122.035	0.466409
	VBIRicCon45613_1576		hypothetical protein	144	272.275	122.035	0.448206
	VBIRicCon45613_1222		hypothetical protein	153	249.14	817.876	3.28279
	VBIRicCon45613_0736		hypothetical protein	186	5.85537	129.909	22.1862
	VBIRicCon45613_0997		hypothetical protein	132	126.216	133.129	1.05477
	VBIRicCon45613_0010		hypothetical protein	180	197.218	394.4	1.99982
	VBIRicCon45613_1274		hypothetical protein	114	57.321	545.662	9.5194
	VBIRicCon45613_0366		hypothetical protein	120	102.534	146.442	1.42823
	VBIRicCon45613_1535		hypothetical protein	150	152.474	146.442	0.960442
	VBIRicCon45613_0946		hypothetical protein	234	93.0854	350.321	3.76344
	VBIRicCon45613_1247		hypothetical protein	159	681.458	151.968	0.223005
	VBIRicCon45613_1470		hypothetical protein	366	152.645	156.045	1.02227
	VBIRicCon45613_0576		hypothetical protein	138	165.732	583.352	3.51984
	VBIRicCon45613_0430		hypothetical protein	273	318.293	203.809	0.640321
	VBIRicCon45613_0828		hypothetical protein	144	473.418	167.799	0.354441
	VBIRicCon45613_0752		hypothetical protein	117	908.236	168.972	0.186044
	VBIRicCon45613_1209		hypothetical protein	99	55.005	177.506	3.22709
	VBIRicCon45613_0749		hypothetical protein	147	231.878	179.317	0.773325
	VBIRicCon45613_1037		hypothetical protein	147	416.303	179.317	0.430737
	VBIRicCon45613_0222		hypothetical protein	144	256.336	183.053	0.714114
	VBIRicCon45613_0343		hypothetical protein	177	681.672	186.156	0.273087
	VBIRicCon45613_1219		hypothetical protein	144	90.7583	198.307	2.18501
	VBIRicCon45613_1169		hypothetical protein	174	468.094	403.839	0.862729
	VBIRicCon45613_1566		hypothetical protein	150	123.431	205.019	1.661
	VBIRicCon45613_0798		hypothetical protein	483	629.424	209.203	0.332373
	VBIRicCon45613_1459		hypothetical protein	147	348.215	607.409	1.74435
	VBIRicCon45613_0595		hypothetical protein	141	115.862	633.256	5.46563
	VBIRicCon45613_0940		hypothetical protein	126	422.61	987.388	2.33641
	VBIRicCon45613_0941		hypothetical protein	114	152.856	250.494	1.63875
	VBIRicCon45613_0414		hypothetical protein	141	423.166	846.054	1.99934
	VBIRicCon45613_1543		mRNA interferase YafQ	144	1317.24	615.035	0.46691
	VBIRicCon45613_1390		hypothetical protein	204	80.0808	290.731	3.63047
	VBIRicCon45613_0642		hypothetical protein	117	346.185	300.395	0.867728
	VBIRicCon45613_1527		hypothetical protein	129	42.2131	306.507	7.26094
	VBIRicCon45613_1409		hypothetical protein	129	614.498	306.507	0.498793
	VBIRicCon45613_1113		hypothetical protein	96	3259.7	5343.19	1.63917
	VBIRicCon45613_0109		hypothetical protein	123	943.622	1326.84	1.40612
	VBIRicCon45613_0939		hypothetical protein	123	2098.8	1249.52	0.595351
	VBIRicCon45613_0376		hypothetical protein	93	396.907	401.536	1.01166
	VBIRicCon45613_1119		hypothetical protein	129	504.744	408.676	0.809671
	VBIRicCon45613_1190		hypothetical protein	123	1674.96	4408.35	2.63192
	VBIRicCon45613_0927		hypothetical protein	135	896.148	509.776	0.568852
	VBIRicCon45613_0480		TolA protein	972	1042.26	583.702	0.560034
	VBIRicCon45613_1189		hypothetical protein	123	1105.64	1814.72	1.64133
	VBIRicCon45613_1159		hypothetical protein	171	2280.15	556.605	0.244108
	VBIRicCon45613_0666		hypothetical protein	123	592.298	958.291	1.61792
	VBIRicCon45613_1246		hypothetical protein	258	2184.62	2246.77	1.02845
	VBIRicCon45613_1340		hypothetical protein	129	4196.75	2797.1	0.666491
