# Supplementary material for: Comparative transcriptomic analysis of Rickettsia conorii during in vitro infection of human and tick host cells
Source: BMC Genomics. 2020 Sep 25;21:665. doi: 10.1186/s12864-020-07077-w (PMC7519539; doi:10.1186/s12864-020-07077-w)
Supplement: Supplementary file 3 — Additional file 3 Expression of genes involved in LPS biosynthesis and transport (A), type IV secretion system and known rickettsial effectors (B), and genes encoding ankyrin repeat proteins (C) in R. conorii during infection of HMECs and AAE2 cells, in vitro. [file 12864_2020_7077_MOESM3_ESM.xlsx]

## Sheet: 3A_LPS Biosynthesis
Additional file 3A: Expression of genes involved in LPS biosynthesis and transport in R. conorii during the infection of HMECs and AAE2 cells in vitro.
Data is presented as "Transcripts per million (TPM)"
RefSeq annotation	PATRIC annotation	Gene Name	Product	Gene Length	AAE2+Rc	HMEC+Rc	Fold Changea
RC0003	VBIRicCon45613_0003	rfbE	O-antigen export system ATP-binding protein RfbE	750	702.448	498.804	1.40826
RC0004	VBIRicCon45613_0004	rfbA	O-antigen export system permease protein RfbD	777	229.156	309.02	0.741557
RC0008	VBIRicCon45613_0007	lpxA	Acyl-[acyl-carrier-protein]--UDP-N-acetylglucosamine O-acyltransferase (EC 2.3.1.129)	795	306.979	418.983	0.732677
RC0010	VBIRicCon45613_0009	lpxD	UDP-3-O-[3-hydroxymyristoyl] glucosamine N-acyltransferase (EC 2.3.1.191)	1041	972.728	741.207	1.31236
RC0090	VBIRicCon45613_0107	kdsA	2-Keto-3-deoxy-D-manno-octulosonate-8-phosphate synthase (EC 2.5.1.55)	825	899.94	810.038	1.11098
RC0118	VBIRicCon45613_0140	kdtA	3-deoxy-D-manno-octulosonic acid transferase (EC 2.4.99.12)	1392	323.305	286.023	1.13035
RC0339	VBIRicCon45613_0388	lpxC	UDP-3-O-[3-hydroxymyristoyl] N-acetylglucosamine deacetylase (EC 3.5.1.108)	876	300.705	269.88	1.11422
RC0440	VBIRicCon45613_0498	lpxB	Lipid-A-disaccharide synthase (EC 2.4.1.182)	1341	254.976	161.61	1.57773
RC0486	VBIRicCon45613_0557		Lipid A core - O-antigen ligase and related enzymes	1236	77.3517	34.9387	2.21393
RC0524	VBIRicCon45613_0599	kdsB	3-deoxy-manno-octulosonate cytidylyltransferase (EC 2.7.7.38)	726	760.098	504.155	1.50767
RC0658	VBIRicCon45613_0751	abcT2	Lipopolysaccharide ABC transporter, ATP-binding protein LptB	723	660.16	599.43	1.10131
RC0661	VBIRicCon45613_0755	kpsF	D-arabinose 5-phosphate isomerase (EC 5.3.1.13)	960	939.301	722.127	1.30074
RC1024	VBIRicCon45613_1166	ostA	Outer membrane protein Imp, required for envelope biogenesis / Organic solvent tolerance protein precursor	2142	408.869	341.38	1.1977
RC1054	VBIRicCon45613_1206		hypothetical protein	753	187.714	152.622	1.22993
RC1055	VBIRicCon45613_1207	licD	phosphorylcholine transferase LicD	801	487.213	208.359	2.33834
RC1092	VBIRicCon45613_1254	lpxK	Tetraacyldisaccharide 4'-kinase (EC 2.7.1.130)	966	203.581	267.45	0.761191
RC1199	VBIRicCon45613_1374		hypothetical protein	1089	41.3013	57.8089	0.714445
RC1279	VBIRicCon45613_1471	mraY2	Undecaprenyl-phosphate alpha-N-acetylglucosaminyl 1-phosphate transferase (EC 2.7.8.33)	528	96.111	80.4169	1.19516
RC1345	VBIRicCon45613_1544		hypothetical protein	1083	398.18	581.179	0.685125
aFold change is calculated as "TPM of AAE2+Rc/TPM of HMEC+Rc".

## Sheet: 3B_T4SS and Effectors
Additional file 3B: Expression of genes involved in type IV secretion system and homologs of known rickettsial effectors in R. conorii during the infection of HMECs and AAE2 cells in vitro.
Data is presented as "Transcripts per million (TPM)"
RefSeq annotation	PATRIC annotation	Gene Name	Product	Gene Length	AAE2+Rc	HMEC+Rc	Fold Changea
Type IV secretion system
RC0140	VBIRicCon45613_0164	virB3	Inner membrane protein forms channel for type IV secretion of T-DNA complex, VirB3	288	721.472	396.615	1.81907
RC0141	VBIRicCon45613_0165	virB4	ATPase required for both assembly of type IV secretion complex and secretion of T-DNA complex, VirB4	2418	1983.96	1806.37	1.09831
RC0142	VBIRicCon45613_0166		Inner membrane protein of type IV secretion of T-DNA complex, VirB6	2982	778.861	544.442	1.43057
RC0143	VBIRicCon45613_0167		Inner membrane protein of type IV secretion of T-DNA complex, VirB6	1986	544.232	330.237	1.64801
RC0144	VBIRicCon45613_0168		Inner membrane protein of type IV secretion of T-DNA complex, VirB6	2901	556.04	218.78	2.54155
RC0145	VBIRicCon45613_0169		Inner membrane protein of type IV secretion of T-DNA complex, VirB6	2676	359.044	334.822	1.07234
RC0146	VBIRicCon45613_0170		Inner membrane protein of type IV secretion of T-DNA complex, VirB6	3462	377.475	267.046	1.41352
RC0241	VBIRicCon45613_0280		Major pilus subunit of type IV secretion complex, VirB2	360	1561.47	1118.57	1.39595
RC0384	VBIRicCon45613_0439	trbG	Outer membrane and periplasm component of type IV secretion of T-DNA complex, has secretin-like domain, VirB9	753	806.727	572.502	1.40913
RC0385	VBIRicCon45613_0440	virB8	Inner membrane protein forms channel for type IV secretion of T-DNA complex, VirB8	699	292.25	122.559	2.38456
RC0386	VBIRicCon45613_0441	virB7	Lipoprotein of type IV secretion complex that spans outer membrane and periplasm, VirB7	144	108.135	0
RC0387	VBIRicCon45613_0442	virB8	Inner membrane protein forms channel for type IV secretion of T-DNA complex, VirB8	732	311.967	576.889	0.540775
RC0388	VBIRicCon45613_0443	virB9	Outer membrane and periplasm component of type IV secretion of T-DNA complex, has secretin-like domain, VirB9	474	371.73	140.555	2.64473
RC0389	VBIRicCon45613_0444	virB10	Inner membrane protein of type IV secretion of T-DNA complex, TonB-like, VirB10	1449	391.091	270.325	1.44675
RC0390	VBIRicCon45613_0445	virB11	ATPase required for both assembly of type IV secretion complex and secretion of T-DNA complex, VirB11	1005	953.155	1076.52	0.885407
RC0391	VBIRicCon45613_0446	virD4	Coupling protein VirD4, ATPase required for T-DNA transfer	1776	442.925	365.574	1.21159
RC0686	VBIRicCon45613_0779	virB1	Peptidoglycan hydrolase VirB1, involved in T-DNA transfer	843	252.14	234.458	1.07542
RC1217	VBIRicCon45613_1396	virB4	hypothetical protein	2433	285.063	400.685	0.711439
Rickettsial effectors
RC0308	VBIRicCon45613_0353	RARP1	rickettsial ankyrin repeat protein 1	1713	324.271	249.561	1.29937
RC0938	VBIRicCon45613_1069	RARP2	rickettsial ankyrin repeat protein 2	2025	132.19	113.518	1.16448
RC0922	VBIRicCon45613_1049	pat1	patatin-like protein	1473	2919.67	2376.17	1.22873
RC1141	VBIRicCon45613_1315	tlyC	hemolysin C	900	723.296	1031.82	0.700989
RC0667	VBIRicCon45613_0760	sca4	cell surface antigen	3069	2641.13	2505.78	1.05402
RC0379	VBIRicCon45613_0434	vapC	VapC toxin protein	405	2855.39	5968.82	0.478385
RC0909	VBIRicCon45613_1033	rickA	involved in actin based motility	1554	12329	14585.9	0.845273
RC1270	VBIRicCon45613_1457	pld	phospholipase D	603	579.829	299.833	1.93384
aFold change is calculated as "TPM of AAE2+Rc/TPM of HMEC+Rc".

## Sheet: 3C_ANK Domain Proteins
Additional file 3C: Expression of genes contain ankyrin repeats in R. conorii during the infection of HMECs and AAE2 cells in vitro.
Data is presented as "Transcripts per million (TPM)"
RefSeq annotation	PATRIC annotation	Gene Name	Product	Gene Length	AAE2+Rc	HMEC+Rc	Fold Changea
RC0183	VBIRicCon45613_0212		hypothetical protein	1161	957.731	553.654	1.72984
RC0184	VBIRicCon45613_0213	pepA	Cytosol aminopeptidase PepA (EC 3.4.11.1)	1503	2267.3	2026.13	1.11903
RC0308	VBIRicCon45613_0353		hypothetical protein	1713	324.271	249.561	1.29937
RC0502	VBIRicCon45613_0573		hypothetical protein	213	307.211	30.9385	9.92972
RC0700	VBIRicCon45613_0796		hypothetical protein	489	876.558	1764.65	0.496734
RC0877	VBIRicCon45613_0999		hypothetical protein	243	417.186	54.2379	7.69178
aFold change is calculated as "TPM of AAE2+Rc/TPM of HMEC+Rc".
