# Supplementary material for: Comparative transcriptomic analysis of Rickettsia conorii during in vitro infection of human and tick host cells
Source: BMC Genomics. 2020 Sep 25;21:665. doi: 10.1186/s12864-020-07077-w (PMC7519539; doi:10.1186/s12864-020-07077-w)
Supplement: Supplementary file 4 — Additional file 4 List of different categories (Ad, Ai, I, O and IP) of transcription start sites identified by TSSAR in R. conorii genome during the infection of HMECs, in vitro. [file 12864_2020_7077_MOESM4_ESM.xlsx]

## Sheet: Category_Ad
Additional file 4: List of different categories (Ad, Ai, I, O and IP) of transcription start sites identified by TSSAR in R. conorii genome during the infection of HMECs in vitro.
Category: Antisense downstream intergenic (Ad)
Sense strand (+): The genomic coordinates of downstream gene, and the corresponding upstream gene with respect to TSS are listed
Antisense strand(-): The genomic coordinates of the corresponding downstream gene with respect to TSS, and the upstream gene are listed
Downstream gene			Upstream gene
Gene name	Start	Stop	Gene name	Gene Start	Gene Stop	TSS Position	Strand	p-Value	Class
RC0005	2890	5991	RC0007	6299	6547	6280	+	3.6e-07	Ad
peg.267	241325	241426	RC0232	241505	242626	241485	+	3e-05	Ad
RC0383	384887	385222	RC0384	385301	386053	385278	+	1e-06	Ad
RC0493	486527	487690	RC0494	487888	488670	487863	+	0.00063	Ad
RC0718	689681	690934	RC0719	691175	691354	691165	+	6.2e-05	Ad
peg.997	821735	821866	RC0876	822290	822499	822265	+	0.001	Ad
RC1020	945111	946355	RC1021	946852	947064	946845	+	0.0092	Ad
RC1239	1146449	1147828	RC1240	1147979	1148143	1147953	+	0.00032	Ad
RC0137	129421	129657	RC0138	130269	130907	129677	-	0.003	Ad
RC0241	251552	251911	RC0242	252255	252887	251929	-	1.7e-06	Ad
RC0289	293411	294430	RC0290	294632	294874	294447	-	8e-05	Ad
RC0307	308432	308800	RC0308	309017	310729	308822	-	0.00048	Ad
RC0322	324127	324651	RC0323	324873	325619	324663	-	0.0023	Ad
RC0410	410271	411368	RC0411	411499	412896	411368	-	0.00061	Ad
RC0469	465332	466171	RC0470	466453	467016	466193	-	0.00051	Ad
RC0625	609449	609973	RC0626	610087	610257	609975	-	0	Ad
RC0647	627608	629329	RC0648	629427	629798	629336	-	0.00068	Ad
RC0667	648242	651310	RC0668	651429	651806	651320	-	0.00037	Ad
RC0886	834525	835895	RC0887	835899	836075	835899	-	4.3e-05	Ad
RC1074	994956	995204	RC1075	995871	997046	995220	-	0.00075	Ad
RC1090	1016392	1016862	RC1191	1090636	1090827	1016862	-	0.00049	Ad
RC1159	1063727	1064845	RC1160	1064977	1065138	1064871	-	0.00024	Ad
RC1205	1099365	1100276	RC1206	1100440	1103067	1100301	-	0.00025	Ad
RC1223	1127345	1127773	RC1224	1127806	1128423	1127787	-	0.0035	Ad

## Sheet: Category_Ai
Category: Antisense intergenic (Ai)
The gene name and co-ordinates correspond the gene in which the TSS is located.
Gene name	Gene Start	Gene Stop	TSS Position	Strand	p-Value	Class
RC0007	6299	6547	6043	+	0.00049	Ai
RC0007	6299	6547	6247	+	0.00061	Ai
RC0007	6299	6547	6478	+	0.0037	Ai
RC0009	7413	7850	7721	+	2.2e-05	Ai
RC0029	28705	29538	29160	+	0.00012	Ai
RC0031	30471	32075	31683	+	0	Ai
RC0033	33606	33908	33634	+	0	Ai
RC0037	35416	35652	35444	+	0	Ai
RC0039	36524	37192	36731	+	0	Ai
RC0046	42551	43378	42495	+	0.00046	Ai
RC0060	52705	53196	52820	+	0.007	Ai
RC0060	52705	53196	52925	+	3.3e-07	Ai
RC0060	52705	53196	52979	+	3.8e-05	Ai
RC0060	52705	53196	53153	+	0.00015	Ai
RC0061	53323	54357	54269	+	0.0053	Ai
RC0062	54469	55662	54541	+	0.00075	Ai
RC0062	54469	55662	54692	+	0.0045	Ai
RC0062	54469	55662	54846	+	0.0052	Ai
RC0062	54469	55662	54920	+	0.0013	Ai
RC0062	54469	55662	55213	+	0.0049	Ai
RC0062	54469	55662	55237	+	0	Ai
RC0062	54469	55662	55249	+	0.0049	Ai
RC0062	54469	55662	55261	+	0.00016	Ai
RC0062	54469	55662	55299	+	0.00095	Ai
RC0071	63599	64819	63961	+	0	Ai
RC0072	64798	65577	65463	+	0.00069	Ai
RC0077	70152	70535	70274	+	0.00042	Ai
RC0098	93159	94475	93353	+	0.00031	Ai
RC0098	93159	94475	93640	+	0.0027	Ai
RC0098	93159	94475	93657	+	5.8e-05	Ai
RC0098	93159	94475	93694	+	0.0027	Ai
RC0104	98518	99915	98988	+	0.0012	Ai
RC0110	105109	110433	107234	+	0.00046	Ai
RC0110	105109	110433	107241	+	0	Ai
RC0110	105109	110433	109363	+	0.00015	Ai
RC0110	105109	110433	110349	+	7.6e-09	Ai
RC0119	117285	117941	117901	+	0.0023	Ai
RC0120	118092	119297	118352	+	5.2e-06	Ai
RC0161	160162	160734	160390	+	0.00017	Ai
RC0161	160162	160734	160555	+	0.0011	Ai
RC0188	194618	196732	195081	+	0.0022	Ai
RC0188	194618	196732	195126	+	0.0023	Ai
RC0188	194618	196732	196033	+	1.9e-05	Ai
RC0189	197114	197824	197603	+	8.7e-06	Ai
RC0191	198902	199381	199059	+	0.00011	Ai
RC0191	198902	199381	199315	+	0.00023	Ai
RC0192	199366	200091	199423	+	0.0071	Ai
RC0192	199366	200091	199449	+	0.0011	Ai
RC0193	200348	201799	201382	+	7.6e-05	Ai
RC0193	200348	201799	201602	+	1.1e-06	Ai
RC0194	201802	203283	202460	+	1.7e-05	Ai
RC0194	201802	203283	202833	+	2.3e-05	Ai
RC0197	204380	204940	204616	+	7.2e-05	Ai
RC0197	204380	204940	204770	+	0.0034	Ai
RC0197	204380	204940	204914	+	0.0055	Ai
RC0198	205229	205957	205265	+	0.003	Ai
RC0198	205229	205957	205367	+	0.0022	Ai
RC0198	205229	205957	205918	+	0.00056	Ai
RC0200	206273	207832	206565	+	0.00033	Ai
RC0202	209068	211374	209759	+	9.6e-05	Ai
RC0202	209068	211374	211370	+	0.0017	Ai
RC0203	211613	212689	212063	+	0.0058	Ai
RC0203	211613	212689	212155	+	9e-05	Ai
RC0206	214310	215371	214518	+	8.3e-05	Ai
RC0206	214310	215371	214860	+	0.0031	Ai
RC0206	214310	215371	215135	+	0.0056	Ai
RC0208	216554	216994	216817	+	0.00036	Ai
RC0209	216994	217275	217160	+	0.0022	Ai
RC0221	229730	230050	229978	+	2e-05	Ai
RC0226	232626	233813	232900	+	0.00016	Ai
RC0226	232626	233813	233259	+	0.00097	Ai
RC0226	232626	233813	233330	+	0.00068	Ai
RC0227	233978	236764	234658	+	0.0049	Ai
RC0227	233978	236764	234962	+	0.00013	Ai
RC0227	233978	236764	235411	+	0.00038	Ai
RC0227	233978	236764	236300	+	2.7e-05	Ai
RC0228	236898	238286	237602	+	2.2e-08	Ai
RC0229	238565	240202	238769	+	0.00033	Ai
RC0229	238565	240202	239089	+	0.00056	Ai
RC0230	240210	240965	240773	+	0.00042	Ai
RC0232	241505	242626	242121	+	3.1e-07	Ai
RC0232	241505	242626	242333	+	9e-06	Ai
RC0232	241505	242626	242570	+	0.00015	Ai
RC0259	263582	264523	263817	+	0.00015	Ai
RC0259	263582	264523	264109	+	4.8e-05	Ai
RC0263	267791	268291	268202	+	0.0007	Ai
RC0263	267791	268291	268283	+	0.0007	Ai
RC0266	269088	271073	269221	+	2.3e-05	Ai
RC0277	279081	279296	279131	+	0	Ai
RC0286	289657	291426	290763	+	0.0067	Ai
RC0320	322147	322632	322467	+	0.0015	Ai
RC0321	322657	324009	322793	+	0.00043	Ai
RC0321	322657	324009	322998	+	0.00028	Ai
RC0321	322657	324009	323443	+	8e-05	Ai
RC0329	329842	330069	329867	+	0.0019	Ai
RC0329	329842	330069	329953	+	0.00048	Ai
RC0337	338126	338653	338324	+	0	Ai
RC0349	351482	353311	351518	+	1.2e-11	Ai
RC0349	351482	353311	351694	+	5.3e-06	Ai
RC0349	351482	353311	351920	+	2e-07	Ai
RC0349	351482	353311	352183	+	0.00077	Ai
RC0349	351482	353311	352560	+	4.3e-06	Ai
RC0349	351482	353311	352623	+	0.0054	Ai
RC0349	351482	353311	352753	+	0.00097	Ai
RC0349	351482	353311	352771	+	3.8e-07	Ai
RC0349	351482	353311	352782	+	2.4e-05	Ai
RC0349	351482	353311	353238	+	0.003	Ai
RC0364	363871	364056	363968	+	0.0087	Ai
RC0368	365526	366383	366241	+	0.00012	Ai
RC0378	379591	381108	380697	+	0.0063	Ai
RC0378	379591	381108	380828	+	8.1e-05	Ai
RC0379	381110	381514	381128	+	0.0053	Ai
RC0379	381110	381514	381161	+	0	Ai
RC0379	381110	381514	381219	+	0.00059	Ai
RC0380	381505	381792	381638	+	2e-12	Ai
RC0380	381505	381792	381803	+	0	Ai
RC0384	385301	386053	385683	+	0.00019	Ai
RC0401	400156	402828	400208	+	6.2e-06	Ai
RC0401	400156	402828	400806	+	0.0015	Ai
RC0401	400156	402828	401162	+	7.4e-08	Ai
RC0401	400156	402828	401928	+	1.5e-07	Ai
RC0401	400156	402828	402641	+	0.0015	Ai
RC0401	400156	402828	402674	+	3.6e-09	Ai
RC0407	407395	408276	407624	+	5e-05	Ai
RC0407	407395	408276	407666	+	0.0022	Ai
RC0407	407395	408276	407705	+	8.4e-06	Ai
RC0407	407395	408276	407713	+	9.7e-07	Ai
RC0407	407395	408276	408141	+	7e-09	Ai
RC0409	409029	410009	409128	+	1.6e-05	Ai
RC0409	409029	410009	409816	+	0.00045	Ai
RC0431	428784	429143	429054	+	0.0026	Ai
RC0441	435930	436202	436181	+	0.00091	Ai
RC0449	442731	445061	443434	+	0.0004	Ai
RC0449	442731	445061	443667	+	0.0043	Ai
RC0449	442731	445061	443688	+	0.00012	Ai
RC0449	442731	445061	443730	+	0.00039	Ai
RC0450	445193	445528	445264	+	6.5e-06	Ai
RC0452	447148	448086	447274	+	6.7e-07	Ai
RC0452	447148	448086	447567	+	0.00081	Ai
RC0464	460020	460676	460125	+	0.0033	Ai
RC0468	464512	465129	464649	+	2.3e-05	Ai
RC0468	464512	465129	465040	+	0.00039	Ai
RC0472	468181	470673	469178	+	2.2e-06	Ai
RC0480	475819	476370	475853	+	8.9e-05	Ai
RC0480	475819	476370	475869	+	0.00074	Ai
RC0480	475819	476370	475883	+	0.00074	Ai
RC0480	475819	476370	476225	+	0.00017	Ai
RC0481	476884	477387	476930	+	0.008	Ai
RC0494	487888	488670	488237	+	0.00084	Ai
RC0501	495123	495506	495313	+	0	Ai
RC0520	509332	510276	510210	+	4.8e-06	Ai
RC0522	510835	512250	511761	+	2.5e-05	Ai
RC0523	512570	514183	514005	+	3.5e-06	Ai
RC0537	528324	529247	529224	+	9.8e-07	Ai
RC0539	530114	530656	530545	+	8.7e-06	Ai
RC0542	532111	533106	532753	+	0.00042	Ai
RC0542	532111	533106	532945	+	2.2e-10	Ai
RC0550	540798	543314	541494	+	1.6e-05	Ai
RC0553	544803	546401	544835	+	0.00012	Ai
RC0553	544803	546401	544865	+	0.00012	Ai
RC0553	544803	546401	544876	+	0.00012	Ai
RC0556	548101	548403	548264	+	7.8e-06	Ai
RC0573	562286	562471	562405	+	0	Ai
RC0575	562945	563961	563371	+	9.3e-06	Ai
RC0589	577376	578068	577722	+	0	Ai
RC0598	584745	585521	584810	+	0.0049	Ai
RC0598	584745	585521	584874	+	8.2e-05	Ai
RC0598	584745	585521	584897	+	0	Ai
RC0598	584745	585521	584965	+	0.00074	Ai
RC0598	584745	585521	585543	+	0.0049	Ai
RC0599	585799	586959	586378	+	0.003	Ai
RC0599	585799	586959	586551	+	8.8e-05	Ai
RC0599	585799	586959	586908	+	2.3e-05	Ai
RC0600	586992	587381	587168	+	0.0023	Ai
RC0600	586992	587381	587181	+	0.0023	Ai
RC0603	588401	590431	589379	+	8.8e-05	Ai
RC0604	590514	591149	590576	+	0.0036	Ai
RC0604	590514	591149	590971	+	4.8e-06	Ai
RC0605	591473	591913	591591	+	1.1e-05	Ai
RC0606	592575	592937	592866	+	0	Ai
RC0657	637804	639192	638650	+	0.0051	Ai
RC0657	637804	639192	638783	+	0.007	Ai
RC0658	639362	640084	639441	+	0.00018	Ai
RC0659	640270	640854	640781	+	0.005	Ai
RC0663	642584	644833	642707	+	0.0014	Ai
RC0663	642584	644833	642839	+	0.0019	Ai
RC0663	642584	644833	642905	+	2.9e-06	Ai
RC0663	642584	644833	643448	+	4.2e-07	Ai
RC0663	642584	644833	644000	+	0.00091	Ai
RC0663	642584	644833	644058	+	1.1e-07	Ai
RC0663	642584	644833	644425	+	6.3e-06	Ai
RC0663	642584	644833	644621	+	4.4e-06	Ai
RC0663	642584	644833	644760	+	0.0027	Ai
RC0665	645292	646329	645619	+	0.0043	Ai
RC0668	651429	651806	651497	+	0.0019	Ai
RC0668	651429	651806	651563	+	0.00013	Ai
RC0668	651429	651806	651744	+	0.0051	Ai
RC0680	659867	660613	660147	+	0.00027	Ai
RC0680	659867	660613	660583	+	7.1e-05	Ai
RC0715	687058	687813	687678	+	0.00063	Ai
RC0716	687797	688471	688064	+	0.0046	Ai
RC0718	689681	690934	690013	+	0.0022	Ai
RC0726	698862	700145	699564	+	5.3e-09	Ai
RC0729	701531	701926	701585	+	3.6e-09	Ai
RC0729	701531	701926	701789	+	3e-07	Ai
RC0730	702078	703310	702301	+	8.3e-09	Ai
RC0730	702078	703310	702435	+	0.00041	Ai
RC0731	703413	704462	704289	+	1.5e-05	Ai
RC0736	706899	707771	707738	+	0.00052	Ai
RC0745	711884	712051	712006	+	0.00035	Ai
RC0746	712641	713246	712996	+	0.00012	Ai
RC0746	712641	713246	713237	+	1.7e-06	Ai
RC0747	713406	715112	713894	+	8.1e-06	Ai
RC0760	723688	725010	724192	+	0.00013	Ai
RC0764	728147	729385	728934	+	0.00071	Ai
RC0765	729531	730004	729692	+	0.00033	Ai
RC0766	730155	730484	730376	+	7.5e-13	Ai
RC0779	735576	736850	735580	+	5.2e-11	Ai
RC0779	735576	736850	736459	+	0.00023	Ai
RC0780	737109	737651	737489	+	0.00087	Ai
RC0780	737109	737651	737515	+	3.8e-06	Ai
RC0798	752047	753039	752049	+	0.00044	Ai
RC0800	754229	756175	754760	+	0.00018	Ai
RC0815	768707	769969	768815	+	0.0059	Ai
RC0815	768707	769969	769002	+	1.6e-05	Ai
RC0815	768707	769969	769018	+	1.6e-06	Ai
RC0815	768707	769969	769511	+	0.0044	Ai
RC0816	770332	772827	771737	+	2e-08	Ai
RC0816	770332	772827	772576	+	7.7e-08	Ai
RC0817	773067	774578	773198	+	0.00023	Ai
RC0817	773067	774578	773607	+	2.4e-10	Ai
RC0817	773067	774578	773892	+	1.3e-05	Ai
RC0817	773067	774578	774005	+	0.00012	Ai
RC0817	773067	774578	774166	+	0.00088	Ai
RC0818	774589	775074	774872	+	8.1e-05	Ai
RC0824	779158	779439	779267	+	0.0017	Ai
RC0833	785240	785440	785265	+	6.6e-07	Ai
RC0851	801595	802554	802331	+	0.00022	Ai
RC0851	801595	802554	802433	+	1.1e-07	Ai
RC0851	801595	802554	802503	+	6.9e-05	Ai
RC0851	801595	802554	802514	+	0.00041	Ai
RC0851	801595	802554	802549	+	0.00041	Ai
RC0852	803229	804593	804818	+	0.00039	Ai
RC0855	806140	807825	807631	+	3.2e-13	Ai
RC0857	808574	809497	808623	+	1.4e-06	Ai
RC0857	808574	809497	809137	+	0.00024	Ai
RC0857	808574	809497	809160	+	0.00024	Ai
RC0857	808574	809497	809239	+	0.0076	Ai
RC0858	809497	809946	809719	+	2.5e-06	Ai
RC0858	809497	809946	809771	+	1.5e-05	Ai
RC0858	809497	809946	809782	+	0.0019	Ai
RC0864	813554	815473	813845	+	0	Ai
RC0864	813554	815473	815009	+	1.6e-07	Ai
RC0873	820368	820862	820705	+	1.6e-07	Ai
RC0875	821529	821720	821618	+	0.00068	Ai
RC0876	822290	822499	822327	+	0.00083	Ai
RC0879	824154	826874	824586	+	7.5e-05	Ai
RC0879	824154	826874	824940	+	8.8e-07	Ai
RC0879	824154	826874	826579	+	8.5e-05	Ai
RC0879	824154	826874	826620	+	0.0057	Ai
RC0882	828544	828927	828808	+	7.8e-06	Ai
RC0884	830456	832879	830540	+	5.2e-05	Ai
RC0884	830456	832879	831138	+	3.3e-06	Ai
RC0902	849581	850153	850130	+	3.7e-07	Ai
RC0909	852642	854195	853204	+	0.0082	Ai
RC0909	852642	854195	853223	+	0.0082	Ai
RC0909	852642	854195	853253	+	4.1e-06	Ai
RC0909	852642	854195	853263	+	6.8e-07	Ai
RC0909	852642	854195	853511	+	4.2e-13	Ai
RC0909	852642	854195	853578	+	0.0044	Ai
RC0909	852642	854195	853592	+	1.4e-05	Ai
RC0909	852642	854195	853648	+	0	Ai
RC0909	852642	854195	853807	+	0.00019	Ai
RC0909	852642	854195	853960	+	0.0024	Ai
RC0909	852642	854195	853976	+	0.0088	Ai
RC0910	854314	855399	854964	+	2.7e-05	Ai
RC0931	872887	873444	873102	+	0.0014	Ai
RC0931	872887	873444	873206	+	0.0016	Ai
RC0933	875124	875801	875591	+	1.8e-08	Ai
RC0948	887403	889202	888724	+	1.6e-05	Ai
RC0949	889568	889768	889621	+	0.0022	Ai
RC0949	889568	889768	889629	+	0	Ai
RC0960	899164	900708	899580	+	1.7e-06	Ai
RC0960	899164	900708	900487	+	0.0036	Ai
RC0960	899164	900708	900598	+	0.00011	Ai
RC0968	910058	911704	910124	+	0.0057	Ai
RC0968	910058	911704	910170	+	5.9e-08	Ai
RC0968	910058	911704	910346	+	0.0014	Ai
RC0968	910058	911704	910424	+	0.00029	Ai
RC0968	910058	911704	910547	+	0.008	Ai
RC0968	910058	911704	910766	+	1.1e-05	Ai
RC0968	910058	911704	910857	+	0.0078	Ai
RC0968	910058	911704	911006	+	1.4e-08	Ai
RC0968	910058	911704	911201	+	0	Ai
RC0981	920732	921142	920908	+	0.0013	Ai
RC0981	920732	921142	921108	+	0.00014	Ai
RC0982	921153	922175	921350	+	0.00023	Ai
RC0982	921153	922175	921524	+	0.0016	Ai
RC0982	921153	922175	921840	+	0.00037	Ai
RC0982	921153	922175	921856	+	0.0023	Ai
RC0983	922194	922577	922526	+	0.0042	Ai
RC0984	922602	922979	922699	+	0.00012	Ai
RC0986	923692	924993	923978	+	0.0051	Ai
RC0986	923692	924993	924305	+	0.0094	Ai
RC0986	923692	924993	924385	+	0.0094	Ai
RC0986	923692	924993	924589	+	5.4e-05	Ai
RC0986	923692	924993	924766	+	7e-05	Ai
RC0986	923692	924993	924966	+	6.5e-05	Ai
RC0987	924997	925458	925002	+	0.0024	Ai
RC0988	925472	925663	925534	+	4.1e-06	Ai
RC0990	926235	926591	926345	+	3.4e-05	Ai
RC0990	926235	926591	926397	+	4e-07	Ai
RC0991	926607	927140	926645	+	0.0086	Ai
RC0991	926607	927140	926869	+	0.006	Ai
RC0994	927890	928429	928076	+	0.00077	Ai
RC0994	927890	928429	928174	+	9.7e-05	Ai
RC0994	927890	928429	928188	+	0.00076	Ai
RC0995	928429	928758	928608	+	0.00036	Ai
RC0996	928759	929127	929045	+	0.0014	Ai
RC0999	929645	930055	929774	+	1.5e-05	Ai
RC1000	930070	930723	930281	+	0.0025	Ai
RC1000	930070	930723	930699	+	0.00053	Ai
RC1001	930725	931084	930732	+	0.0042	Ai
RC1001	930725	931084	930749	+	7.1e-06	Ai
RC1003	931396	932217	931578	+	0.00032	Ai
RC1003	931396	932217	931821	+	0.00028	Ai
RC1004	932218	932514	932244	+	0.00043	Ai
RC1005	932511	933134	932608	+	0.00025	Ai
RC1005	932511	933134	932937	+	0.00022	Ai
RC1007	933893	934210	933919	+	0.0002	Ai
RC1008	934451	935635	934499	+	0.0071	Ai
RC1008	934451	935635	934541	+	0.0091	Ai
RC1008	934451	935635	934633	+	0.00037	Ai
RC1008	934451	935635	934685	+	0.0022	Ai
RC1008	934451	935635	934974	+	0.0001	Ai
RC1008	934451	935635	935158	+	0.00073	Ai
RC1008	934451	935635	935418	+	0.0028	Ai
RC1020	945111	946355	945451	+	0.00053	Ai
RC1020	945111	946355	945633	+	0.0013	Ai
RC1020	945111	946355	945649	+	0.0061	Ai
RC1020	945111	946355	945713	+	0.0019	Ai
RC1020	945111	946355	945894	+	1.8e-05	Ai
RC1021	946852	947064	946864	+	0.0092	Ai
RC1021	946852	947064	946961	+	2.6e-05	Ai
RC1021	946852	947064	947001	+	1.8e-05	Ai
RC1021	946852	947064	947008	+	0	Ai
RC1023	949506	950393	949733	+	0.00013	Ai
RC1023	949506	950393	949984	+	0.0007	Ai
RC1023	949506	950393	950237	+	6.1e-05	Ai
RC1024	950538	952679	951448	+	8.1e-07	Ai
RC1046	970434	971960	970501	+	3.5e-05	Ai
RC1049	974337	975185	974748	+	3.7e-05	Ai
RC1068	989253	990530	989874	+	8e-05	Ai
RC1068	989253	990530	989928	+	0.0041	Ai
RC1068	989253	990530	990318	+	0.0021	Ai
RC1070	991273	991959	991513	+	0.00016	Ai
RC1070	991273	991959	991945	+	0.0052	Ai
RC1071	991956	992300	992090	+	4.4e-06	Ai
RC1071	991956	992300	992153	+	0.0048	Ai
RC1071	991956	992300	992261	+	8e-06	Ai
RC1085	1007188	1012155	1007238	+	4.7e-05	Ai
RC1085	1007188	1012155	1007342	+	0.0013	Ai
RC1085	1007188	1012155	1007563	+	3.4e-06	Ai
RC1085	1007188	1012155	1008074	+	0.0046	Ai
RC1085	1007188	1012155	1008254	+	0.0052	Ai
RC1085	1007188	1012155	1008312	+	0.0055	Ai
RC1085	1007188	1012155	1008505	+	0.0066	Ai
RC1085	1007188	1012155	1008611	+	0.0078	Ai
RC1085	1007188	1012155	1008638	+	0.0017	Ai
RC1085	1007188	1012155	1008646	+	8.5e-06	Ai
RC1085	1007188	1012155	1008662	+	0.0017	Ai
RC1085	1007188	1012155	1008715	+	0.0087	Ai
RC1085	1007188	1012155	1008795	+	0.0087	Ai
RC1085	1007188	1012155	1008930	+	0.0017	Ai
RC1085	1007188	1012155	1008955	+	0.0076	Ai
RC1085	1007188	1012155	1009195	+	0.0017	Ai
RC1085	1007188	1012155	1009219	+	0.0017	Ai
RC1085	1007188	1012155	1009298	+	0.0078	Ai
RC1085	1007188	1012155	1009307	+	0.0019	Ai
RC1085	1007188	1012155	1009504	+	0.00036	Ai
RC1085	1007188	1012155	1009527	+	0.0081	Ai
RC1085	1007188	1012155	1009896	+	1.4e-08	Ai
RC1085	1007188	1012155	1009910	+	0.0014	Ai
RC1085	1007188	1012155	1010039	+	4e-05	Ai
RC1085	1007188	1012155	1010053	+	0.0013	Ai
RC1085	1007188	1012155	1010459	+	2.7e-07	Ai
RC1085	1007188	1012155	1010649	+	0.0037	Ai
RC1085	1007188	1012155	1010693	+	0.0037	Ai
RC1085	1007188	1012155	1010884	+	0.0035	Ai
RC1085	1007188	1012155	1011038	+	0.0035	Ai
RC1085	1007188	1012155	1011063	+	0.00011	Ai
RC1085	1007188	1012155	1011078	+	0.0035	Ai
RC1085	1007188	1012155	1011361	+	3.2e-06	Ai
RC1085	1007188	1012155	1011453	+	0.0043	Ai
RC1085	1007188	1012155	1011782	+	0.0047	Ai
RC1085	1007188	1012155	1011858	+	0.0052	Ai
RC1085	1007188	1012155	1012130	+	0.00025	Ai
RC1086	1013519	1014463	1013777	+	0.0014	Ai
RC1089	1015452	1015931	1015559	+	0.0025	Ai
RC1089	1015452	1015931	1015804	+	5.7e-05	Ai
RC1091	1016982	1017854	1017836	+	0.0002	Ai
RC1092	1017829	1018794	1018488	+	0.00011	Ai
RC1106	1028922	1029371	1029222	+	0.002	Ai
RC1109	1030150	1030623	1030479	+	0.0056	Ai
RC1139	1052789	1053160	1052953	+	0.00058	Ai
RC1141	1053836	1054735	1054330	+	9.2e-10	Ai
RC1141	1053836	1054735	1054585	+	9.4e-05	Ai
RC1145	1055940	1056830	1056319	+	0	Ai
RC1146	1056823	1058085	1057583	+	1.7e-07	Ai
RC1153	1060955	1061410	1061175	+	1.3e-05	Ai
RC1155	1061896	1062243	1062129	+	0.0012	Ai
RC1158	1062857	1063702	1063425	+	0.00014	Ai
RC1170	1070474	1071781	1070506	+	1e-05	Ai
RC1170	1070474	1071781	1071262	+	0.0072	Ai
RC1172	1072363	1072710	1072606	+	5.3e-06	Ai
RC1174	1073074	1077825	1073691	+	2.3e-05	Ai
RC1174	1073074	1077825	1077456	+	1.7e-05	Ai
RC1181	1082690	1082956	1082874	+	0.002	Ai
RC1194	1091462	1092151	1091529	+	0.0092	Ai
RC1194	1091462	1092151	1091593	+	0.0092	Ai
RC1194	1091462	1092151	1092116	+	0.0015	Ai
RC1197	1092878	1093717	1093057	+	0.00053	Ai
RC1198	1093720	1094760	1093743	+	0.002	Ai
RC1198	1093720	1094760	1093782	+	0.0003	Ai
RC1198	1093720	1094760	1093897	+	1.5e-06	Ai
RC1200	1096487	1096954	1096688	+	2.5e-05	Ai
RC1200	1096487	1096954	1096711	+	0.0047	Ai
RC1200	1096487	1096954	1096758	+	0.00092	Ai
RC1202	1097428	1098384	1097824	+	0.0025	Ai
RC1202	1097428	1098384	1098059	+	0.0022	Ai
RC1203	1098392	1098550	1098487	+	3.9e-05	Ai
RC1211	1105664	1109209	1107213	+	6.5e-06	Ai
RC1230	1134472	1135491	1135301	+	9.1e-05	Ai
RC1231	1135580	1137595	1136019	+	0.0021	Ai
RC1231	1135580	1137595	1136720	+	0.0009	Ai
RC1231	1135580	1137595	1137139	+	5.6e-05	Ai
RC1231	1135580	1137595	1137261	+	3.5e-07	Ai
RC1233	1138123	1140759	1139235	+	4.4e-07	Ai
RC1233	1138123	1140759	1139757	+	7e-08	Ai
RC1235	1141337	1142758	1141871	+	0.00023	Ai
RC1235	1141337	1142758	1142223	+	3.6e-06	Ai
RC1236	1142931	1143902	1143058	+	4.9e-05	Ai
RC1237	1144035	1145567	1144540	+	0.0022	Ai
RC1237	1144035	1145567	1144790	+	0.0042	Ai
RC1237	1144035	1145567	1145096	+	0.0026	Ai
RC1237	1144035	1145567	1145180	+	0.00013	Ai
RC1237	1144035	1145567	1145288	+	0.0008	Ai
RC1239	1146449	1147828	1146479	+	0.00048	Ai
RC1239	1146449	1147828	1146564	+	0.00029	Ai
RC1239	1146449	1147828	1146989	+	4.7e-08	Ai
RC1246	1153076	1154374	1153103	+	2.9e-07	Ai
RC1246	1153076	1154374	1153361	+	0.0024	Ai
RC1246	1153076	1154374	1153370	+	2.1e-07	Ai
RC1246	1153076	1154374	1153397	+	0.00046	Ai
RC1246	1153076	1154374	1153994	+	0.0042	Ai
RC1246	1153076	1154374	1154147	+	2.3e-06	Ai
RC1246	1153076	1154374	1154398	+	2.1e-06	Ai
RC1252	1157229	1158956	1158130	+	1.1e-05	Ai
RC1271	1171931	1173409	1173152	+	0.00025	Ai
RC1272	1173563	1175137	1174935	+	0.0024	Ai
RC1273	1175331	1181396	1175374	+	0.0044	Ai
RC1273	1175331	1181396	1176093	+	0.00067	Ai
RC1273	1175331	1181396	1176108	+	9.2e-05	Ai
RC1273	1175331	1181396	1176509	+	3.1e-06	Ai
RC1273	1175331	1181396	1176539	+	0.0015	Ai
RC1273	1175331	1181396	1177142	+	0.0002	Ai
RC1273	1175331	1181396	1177812	+	0.00031	Ai
RC1273	1175331	1181396	1178266	+	0.00074	Ai
RC1273	1175331	1181396	1178752	+	0.0087	Ai
RC1273	1175331	1181396	1179028	+	0.0086	Ai
RC1273	1175331	1181396	1179552	+	0.0012	Ai
RC1273	1175331	1181396	1179847	+	0.0012	Ai
RC1273	1175331	1181396	1179910	+	0.0072	Ai
RC1273	1175331	1181396	1179976	+	0.0012	Ai
RC1273	1175331	1181396	1180558	+	1.1e-07	Ai
RC1273	1175331	1181396	1180630	+	6.1e-08	Ai
RC1274	1182015	1183961	1183165	+	0.002	Ai
RC1274	1182015	1183961	1183391	+	8.5e-05	Ai
RC1274	1182015	1183961	1184057	+	0.0011	Ai
RC1281	1188765	1189514	1188800	+	9.9e-05	Ai
RC1281	1188765	1189514	1188888	+	0.0034	Ai
RC1281	1188765	1189514	1189334	+	0.001	Ai
RC1282	1189761	1190435	1189894	+	0.0031	Ai
RC1282	1189761	1190435	1190311	+	5.5e-05	Ai
RC1294	1197492	1200353	1197751	+	0.00032	Ai
RC1294	1197492	1200353	1197793	+	0.00032	Ai
RC1294	1197492	1200353	1198967	+	0.00072	Ai
RC1294	1197492	1200353	1199991	+	0	Ai
RC1298	1202198	1202320	1202354	+	9e-05	Ai
RC1308	1211392	1212699	1211731	+	1.1e-06	Ai
RC1309	1213379	1214164	1214122	+	0.0015	Ai
RC1316	1219241	1221253	1220275	+	6.4e-05	Ai
RC1316	1219241	1221253	1220613	+	0.0012	Ai
RC1317	1221232	1222098	1221246	+	7.3e-06	Ai
RC1318	1222130	1222537	1222233	+	0.0002	Ai
RC1318	1222130	1222537	1222288	+	0.0002	Ai
RC1318	1222130	1222537	1222380	+	0.00022	Ai
RC1320	1222866	1223495	1223406	+	2.6e-09	Ai
RC1325	1225854	1226489	1226133	+	1.8e-06	Ai
RC1328	1231179	1231916	1231831	+	6.6e-06	Ai
RC1329	1232012	1233916	1233029	+	3.4e-06	Ai
RC1330	1233961	1235748	1233988	+	0.0099	Ai
RC1330	1233961	1235748	1234850	+	0.0017	Ai
RC1330	1233961	1235748	1235001	+	0.0018	Ai
RC1330	1233961	1235748	1235351	+	0.0011	Ai
RC1330	1233961	1235748	1235360	+	0.0071	Ai
RC1331	1235753	1236367	1236328	+	6.9e-06	Ai
RC1347	1249426	1250571	1250284	+	5.1e-05	Ai
RC1350	1251643	1252038	1252017	+	9.9e-05	Ai
RC1353	1253006	1253236	1253122	+	0.00038	Ai
RC1357	1254837	1255466	1255277	+	2.2e-05	Ai
RC1359	1256703	1257038	1256815	+	0.0038	Ai
RC1359	1256703	1257038	1256964	+	1e-05	Ai
RC1361	1257447	1259279	1257949	+	2.4e-05	Ai
RC1361	1257447	1259279	1257966	+	0.0014	Ai
RC1361	1257447	1259279	1258222	+	0.00011	Ai
RC1362	1259276	1259440	1259324	+	0	Ai
RC1373	1266323	1267351	1266480	+	0.0034	Ai
RC1373	1266323	1267351	1266549	+	0.0024	Ai
RC1374	1267320	1268360	1267983	+	0.00017	Ai
RC0003	1367	2116	1672	-	3.1e-09	Ai
RC0005	2890	5991	5773	-	0	Ai
RC0011	9946	10941	10199	-	7.2e-06	Ai
RC0011	9946	10941	10208	-	0.0029	Ai
RC0011	9946	10941	10730	-	0	Ai
RC0012	10959	11882	11590	-	8.6e-05	Ai
RC0019	17298	23006	17489	-	2.1e-05	Ai
RC0019	17298	23006	17498	-	0.00017	Ai
RC0019	17298	23006	17653	-	0.0044	Ai
RC0019	17298	23006	17812	-	0.0004	Ai
RC0019	17298	23006	18733	-	0.00037	Ai
RC0019	17298	23006	18872	-	0.0038	Ai
RC0019	17298	23006	19084	-	7.6e-05	Ai
RC0019	17298	23006	19455	-	0.00016	Ai
RC0019	17298	23006	19715	-	0.0053	Ai
RC0019	17298	23006	20222	-	2.2e-09	Ai
RC0019	17298	23006	21219	-	0.0024	Ai
RC0019	17298	23006	21842	-	0.002	Ai
RC0019	17298	23006	22374	-	8.7e-05	Ai
RC0030	29703	30224	30013	-	0.0007	Ai
RC0030	29703	30224	30151	-	0.00097	Ai
RC0046	42551	43378	43240	-	0.00053	Ai
RC0059	49891	52464	51293	-	0.0079	Ai
RC0059	49891	52464	51323	-	0.0011	Ai
RC0064	56594	56959	56707	-	5.3e-06	Ai
RC0064	56594	56959	56908	-	0.003	Ai
RC0065	56984	57271	57050	-	0.00052	Ai
RC0066	57283	57798	57318	-	1.8e-07	Ai
RC0066	57283	57798	57739	-	0.00066	Ai
RC0067	58097	59533	58254	-	6.6e-07	Ai
RC0067	58097	59533	59499	-	6e-05	Ai
RC0068	59634	61547	60394	-	0.00013	Ai
RC0068	59634	61547	60491	-	0.00094	Ai
RC0069	62230	63015	62928	-	0.00059	Ai
RC0073	65822	66985	66206	-	0.00075	Ai
RC0074	67177	68859	68092	-	0.0064	Ai
RC0074	67177	68859	68411	-	0.0014	Ai
RC0076	69422	69982	69660	-	0.00086	Ai
RC0076	69422	69982	69699	-	5.4e-06	Ai
RC0081	73622	75028	73979	-	0.00013	Ai
RC0081	73622	75028	74160	-	0.0015	Ai
RC0081	73622	75028	74446	-	1.4e-05	Ai
RC0081	73622	75028	74475	-	0.0038	Ai
RC0081	73622	75028	74671	-	0.0025	Ai
RC0081	73622	75028	74844	-	0.0011	Ai
RC0084	76971	78839	76996	-	1e-05	Ai
RC0084	76971	78839	77211	-	4.7e-05	Ai
RC0084	76971	78839	77729	-	0.0016	Ai
RC0084	76971	78839	78064	-	0.0022	Ai
RC0086	79395	80162	80145	-	4.6e-10	Ai
RC0088	81267	82934	82125	-	1.3e-06	Ai
RC0090	83290	84114	83994	-	0.00016	Ai
RC0091	84596	85135	84972	-	3.9e-06	Ai
RC0094	86219	87373	86268	-	4.4e-06	Ai
RC0095	87487	89217	88271	-	0.00023	Ai
RC0096	89390	90064	89623	-	0.00092	Ai
RC0096	89390	90064	89665	-	0.00092	Ai
RC0097	90242	92458	90760	-	0	Ai
RC0099	94761	95327	94833	-	1.5e-07	Ai
RC0099	94761	95327	95205	-	0.00057	Ai
RC0099	94761	95327	95268	-	0.0033	Ai
RC0101	96056	96769	96472	-	0.00026	Ai
RC0102	96773	97594	96999	-	2.3e-05	Ai
RC0106	100945	101829	101811	-	0.0002	Ai
RC0111	110730	112109	112014	-	0.00039	Ai
RC0112	112356	113243	112612	-	0.00035	Ai
RC0112	112356	113243	112932	-	0.00019	Ai
RC0112	112356	113243	113014	-	0.0011	Ai
RC0112	112356	113243	113087	-	0.00015	Ai
RC0113	113440	114369	113875	-	1e-06	Ai
RC0117	115531	115749	115549	-	0	Ai
RC0129	124807	125586	125467	-	0.00045	Ai
RC0137	129421	129657	129643	-	4.2e-06	Ai
RC0138	130269	130907	130464	-	0.00013	Ai
RC0139	130978	131778	131371	-	2.7e-07	Ai
RC0141	132168	134585	134369	-	0.00068	Ai
RC0141	132168	134585	134554	-	9.1e-05	Ai
RC0142	134703	137684	135323	-	0.0066	Ai
RC0142	134703	137684	135472	-	0.0016	Ai
RC0142	134703	137684	135873	-	0.00081	Ai
RC0142	134703	137684	137466	-	0	Ai
RC0143	137671	139656	138510	-	4.5e-05	Ai
RC0145	142737	145412	142921	-	1.8e-06	Ai
RC0145	142737	145412	144691	-	0.00075	Ai
RC0146	145565	149026	148463	-	7.1e-07	Ai
RC0151	152244	152948	152830	-	0.009	Ai
RC0151	152244	152948	152844	-	0.009	Ai
RC0151	152244	152948	152941	-	0.0016	Ai
RC0152	152966	153382	153199	-	0.0014	Ai
RC0152	152966	153382	153352	-	0.00016	Ai
RC0154	153861	154787	154274	-	4.7e-05	Ai
RC0154	153861	154787	154432	-	3.4e-12	Ai
RC0155	154952	156217	155644	-	2e-05	Ai
RC0155	154952	156217	155885	-	5e-05	Ai
RC0155	154952	156217	156116	-	0.00063	Ai
RC0157	157201	157884	157282	-	0.00022	Ai
RC0159	159014	159487	159024	-	1.7e-06	Ai
RC0159	159014	159487	159252	-	1e-07	Ai
RC0160	159489	160154	159946	-	0.001	Ai
RC0160	159489	160154	160142	-	1.9e-06	Ai
RC0164	162950	163990	163022	-	2.9e-05	Ai
RC0167	166684	167427	166877	-	0	Ai
RC0167	166684	167427	167367	-	8.7e-07	Ai
RC0170	168627	170417	168822	-	1.9e-06	Ai
RC0170	168627	170417	169518	-	0.00011	Ai
RC0172	171380	171769	171509	-	0.0013	Ai
RC0173	171796	172278	171995	-	3.9e-06	Ai
RC0174	172290	174389	172397	-	0.00071	Ai
RC0174	172290	174389	172440	-	1e-07	Ai
RC0174	172290	174389	172646	-	1.1e-05	Ai
RC0174	172290	174389	173070	-	0.0051	Ai
RC0174	172290	174389	173077	-	0.0051	Ai
RC0174	172290	174389	173541	-	0.00061	Ai
RC0174	172290	174389	173611	-	0.0048	Ai
RC0174	172290	174389	173779	-	0.00071	Ai
RC0174	172290	174389	173787	-	0.00071	Ai
RC0174	172290	174389	174376	-	0.00048	Ai
RC0176	175028	175606	175099	-	1.6e-05	Ai
RC0178	176320	177039	176343	-	0.00079	Ai
RC0178	176320	177039	176368	-	5.3e-06	Ai
RC0179	177150	177659	177513	-	1.3e-05	Ai
RC0181	179174	183295	179744	-	0.0095	Ai
RC0181	179174	183295	179988	-	0.0015	Ai
RC0181	179174	183295	181569	-	0.0036	Ai
RC0181	179174	183295	181666	-	1.3e-06	Ai
RC0181	179174	183295	182092	-	0.00084	Ai
RC0181	179174	183295	182153	-	3.2e-06	Ai
RC0181	179174	183295	182386	-	0.00078	Ai
RC0181	179174	183295	182436	-	1.5e-08	Ai
RC0181	179174	183295	182993	-	0.0083	Ai
RC0182	183553	187671	183844	-	3.7e-06	Ai
RC0182	183553	187671	184759	-	2.9e-06	Ai
RC0182	183553	187671	186102	-	8.5e-05	Ai
RC0182	183553	187671	186297	-	8.8e-07	Ai
RC0182	183553	187671	186610	-	0.00017	Ai
RC0182	183553	187671	187342	-	1.6e-07	Ai
RC0187	192493	194340	193034	-	1.5e-06	Ai
RC0201	208063	208266	208131	-	5.3e-07	Ai
RC0207	215542	216495	215737	-	1.5e-06	Ai
RC0207	215542	216495	215906	-	2e-06	Ai
RC0207	215542	216495	215963	-	0.0058	Ai
RC0207	215542	216495	215994	-	2e-06	Ai
RC0207	215542	216495	216014	-	4.2e-05	Ai
RC0207	215542	216495	216385	-	0.00029	Ai
RC0207	215542	216495	216418	-	0.005	Ai
RC0212	222137	222436	222377	-	6.4e-06	Ai
RC0240	250656	251396	250611	-	2.9e-05	Ai
RC0257	262416	262550	262527	-	0	Ai
RC0267	271144	271452	271294	-	4e-07	Ai
RC0270	272417	272974	272908	-	0.00047	Ai
RC0271	273146	273352	273235	-	9.3e-07	Ai
RC0272	273897	274067	274019	-	0.00026	Ai
RC0273	274436	277153	276703	-	2.4e-06	Ai
RC0273	274436	277153	276995	-	1.2e-05	Ai
RC0276	278869	279054	279051	-	0.0068	Ai
RC0278	279505	280032	279648	-	0.007	Ai
RC0278	279505	280032	279869	-	0.00011	Ai
RC0279	280044	280940	280122	-	0.0087	Ai
RC0279	280044	280940	280151	-	0.0015	Ai
RC0279	280044	280940	280331	-	0.0012	Ai
RC0279	280044	280940	280678	-	0.00069	Ai
RC0279	280044	280940	280701	-	5.6e-07	Ai
RC0290	294632	294874	294641	-	0.0013	Ai
RC0292	295138	295986	295285	-	4.6e-05	Ai
RC0292	295138	295986	295842	-	0.00079	Ai
RC0296	300067	301974	301284	-	0.00046	Ai
RC0296	300067	301974	301427	-	0.0034	Ai
RC0297	302062	302286	302137	-	0.00024	Ai
RC0298	302611	302925	302629	-	0.00015	Ai
RC0301	303830	304225	304167	-	5.3e-06	Ai
RC0306	307039	308400	307116	-	7.6e-05	Ai
RC0306	307039	308400	308264	-	0.00033	Ai
RC0309	310939	312927	312692	-	8.2e-05	Ai
RC0313	316937	317599	317262	-	0.00016	Ai
RC0315	318959	319426	319124	-	0.00034	Ai
RC0315	318959	319426	319162	-	4.7e-05	Ai
RC0315	318959	319426	319422	-	1.1e-10	Ai
RC0322	324127	324651	324461	-	0.00024	Ai
RC0322	324127	324651	324488	-	0.0096	Ai
RC0323	324873	325619	325184	-	0.00063	Ai
RC0326	327005	327769	327160	-	0.00032	Ai
RC0326	327005	327769	327172	-	0.00032	Ai
RC0327	327778	328830	328655	-	0.00081	Ai
RC0327	327778	328830	328680	-	0.0044	Ai
RC0330	330148	331365	330455	-	0.0017	Ai
RC0330	330148	331365	330756	-	0.0027	Ai
RC0330	330148	331365	330864	-	0.0016	Ai
RC0332	333264	334151	334090	-	1.2e-06	Ai
RC0333	334395	335360	334968	-	0.0012	Ai
RC0334	335357	336160	335931	-	8.6e-05	Ai
RC0338	338767	339837	339791	-	0.0019	Ai
RC0342	342642	344714	343756	-	2.6e-05	Ai
RC0347	349223	350203	349522	-	0.0018	Ai
RC0347	349223	350203	349563	-	0.00019	Ai
RC0347	349223	350203	349955	-	5.7e-07	Ai
RC0347	349223	350203	350121	-	6.2e-05	Ai
RC0353	355167	356618	356406	-	1.2e-05	Ai
RC0353	355167	356618	356562	-	3.4e-05	Ai
RC0355	357141	358190	357580	-	9.3e-05	Ai
RC0357	358905	359363	359233	-	0	Ai
RC0358	359385	359918	359457	-	0.00033	Ai
RC0362	362875	363069	363023	-	0	Ai
RC0369	366751	368553	366911	-	5.8e-05	Ai
RC0369	366751	368553	367503	-	3.8e-05	Ai
RC0369	366751	368553	368023	-	9.5e-11	Ai
RC0386	387256	387399	387297	-	8.6e-06	Ai
RC0391	391429	393204	392380	-	4.6e-05	Ai
RC0391	391429	393204	392998	-	4.8e-07	Ai
RC0392	393197	394618	393509	-	0.00034	Ai
RC0400	399240	400016	399491	-	4.8e-05	Ai
RC0404	404162	404854	404785	-	0.0002	Ai
RC0406	405922	407256	406537	-	3.6e-06	Ai
RC0408	408365	408931	408693	-	0.00021	Ai
RC0410	410271	411368	410518	-	0.0015	Ai
RC0410	410271	411368	410677	-	0.0089	Ai
RC0410	410271	411368	410698	-	0.00021	Ai
RC0410	410271	411368	410894	-	0.00017	Ai
RC0410	410271	411368	411201	-	0.0056	Ai
RC0434	430506	431858	431369	-	0.0019	Ai
RC0434	430506	431858	431551	-	4.6e-08	Ai
RC0457	452164	453189	452336	-	2.5e-05	Ai
RC0457	452164	453189	452628	-	5.4e-05	Ai
RC0465	460865	461992	460928	-	8.2e-06	Ai
RC0465	460865	461992	461107	-	0.0015	Ai
RC0465	460865	461992	461418	-	0.00032	Ai
RC0469	465332	466171	466155	-	0.00051	Ai
RC0474	471546	474176	472520	-	0.00023	Ai
RC0474	471546	474176	473368	-	0.0024	Ai
RC0474	471546	474176	473999	-	1.8e-05	Ai
RC0474	471546	474176	474121	-	0.0065	Ai
RC0477	474762	475046	474857	-	0.0035	Ai
RC0478	475128	475535	475321	-	0.0033	Ai
RC0478	475128	475535	475533	-	0.00041	Ai
RC0490	483530	484084	483789	-	0.00011	Ai
RC0491	484377	485297	484444	-	2.6e-08	Ai
RC0493	486527	487690	486629	-	0.0071	Ai
RC0493	486527	487690	486653	-	0.00027	Ai
RC0493	486527	487690	487280	-	0.0051	Ai
RC0493	486527	487690	487481	-	0.00046	Ai
RC0493	486527	487690	487574	-	3.3e-05	Ai
RC0495	488746	490245	489401	-	1.7e-05	Ai
RC0497	490954	491757	491011	-	3.5e-07	Ai
RC0497	490954	491757	491067	-	0.00051	Ai
RC0497	490954	491757	491104	-	4e-05	Ai
RC0497	490954	491757	491139	-	0.00013	Ai
RC0497	490954	491757	491190	-	0	Ai
RC0497	490954	491757	491209	-	2.1e-06	Ai
RC0497	490954	491757	491610	-	0.0019	Ai
RC0497	490954	491757	491707	-	9.5e-10	Ai
RC0498	492563	493480	492615	-	0.00054	Ai
RC0507	500323	502626	500684	-	1.2e-06	Ai
RC0507	500323	502626	501421	-	4.9e-05	Ai
RC0507	500323	502626	502261	-	0.00014	Ai
RC0508	502667	503200	502857	-	0.00013	Ai
RC0548	538519	539478	538734	-	4.5e-09	Ai
RC0548	538519	539478	539222	-	0.00058	Ai
RC0557	548757	550121	548978	-	0.0073	Ai
RC0557	548757	550121	549053	-	0.0011	Ai
RC0557	548757	550121	549131	-	0.0064	Ai
RC0557	548757	550121	549222	-	0.0008	Ai
RC0557	548757	550121	549870	-	0.0025	Ai
RC0562	554256	555386	554711	-	1.1e-05	Ai
RC0563	555781	556431	556158	-	0.0022	Ai
RC0563	555781	556431	556283	-	0.0094	Ai
RC0579	564933	565745	565143	-	0.0027	Ai
RC0579	564933	565745	565451	-	7.2e-05	Ai
RC0579	564933	565745	565687	-	0.0022	Ai
RC0580	565735	566985	566931	-	2.9e-05	Ai
RC0583	570733	571872	570762	-	0.00011	Ai
RC0583	570733	571872	571812	-	0.00019	Ai
RC0585	572865	575372	574083	-	9e-05	Ai
RC0585	572865	575372	575184	-	0	Ai
RC0596	583132	583590	583553	-	0.00068	Ai
RC0597	583721	584512	583941	-	2e-06	Ai
RC0613	597455	599023	598437	-	0.00013	Ai
RC0613	597455	599023	598558	-	0.0014	Ai
RC0613	597455	599023	598799	-	0	Ai
RC0617	601432	602304	601830	-	8.9e-08	Ai
RC0621	604613	606040	604983	-	0.0034	Ai
RC0621	604613	606040	605067	-	0.00056	Ai
RC0621	604613	606040	605853	-	3.1e-06	Ai
RC0621	604613	606040	605902	-	0.0011	Ai
RC0623	606531	607376	606767	-	1.5e-06	Ai
RC0623	606531	607376	607167	-	1.4e-06	Ai
RC0625	609449	609973	609570	-	3.7e-06	Ai
RC0627	610349	611701	610909	-	1.9e-07	Ai
RC0627	610349	611701	611491	-	7.5e-06	Ai
RC0629	613088	615331	614335	-	0.00025	Ai
RC0629	613088	615331	614624	-	0.0017	Ai
RC0634	619333	619911	619622	-	0.0011	Ai
RC0638	623130	623498	623227	-	0.00014	Ai
RC0641	624710	625012	624633	-	3.4e-06	Ai
RC0642	625016	625237	625211	-	1.7e-07	Ai
RC0647	627608	629329	628573	-	1.2e-06	Ai
RC0647	627608	629329	629105	-	0.00035	Ai
RC0648	629427	629798	629473	-	0.004	Ai
RC0648	629427	629798	629483	-	0.004	Ai
RC0649	629752	629934	629881	-	0.00069	Ai
RC0650	629990	630334	630243	-	0.0087	Ai
RC0651	630190	631176	630926	-	0.0056	Ai
RC0652	631325	634174	632756	-	0.00033	Ai
RC0652	631325	634174	633035	-	2e-06	Ai
RC0666	646414	647949	646552	-	0.0055	Ai
RC0666	646414	647949	646629	-	1e-06	Ai
RC0666	646414	647949	647022	-	3e-09	Ai
RC0666	646414	647949	647500	-	1.1e-06	Ai
RC0667	648242	651310	648354	-	0.0019	Ai
RC0667	648242	651310	649055	-	0.00027	Ai
RC0667	648242	651310	649139	-	0.0028	Ai
RC0667	648242	651310	650032	-	0.00013	Ai
RC0667	648242	651310	650047	-	0.00099	Ai
RC0667	648242	651310	650468	-	1.5e-05	Ai
RC0667	648242	651310	650677	-	0.0011	Ai
RC0667	648242	651310	650947	-	0.0012	Ai
RC0667	648242	651310	651075	-	0.0014	Ai
RC0667	648242	651310	651235	-	5.3e-06	Ai
RC0688	664862	665389	665197	-	5.2e-06	Ai
RC0693	668015	669394	668421	-	0.00064	Ai
RC0693	668015	669394	669276	-	0.00027	Ai
RC0693	668015	669394	669318	-	0.00024	Ai
RC0695	670304	670531	670411	-	0.00065	Ai
RC0700	674023	674511	674251	-	0.0086	Ai
RC0700	674023	674511	674378	-	0.008	Ai
RC0702	675636	677165	676027	-	2.2e-06	Ai
RC0706	679120	680175	680022	-	1.6e-05	Ai
RC0711	683313	683888	683342	-	0.00029	Ai
RC0711	683313	683888	683361	-	9e-06	Ai
RC0711	683313	683888	683698	-	0.0048	Ai
RC0712	683953	684393	684268	-	2e-05	Ai
RC0713	685112	685831	685355	-	0.00038	Ai
RC0722	692126	693631	693097	-	0	Ai
RC0803	757181	758665	757634	-	0.00059	Ai
RC0803	757181	758665	757818	-	0	Ai
RC0807	760530	761222	760920	-	0.0048	Ai
RC0810	765030	766364	765772	-	4.6e-06	Ai
RC0812	766797	767510	767206	-	0	Ai
RC0813	767586	767822	767694	-	3.3e-09	Ai
RC0814	767958	768656	767969	-	0.00023	Ai
RC0814	767958	768656	768345	-	5.6e-06	Ai
RC0814	767958	768656	768591	-	2e-06	Ai
RC0849	798209	799633	798553	-	4.2e-06	Ai
RC0849	798209	799633	799025	-	0.0022	Ai
RC0880	827126	827938	827471	-	0.0027	Ai
RC0885	833159	834019	833134	-	4.8e-06	Ai
RC0885	833159	834019	833217	-	8.8e-05	Ai
RC0886	834525	835895	834604	-	0.00046	Ai
RC0888	836744	837196	836979	-	4e-07	Ai
RC0892	839526	839765	839668	-	0.00044	Ai
RC0894	840126	841682	840304	-	1e-05	Ai
RC0894	840126	841682	840601	-	0.0006	Ai
RC0896	842646	843032	842781	-	4.1e-06	Ai
RC0898	843883	845550	844550	-	7e-09	Ai
RC0915	862542	862913	862546	-	0.00068	Ai
RC0915	862542	862913	862623	-	7.4e-07	Ai
RC0922	867354	868826	867475	-	1.6e-05	Ai
RC0922	867354	868826	868346	-	0.00061	Ai
RC0961	900784	901032	900950	-	0.0027	Ai
RC0961	900784	901032	900989	-	0.0027	Ai
RC0962	901260	904682	904280	-	0	Ai
RC0965	905857	906726	906411	-	5e-05	Ai
RC0965	905857	906726	906684	-	0.00058	Ai
RC0967	908563	909099	908861	-	0	Ai
RC1026	952947	954281	953191	-	8.3e-09	Ai
RC1041	966559	966807	966554	-	6.1e-06	Ai
RC1041	966559	966807	966806	-	0.0026	Ai
RC1053	976191	978629	976790	-	0.0014	Ai
RC1054	978598	979350	979184	-	0	Ai
RC1060	984554	984871	984799	-	1.4e-05	Ai
peg.1222	988394	988546	988304	-	0.00075	Ai
RC1074	994956	995204	995149	-	0.004	Ai
RC1076	997120	998478	997434	-	0.00036	Ai
RC1076	997120	998478	997642	-	1.8e-05	Ai
RC1078	999355	1001256	999789	-	0	Ai
RC1080	1002928	1004586	1003728	-	0.00014	Ai
RC1112	1032772	1033464	1033111	-	0.0012	Ai
RC1113	1033518	1034240	1034164	-	0	Ai
RC1114	1034296	1036764	1035157	-	1.7e-05	Ai
RC1116	1038015	1038959	1038083	-	6.7e-11	Ai
RC1116	1038015	1038959	1038151	-	0.0023	Ai
RC1116	1038015	1038959	1038401	-	0.0005	Ai
RC1116	1038015	1038959	1038521	-	0.0016	Ai
RC1120	1041428	1041616	1041509	-	0.0015	Ai
RC1138	1050767	1052266	1050773	-	0.001	Ai
RC1138	1050767	1052266	1050798	-	3.3e-12	Ai
RC1138	1050767	1052266	1051348	-	1.1e-05	Ai
RC1138	1050767	1052266	1051544	-	0.0069	Ai
RC1138	1050767	1052266	1051559	-	0.0011	Ai
RC1138	1050767	1052266	1051568	-	0.0069	Ai
RC1159	1063727	1064845	1063921	-	0.0028	Ai
RC1159	1063727	1064845	1064782	-	0.0003	Ai
RC1162	1065907	1066224	1065974	-	9e-06	Ai
RC1163	1066249	1066509	1066361	-	0.00027	Ai
RC1163	1066249	1066509	1066421	-	0.0018	Ai
RC1165	1068283	1068777	1068546	-	0.001	Ai
RC1165	1068283	1068777	1068578	-	0.0067	Ai
RC1176	1079640	1080941	1080421	-	5.2e-05	Ai
RC1183	1084416	1085141	1084518	-	1.3e-10	Ai
RC1186	1085599	1086885	1085873	-	1.8e-05	Ai
RC1186	1085599	1086885	1086088	-	1.9e-05	Ai
RC1186	1085599	1086885	1086101	-	0.0002	Ai
RC1186	1085599	1086885	1086423	-	7.6e-05	Ai
RC1187	1087167	1088948	1087493	-	1e-07	Ai
RC1188	1089025	1090095	1089547	-	0.0007	Ai
RC1188	1089025	1090095	1089757	-	0.0051	Ai
RC1188	1089025	1090095	1089765	-	0.0051	Ai
RC1188	1089025	1090095	1089918	-	1e-07	Ai
RC1201	1097171	1097413	1097306	-	0.00053	Ai
RC1204	1098688	1099161	1099103	-	4.6e-07	Ai
RC1205	1099365	1100276	1099821	-	0.00013	Ai
RC1205	1099365	1100276	1100239	-	0.00034	Ai
RC1213	1110923	1113433	1111381	-	0.00036	Ai
RC1213	1110923	1113433	1111698	-	0.0004	Ai
RC1215	1115173	1115931	1115344	-	5.8e-08	Ai
RC1216	1115909	1117186	1116043	-	0.0022	Ai
RC1216	1115909	1117186	1116143	-	0.00025	Ai
RC1216	1115909	1117186	1117056	-	0.00029	Ai
RC1216	1115909	1117186	1117114	-	4.1e-05	Ai
RC1217	1117534	1119966	1117823	-	3.2e-05	Ai
RC1217	1117534	1119966	1118551	-	1.2e-05	Ai
RC1217	1117534	1119966	1119517	-	0.0038	Ai
RC1219	1123676	1124500	1123929	-	3.6e-06	Ai
RC1220	1124544	1125257	1124791	-	0.00035	Ai
RC1221	1125343	1127007	1125355	-	2.3e-06	Ai
RC1221	1125343	1127007	1126768	-	5.6e-05	Ai
RC1222	1127107	1127286	1127208	-	0.0003	Ai
RC1223	1127345	1127773	1127448	-	2.1e-07	Ai
RC1223	1127345	1127773	1127661	-	0.00077	Ai
RC1224	1127806	1128423	1128336	-	0.0092	Ai
RC1226	1128733	1130703	1129155	-	4.8e-05	Ai
RC1226	1128733	1130703	1129858	-	0	Ai
RC1228	1132872	1133327	1133246	-	4.3e-05	Ai
RC1266	1167567	1168214	1167658	-	9.7e-05	Ai
RC1266	1167567	1168214	1167887	-	0.0084	Ai
RC1266	1167567	1168214	1167909	-	4.8e-08	Ai
RC1266	1167567	1168214	1168099	-	0.0033	Ai
RC1287	1193390	1193869	1193766	-	9.2e-05	Ai
RC1288	1194000	1194464	1194267	-	0.00011	Ai
RC1296	1200932	1201762	1201139	-	0.00038	Ai
RC1296	1200932	1201762	1201191	-	0.003	Ai
RC1302	1203899	1205764	1205126	-	0.00046	Ai
RC1302	1203899	1205764	1205344	-	0.0009	Ai
RC1303	1205943	1207187	1206235	-	1.4e-08	Ai
RC1303	1205943	1207187	1206596	-	0.00055	Ai
RC1306	1208850	1210187	1209217	-	1.8e-06	Ai
RC1306	1208850	1210187	1209320	-	0.0032	Ai
RC1306	1208850	1210187	1209634	-	8.4e-09	Ai
RC1306	1208850	1210187	1209841	-	0.00018	Ai
RC1306	1208850	1210187	1210151	-	0.00072	Ai
RC1310	1214181	1215122	1214557	-	0.002	Ai
RC1310	1214181	1215122	1214682	-	0.0022	Ai
RC1314	1216766	1218340	1217409	-	0.00015	Ai
RC1314	1216766	1218340	1217516	-	8.8e-07	Ai
RC1327	1228334	1230970	1228874	-	1.1e-05	Ai
RC1327	1228334	1230970	1229122	-	0.0095	Ai
RC1327	1228334	1230970	1229718	-	4.8e-05	Ai
RC1327	1228334	1230970	1230624	-	9.3e-06	Ai
RC1336	1239738	1241267	1240101	-	2.9e-06	Ai
RC1336	1239738	1241267	1240195	-	0.0011	Ai
RC1336	1239738	1241267	1240734	-	0.0055	Ai
RC1343	1246297	1246944	1246922	-	0.0033	Ai
RC1345	1247674	1248756	1248023	-	0.0014	Ai
RC1345	1247674	1248756	1248171	-	0.00019	Ai
RC1368	1262300	1263574	1262449	-	0.00025	Ai

## Sheet: Category_I
Category: Intergenic (I)
The gene name and co-ordinates correspond the gene in which the TSS is located.
Gene name	Gene Start	Gene Stop	TSS Position	Strand	p-Value	Class
RC0001	1	822	653	+	5.5e-06	I
RC0005	2890	5991	5686	+	0.0071	I
RC0011	9946	10941	10670	+	2.8e-07	I
RC0012	10959	11882	11171	+	0.00087	I
RC0012	10959	11882	11503	+	1.8e-06	I
RC0012	10959	11882	11876	+	0.00086	I
RC0019	17298	23006	17382	+	0.00024	I
RC0019	17298	23006	17421	+	1.7e-05	I
RC0019	17298	23006	17589	+	0.00014	I
RC0019	17298	23006	17614	+	0.001	I
RC0019	17298	23006	18658	+	3.7e-06	I
RC0019	17298	23006	18793	+	6.1e-05	I
RC0019	17298	23006	18965	+	0.00011	I
RC0019	17298	23006	19369	+	0.00018	I
RC0019	17298	23006	20123	+	4.3e-05	I
RC0019	17298	23006	21156	+	1.7e-07	I
RC0019	17298	23006	21826	+	0.00039	I
RC0019	17298	23006	22124	+	2.9e-05	I
RC0019	17298	23006	22237	+	3e-05	I
RC0022	25472	25618	25587	+	0	I
RC0030	29703	30224	29915	+	0.00024	I
RC0030	29703	30224	30027	+	4e-05	I
RC0030	29703	30224	30048	+	0.0019	I
RC0030	29703	30224	30071	+	0.0019	I
RC0030	29703	30224	30085	+	4.6e-08	I
RC0046	42551	43378	42888	+	0.0046	I
RC0046	42551	43378	43127	+	0.001	I
RC0059	49891	52464	51140	+	6.5e-05	I
RC0059	49891	52464	51201	+	0.0007	I
RC0066	57283	57798	57539	+	0.0015	I
RC0066	57283	57798	57646	+	0.0016	I
RC0066	57283	57798	57789	+	0.00013	I
RC0067	58097	59533	58191	+	7.3e-09	I
RC0068	59634	61547	60335	+	5.4e-05	I
RC0068	59634	61547	60345	+	5.4e-05	I
RC0069	62230	63015	62326	+	7.3e-05	I
RC0069	62230	63015	62803	+	0.00035	I
RC0069	62230	63015	62880	+	0.00035	I
RC0073	65822	66985	66047	+	2.8e-05	I
RC0074	67177	68859	67671	+	0.00011	I
RC0074	67177	68859	68334	+	3.8e-05	I
RC0076	69422	69982	69509	+	4.6e-05	I
RC0076	69422	69982	69602	+	5.1e-06	I
RC0081	73622	75028	73822	+	0.00025	I
RC0081	73622	75028	74085	+	0.00042	I
RC0081	73622	75028	74325	+	6.7e-06	I
RC0081	73622	75028	74366	+	6.7e-06	I
RC0081	73622	75028	74420	+	6.2e-06	I
RC0081	73622	75028	74505	+	0.00046	I
RC0081	73622	75028	74756	+	0.0019	I
RC0083	76545	76967	76651	+	3.1e-05	I
RC0084	76971	78839	77035	+	0.00019	I
RC0084	76971	78839	77643	+	0.00041	I
RC0084	76971	78839	78003	+	0.00036	I
RC0088	81267	82934	82070	+	3.1e-07	I
RC0090	83290	84114	83719	+	0.00017	I
RC0090	83290	84114	83884	+	0.0016	I
RC0091	84596	85135	84901	+	1.1e-08	I
peg.109	85445	85567	85459	+	0.00075	I
RC0095	87487	89217	88086	+	4e-05	I
RC0096	89390	90064	89500	+	0.00015	I
RC0096	89390	90064	89569	+	0.00015	I
RC0097	90242	92458	90655	+	0	I
RC0099	94761	95327	94900	+	0.00027	I
RC0100	95373	95831	95389	+	0.00018	I
RC0101	96056	96769	96356	+	7.6e-08	I
RC0102	96773	97594	96932	+	7.1e-07	I
RC0111	110730	112109	111998	+	0.0019	I
RC0112	112356	113243	112483	+	1.9e-05	I
RC0112	112356	113243	112802	+	8.1e-07	I
RC0112	112356	113243	112991	+	0.00013	I
RC0113	113440	114369	113742	+	3.8e-08	I
RC0128	123583	124650	124056	+	3.8e-06	I
RC0129	124807	125586	125327	+	7.6e-07	I
RC0137	129421	129657	129488	+	0.00034	I
RC0137	129421	129657	129564	+	3.5e-09	I
RC0138	130269	130907	130378	+	1.7e-05	I
RC0139	130978	131778	131318	+	7.3e-09	I
RC0141	132168	134585	134285	+	0.00012	I
RC0141	132168	134585	134439	+	0.00071	I
RC0142	134703	137684	135219	+	0.00086	I
RC0142	134703	137684	135320	+	0.00012	I
RC0142	134703	137684	135768	+	0.0012	I
RC0142	134703	137684	137381	+	4.9e-08	I
RC0145	142737	145412	142848	+	6.8e-07	I
RC0145	142737	145412	144556	+	5.8e-05	I
RC0146	145565	149026	148367	+	3.3e-07	I
RC0151	152244	152948	152704	+	0.0021	I
RC0152	152966	153382	152990	+	0.002	I
RC0152	152966	153382	153089	+	2.1e-05	I
RC0152	152966	153382	153224	+	0.00017	I
RC0152	152966	153382	153262	+	1.2e-06	I
RC0154	153861	154787	154073	+	3.4e-08	I
RC0154	153861	154787	154375	+	2.6e-13	I
RC0155	154952	156217	155467	+	2.2e-05	I
RC0155	154952	156217	155708	+	1.1e-05	I
RC0155	154952	156217	156040	+	0.00026	I
RC0157	157201	157884	157301	+	0.00013	I
RC0159	159014	159487	159185	+	3.8e-07	I
RC0160	159489	160154	159790	+	0.0012	I
RC0160	159489	160154	160078	+	3.2e-05	I
RC0164	162950	163990	162962	+	2e-05	I
RC0167	166684	167427	166813	+	3.2e-06	I
RC0167	166684	167427	167264	+	1.7e-07	I
RC0170	168627	170417	169441	+	2.7e-06	I
RC0173	171796	172278	171885	+	0.00055	I
RC0173	171796	172278	171911	+	2.2e-07	I
RC0174	172290	174389	172307	+	0.00095	I
RC0174	172290	174389	172368	+	2.4e-12	I
RC0174	172290	174389	172560	+	0.0001	I
RC0174	172290	174389	172583	+	0.0011	I
RC0174	172290	174389	172627	+	9.4e-05	I
RC0174	172290	174389	172936	+	6.9e-05	I
RC0174	172290	174389	173346	+	0.00055	I
RC0174	172290	174389	173444	+	4.1e-05	I
RC0174	172290	174389	173522	+	0.00048	I
RC0174	172290	174389	173615	+	3.2e-05	I
RC0174	172290	174389	174051	+	3.2e-05	I
RC0174	172290	174389	174284	+	2.9e-05	I
RC0174	172290	174389	174327	+	0.00036	I
RC0176	175028	175606	175144	+	0.00045	I
RC0176	175028	175606	175546	+	2.4e-07	I
RC0179	177150	177659	177197	+	0.0028	I
RC0179	177150	177659	177411	+	3.2e-07	I
RC0181	179174	183295	179565	+	2.1e-05	I
RC0181	179174	183295	179835	+	8.1e-07	I
RC0181	179174	183295	181451	+	0.00021	I
RC0181	179174	183295	181596	+	2.9e-07	I
RC0181	179174	183295	182011	+	0.00093	I
RC0181	179174	183295	182054	+	1.1e-07	I
RC0181	179174	183295	182290	+	9e-05	I
RC0181	179174	183295	182314	+	0.00064	I
RC0181	179174	183295	182357	+	0.0046	I
RC0181	179174	183295	182375	+	7.5e-05	I
RC0181	179174	183295	182934	+	0.00018	I
RC0182	183553	187671	183737	+	1e-06	I
RC0182	183553	187671	184676	+	2.9e-07	I
RC0182	183553	187671	184930	+	2.1e-05	I
RC0182	183553	187671	186025	+	1.5e-05	I
RC0182	183553	187671	186124	+	3.3e-05	I
RC0182	183553	187671	186499	+	3.3e-05	I
RC0182	183553	187671	187225	+	4.2e-08	I
RC0187	192493	194340	192925	+	1.6e-07	I
RC0187	192493	194340	194319	+	8.6e-06	I
RC0201	208063	208266	208078	+	6e-05	I
RC0207	215542	216495	215570	+	2.3e-08	I
RC0207	215542	216495	215592	+	0.0081	I
RC0207	215542	216495	215635	+	0.0013	I
RC0207	215542	216495	215768	+	0.0074	I
RC0207	215542	216495	215818	+	0.00017	I
RC0207	215542	216495	215828	+	0.0012	I
RC0207	215542	216495	215847	+	0.0012	I
RC0207	215542	216495	215908	+	0.0011	I
RC0207	215542	216495	215917	+	0.0011	I
RC0207	215542	216495	215929	+	1.8e-07	I
RC0207	215542	216495	216217	+	0.00069	I
RC0207	215542	216495	216230	+	0.00069	I
RC0212	222137	222436	222245	+	6.4e-07	I
RC0240	250656	251396	250504	+	2.9e-06	I
RC0240	250656	251396	250564	+	0.00033	I
RC0241	251552	251911	251864	+	2.8e-07	I
RC0257	262416	262550	262463	+	0	I
RC0270	272417	272974	272745	+	0.00084	I
RC0271	273146	273352	273169	+	7.1e-07	I
RC0272	273897	274067	273897	+	0	I
RC0273	274436	277153	276600	+	4.5e-08	I
RC0273	274436	277153	276938	+	5.6e-07	I
RC0276	278869	279054	278935	+	8.9e-06	I
RC0278	279505	280032	279557	+	1.3e-05	I
RC0278	279505	280032	279587	+	0.0035	I
RC0279	280044	280940	280050	+	0.00059	I
RC0279	280044	280940	280068	+	0.0043	I
RC0279	280044	280940	280206	+	0.00045	I
RC0279	280044	280940	280564	+	4.9e-05	I
RC0279	280044	280940	280608	+	0.00042	I
RC0279	280044	280940	280626	+	0.00042	I
RC0292	295138	295986	295215	+	2.3e-06	I
RC0292	295138	295986	295690	+	1.5e-05	I
RC0296	300067	301974	300988	+	0.0027	I
RC0296	300067	301974	301314	+	0.00033	I
RC0300	303412	303543	303439	+	8.2e-05	I
RC0301	303830	304225	304047	+	7.5e-05	I
RC0306	307039	308400	307963	+	0.00063	I
RC0306	307039	308400	308149	+	8e-05	I
RC0307	308432	308800	308676	+	7.3e-05	I
RC0309	310939	312927	312620	+	0.00018	I
RC0315	318959	319426	319024	+	0.00026	I
RC0322	324127	324651	324307	+	3.7e-05	I
RC0322	324127	324651	324336	+	2.5e-07	I
RC0322	324127	324651	324601	+	4.7e-05	I
RC0323	324873	325619	325091	+	0.00038	I
RC0326	327005	327769	327006	+	0.0001	I
RC0327	327778	328830	328574	+	5e-05	I
RC0327	327778	328830	328610	+	8.5e-05	I
RC0327	327778	328830	328681	+	0.00072	I
RC0330	330148	331365	330297	+	0.0036	I
RC0330	330148	331365	330657	+	0.0014	I
RC0330	330148	331365	330737	+	9.4e-05	I
RC0332	333264	334151	334018	+	2.7e-07	I
RC0333	334395	335360	334881	+	2.8e-05	I
RC0334	335357	336160	335856	+	3.6e-07	I
RC0338	338767	339837	339661	+	0.00062	I
RC0342	342642	344714	343681	+	4.2e-06	I
RC0347	349223	350203	349459	+	0.00034	I
RC0347	349223	350203	349859	+	2.1e-05	I
RC0347	349223	350203	350053	+	0.00021	I
RC0348	350364	351344	351173	+	8.9e-07	I
RC0353	355167	356618	356330	+	1.4e-06	I
RC0353	355167	356618	356466	+	2.9e-05	I
RC0355	357141	358190	357442	+	0.00013	I
RC0355	357141	358190	357677	+	6.9e-06	I
RC0369	366751	368553	366820	+	0.00028	I
RC0369	366751	368553	367384	+	1.9e-06	I
RC0369	366751	368553	367912	+	7.5e-05	I
RC0369	366751	368553	367935	+	7.5e-05	I
RC0391	391429	393204	392183	+	3.6e-05	I
RC0392	393197	394618	393357	+	0	I
RC0400	399240	400016	399326	+	0	I
RC0406	405922	407256	406360	+	7e-07	I
RC0408	408365	408931	408530	+	0.00058	I
RC0410	410271	411368	410601	+	0.0022	I
RC0410	410271	411368	410617	+	1.3e-07	I
RC0410	410271	411368	410790	+	2.3e-05	I
RC0410	410271	411368	411123	+	0.0021	I
RC0410	410271	411368	411240	+	1.7e-05	I
RC0434	430506	431858	431315	+	0.00056	I
RC0434	430506	431858	431363	+	5.2e-07	I
RC0457	452164	453189	452226	+	8.6e-05	I
RC0457	452164	453189	452514	+	1.3e-05	I
RC0460	455637	455933	455874	+	8.4e-05	I
RC0465	460865	461992	460823	+	0.0072	I
RC0465	460865	461992	460992	+	1.2e-05	I
RC0465	460865	461992	461342	+	0.0097	I
RC0469	465332	466171	465836	+	0.0067	I
RC0469	465332	466171	466086	+	0.00014	I
RC0474	471546	474176	472342	+	0.00017	I
RC0474	471546	474176	473222	+	0.0002	I
RC0478	475128	475535	475256	+	3.3e-05	I
RC0490	483530	484084	483622	+	0	I
RC0493	486527	487690	486528	+	7.9e-05	I
RC0493	486527	487690	487178	+	0.0042	I
RC0493	486527	487690	487305	+	0.00012	I
RC0493	486527	487690	487505	+	3e-05	I
RC0495	488746	490245	489337	+	0	I
RC0497	490954	491757	490961	+	0.0019	I
RC0497	490954	491757	490987	+	0.0019	I
RC0497	490954	491757	491013	+	3.5e-06	I
RC0497	490954	491757	491031	+	0.0041	I
RC0497	490954	491757	491056	+	9.7e-12	I
RC0497	490954	491757	491107	+	0.0024	I
RC0497	490954	491757	491129	+	0.0083	I
RC0497	490954	491757	491143	+	0.00065	I
RC0497	490954	491757	491486	+	0.0022	I
RC0497	490954	491757	491548	+	6.6e-05	I
RC0497	490954	491757	491577	+	6.6e-05	I
RC0497	490954	491757	491593	+	0.0015	I
RC0497	490954	491757	491609	+	0.00018	I
RC0497	490954	491757	491622	+	0.0009	I
RC0497	490954	491757	491629	+	3.2e-05	I
RC0498	492563	493480	492593	+	0.00017	I
RC0507	500323	502626	500590	+	4.9e-07	I
RC0507	500323	502626	501361	+	2.9e-05	I
RC0507	500323	502626	502093	+	4.1e-05	I
RC0548	538519	539478	538676	+	6.8e-08	I
RC0548	538519	539478	539150	+	0.00017	I
RC0557	548757	550121	548971	+	0.0015	I
RC0557	548757	550121	549165	+	0.00012	I
RC0557	548757	550121	549209	+	9.7e-05	I
RC0562	554256	555386	554545	+	8.1e-06	I
RC0563	555781	556431	556064	+	0.00036	I
RC0579	564933	565745	565087	+	0.00082	I
RC0579	564933	565745	565373	+	7e-05	I
RC0580	565735	566985	566849	+	1.3e-05	I
RC0583	570733	571872	571240	+	3e-05	I
RC0583	570733	571872	571641	+	2.1e-05	I
RC0585	572865	575372	573963	+	4.1e-05	I
RC0585	572865	575372	575116	+	0	I
RC0597	583721	584512	583768	+	1.1e-05	I
RC0613	597455	599023	598322	+	3.4e-05	I
RC0613	597455	599023	598477	+	3.9e-05	I
RC0613	597455	599023	598641	+	0	I
RC0617	601432	602304	601714	+	4.8e-05	I
RC0620	604279	604488	604360	+	0.00038	I
RC0621	604613	606040	604909	+	0.0006	I
RC0621	604613	606040	605743	+	0.00014	I
RC0621	604613	606040	605780	+	5.4e-08	I
RC0623	606531	607376	606605	+	9.3e-07	I
RC0623	606531	607376	607084	+	9.9e-09	I
RC0625	609449	609973	609457	+	5.7e-06	I
RC0627	610349	611701	610849	+	2.6e-05	I
RC0627	610349	611701	611313	+	3.3e-06	I
RC0629	613088	615331	613524	+	5e-05	I
RC0629	613088	615331	614215	+	5.6e-05	I
RC0629	613088	615331	614517	+	3.1e-05	I
RC0634	619333	619911	619562	+	0.00075	I
RC0642	625016	625237	625123	+	5.1e-07	I
RC0647	627608	629329	628495	+	2.6e-07	I
RC0647	627608	629329	629020	+	3.4e-06	I
RC0648	629427	629798	629416	+	1.2e-05	I
RC0652	631325	634174	632630	+	5.7e-06	I
RC0652	631325	634174	632911	+	0.0012	I
RC0666	646414	647949	646416	+	0.00015	I
RC0666	646414	647949	646929	+	0.00012	I
RC0666	646414	647949	647361	+	0.0022	I
RC0667	648242	651310	648268	+	0.00056	I
RC0667	648242	651310	648386	+	0.00046	I
RC0667	648242	651310	648940	+	4e-05	I
RC0667	648242	651310	648977	+	0.00052	I
RC0667	648242	651310	649955	+	4.5e-07	I
RC0667	648242	651310	649987	+	0.0087	I
RC0667	648242	651310	650410	+	7.6e-08	I
RC0667	648242	651310	650504	+	0.00021	I
RC0667	648242	651310	650863	+	0.00063	I
RC0667	648242	651310	650983	+	0.00091	I
RC0667	648242	651310	651154	+	9e-06	I
RC0667	648242	651310	651235	+	0.0043	I
RC0688	664862	665389	665117	+	5.7e-07	I
RC0693	668015	669394	668363	+	2.1e-05	I
RC0693	668015	669394	669178	+	1.3e-06	I
RC0693	668015	669394	669216	+	0.00027	I
RC0695	670304	670531	670357	+	2.3e-05	I
RC0699	673667	674005	673714	+	0.00057	I
RC0700	674023	674511	674187	+	0.0005	I
RC0701	674504	674668	674664	+	0.0002	I
RC0702	675636	677165	675860	+	1.8e-08	I
RC0706	679120	680175	679906	+	0	I
RC0711	683313	683888	683185	+	0.0027	I
RC0711	683313	683888	683310	+	5.2e-08	I
RC0711	683313	683888	683574	+	0.00092	I
RC0712	683953	684393	684089	+	3.8e-06	I
RC0713	685112	685831	685198	+	9.8e-05	I
RC0713	685112	685831	685300	+	8.9e-05	I
RC0722	692126	693631	692971	+	4.4e-05	I
RC0803	757181	758665	757421	+	0.00014	I
RC0803	757181	758665	757583	+	7e-05	I
RC0807	760530	761222	760766	+	0.0061	I
RC0808	761269	764142	761366	+	0.00083	I
RC0810	765030	766364	765633	+	2.3e-07	I
RC0812	766797	767510	766995	+	7.2e-07	I
RC0813	767586	767822	767603	+	0	I
RC0814	767958	768656	767984	+	0.0075	I
RC0814	767958	768656	768251	+	0.0024	I
RC0814	767958	768656	768492	+	2.7e-06	I
RC0828	782127	782309	782094	+	0	I
RC0849	798209	799633	798429	+	1.2e-07	I
RC0849	798209	799633	798457	+	3.7e-05	I
RC0849	798209	799633	798796	+	2.3e-05	I
RC0880	827126	827938	827169	+	6.1e-05	I
RC0880	827126	827938	827335	+	0.0035	I
RC0880	827126	827938	827465	+	0.00037	I
RC0880	827126	827938	827490	+	0.00037	I
RC0886	834525	835895	835776	+	0.00022	I
RC0888	836744	837196	836851	+	6e-06	I
RC0894	840126	841682	840204	+	1.1e-06	I
RC0894	840126	841682	840345	+	0.00029	I
RC0896	842646	843032	842683	+	7e-07	I
RC0898	843883	845550	844470	+	0	I
RC0915	862542	862913	862569	+	1.3e-07	I
RC0922	867354	868826	867366	+	1.9e-08	I
RC0922	867354	868826	867400	+	0.00094	I
RC0922	867354	868826	867524	+	8.9e-05	I
RC0922	867354	868826	867614	+	0.00051	I
RC0922	867354	868826	867771	+	0.0029	I
RC0922	867354	868826	867800	+	0.0022	I
RC0922	867354	868826	868086	+	1.1e-05	I
RC0922	867354	868826	868224	+	4.6e-05	I
RC0935	876194	876547	876222	+	0.0013	I
RC0935	876194	876547	876323	+	0.00096	I
RC0961	900784	901032	900849	+	0.0047	I
RC0961	900784	901032	900887	+	0.00088	I
RC0962	901260	904682	904209	+	0	I
RC0965	905857	906726	906303	+	2.5e-05	I
RC0965	905857	906726	906589	+	0.00018	I
RC0967	908563	909099	908810	+	1e-09	I
RC0977	915965	916501	916118	+	6.8e-05	I
RC1015	939890	941248	940937	+	2e-10	I
RC1026	952947	954281	953112	+	3.5e-07	I
RC1060	984554	984871	984594	+	0.00011	I
RC1074	994956	995204	995118	+	0.00027	I
RC1074	994956	995204	995154	+	1.1e-08	I
RC1076	997120	998478	997347	+	0.00069	I
RC1076	997120	998478	997558	+	1e-05	I
RC1078	999355	1001256	999674	+	0	I
RC1112	1032772	1033464	1032956	+	0.00016	I
RC1116	1038015	1038959	1038024	+	9e-09	I
RC1116	1038015	1038959	1038081	+	0.0015	I
RC1116	1038015	1038959	1038288	+	0.0037	I
RC1116	1038015	1038959	1038585	+	0.00055	I
RC1120	1041428	1041616	1041547	+	2e-07	I
RC1120	1041428	1041616	1041569	+	0.004	I
RC1120	1041428	1041616	1041577	+	0.0012	I
RC1120	1041428	1041616	1041614	+	0.0051	I
RC1138	1050767	1052266	1050812	+	0.001	I
RC1138	1050767	1052266	1051412	+	0.0024	I
RC1159	1063727	1064845	1064675	+	0.00011	I
RC1159	1063727	1064845	1064717	+	0.00011	I
RC1162	1065907	1066224	1065912	+	5.7e-07	I
RC1163	1066249	1066509	1066274	+	0.0014	I
RC1163	1066249	1066509	1066352	+	0.00012	I
RC1163	1066249	1066509	1066487	+	0.001	I
RC1165	1068283	1068777	1068444	+	0.0018	I
RC1165	1068283	1068777	1068506	+	0.00016	I
RC1167	1069529	1069690	1069610	+	0.00082	I
RC1175	1077910	1079247	1079198	+	5.9e-05	I
RC1176	1079640	1080941	1080313	+	2.1e-07	I
RC1183	1084416	1085141	1084456	+	4.6e-12	I
RC1186	1085599	1086885	1085822	+	7.3e-08	I
RC1186	1085599	1086885	1085975	+	1.4e-10	I
RC1186	1085599	1086885	1086012	+	2.1e-05	I
RC1186	1085599	1086885	1086292	+	1.6e-05	I
RC1187	1087167	1088948	1087377	+	6.9e-09	I
RC1188	1089025	1090095	1089303	+	4.2e-05	I
RC1188	1089025	1090095	1089460	+	0.0007	I
RC1188	1089025	1090095	1089629	+	6.4e-05	I
RC1188	1089025	1090095	1089766	+	6.2e-05	I
RC1188	1089025	1090095	1089851	+	6.4e-10	I
RC1204	1098688	1099161	1099020	+	1.8e-05	I
RC1205	1099365	1100276	1099756	+	1.5e-05	I
RC1205	1099365	1100276	1100166	+	6.3e-05	I
RC1205	1099365	1100276	1100175	+	0.0042	I
RC1213	1110923	1113433	1111313	+	0.00011	I
RC1216	1115909	1117186	1115946	+	0.00087	I
RC1216	1115909	1117186	1115975	+	7.7e-05	I
RC1216	1115909	1117186	1116407	+	4e-05	I
RC1216	1115909	1117186	1116869	+	4.7e-06	I
RC1216	1115909	1117186	1116994	+	5.3e-06	I
RC1216	1115909	1117186	1117049	+	7.5e-05	I
RC1217	1117534	1119966	1118441	+	4e-07	I
RC1217	1117534	1119966	1119455	+	0.0025	I
RC1220	1124544	1125257	1124628	+	0.005	I
RC1221	1125343	1127007	1126684	+	1e-06	I
RC1223	1127345	1127773	1127476	+	0.0031	I
RC1223	1127345	1127773	1127533	+	0.003	I
RC1223	1127345	1127773	1127541	+	0.00038	I
RC1223	1127345	1127773	1127553	+	0.003	I
RC1226	1128733	1130703	1129777	+	5.4e-06	I
RC1228	1132872	1133327	1133108	+	0	I
RC1266	1167567	1168214	1167798	+	7e-09	I
RC1266	1167567	1168214	1168043	+	0.00097	I
RC1287	1193390	1193869	1193702	+	1.7e-05	I
RC1296	1200932	1201762	1201084	+	0.0001	I
RC1302	1203899	1205764	1205043	+	0.00015	I
RC1302	1203899	1205764	1205194	+	1.5e-05	I
RC1303	1205943	1207187	1206075	+	6.2e-09	I
RC1303	1205943	1207187	1206123	+	3e-05	I
RC1303	1205943	1207187	1206508	+	1.1e-05	I
RC1306	1208850	1210187	1209157	+	1.4e-08	I
RC1306	1208850	1210187	1209265	+	9.7e-05	I
RC1306	1208850	1210187	1209572	+	0.00043	I
RC1306	1208850	1210187	1210092	+	3.3e-05	I
RC1310	1214181	1215122	1214402	+	0.0012	I
RC1310	1214181	1215122	1214569	+	0.0011	I
RC1314	1216766	1218340	1217337	+	3.7e-14	I
RC1327	1228334	1230970	1228700	+	0.00021	I
RC1327	1228334	1230970	1228734	+	0.00021	I
RC1327	1228334	1230970	1229557	+	4.7e-06	I
RC1335	1238870	1239508	1239475	+	0.00045	I
RC1336	1239738	1241267	1239915	+	0.0075	I
RC1336	1239738	1241267	1240074	+	0.0049	I
RC1336	1239738	1241267	1240618	+	0.003	I
RC1344	1247038	1247301	1247074	+	0.00051	I
RC1345	1247674	1248756	1247906	+	0.00076	I
RC1345	1247674	1248756	1248117	+	0.00098	I
RC1368	1262300	1263574	1262386	+	0.00077	I
RC0007	6299	6547	6141	-	0.00013	I
RC0007	6299	6547	6165	-	2.6e-07	I
RC0007	6299	6547	6534	-	0.0093	I
RC0009	7413	7850	7800	-	2e-05	I
RC0029	28705	29538	29232	-	7.6e-05	I
RC0031	30471	32075	31752	-	5.2e-07	I
RC0037	35416	35652	35556	-	0	I
RC0039	36524	37192	36878	-	1e-07	I
RC0060	52705	53196	52887	-	0.00067	I
RC0060	52705	53196	53015	-	0.0076	I
RC0062	54469	55662	54778	-	0.00074	I
RC0062	54469	55662	54972	-	1.3e-05	I
RC0062	54469	55662	55001	-	0.00097	I
RC0062	54469	55662	55233	-	0.0079	I
RC0062	54469	55662	55285	-	0.0079	I
RC0062	54469	55662	55371	-	0.0011	I
RC0062	54469	55662	55407	-	0.0007	I
RC0071	63599	64819	64049	-	0	I
RC0072	64798	65577	65523	-	6.8e-05	I
RC0077	70152	70535	70348	-	2e-06	I
RC0098	93159	94475	93466	-	2e-09	I
RC0098	93159	94475	93710	-	0.0011	I
RC0098	93159	94475	93752	-	0.0011	I
RC0098	93159	94475	93769	-	0.00014	I
RC0103	97903	98463	98320	-	3.6e-06	I
RC0104	98518	99915	99085	-	0.00091	I
RC0110	105109	110433	110416	-	5.5e-07	I
RC0110	105109	110433	110448	-	0.0044	I
RC0120	118092	119297	118498	-	9.4e-09	I
RC0161	160162	160734	160445	-	8.7e-06	I
RC0188	194618	196732	195227	-	2.3e-05	I
RC0188	194618	196732	195247	-	1.3e-06	I
RC0188	194618	196732	196110	-	1.4e-07	I
RC0189	197114	197824	197296	-	0.00016	I
RC0189	197114	197824	197688	-	5e-06	I
RC0191	198902	199381	199129	-	0	I
RC0193	200348	201799	201447	-	1.4e-07	I
RC0193	200348	201799	201684	-	2e-08	I
RC0194	201802	203283	202518	-	6.2e-06	I
RC0194	201802	203283	202918	-	1.1e-05	I
RC0197	204380	204940	204448	-	3.1e-05	I
RC0197	204380	204940	204671	-	2.8e-06	I
RC0197	204380	204940	204882	-	0.00035	I
RC0198	205229	205957	205340	-	0.0029	I
RC0198	205229	205957	205505	-	0.0003	I
RC0200	206273	207832	206678	-	0.0001	I
RC0202	209068	211374	209876	-	0.00052	I
RC0202	209068	211374	210054	-	4.2e-05	I
RC0203	211613	212689	212152	-	9.4e-05	I
RC0203	211613	212689	212236	-	4.1e-06	I
RC0206	214310	215371	214645	-	7.6e-05	I
RC0208	216554	216994	216879	-	0.0067	I
RC0221	229730	230050	230049	-	2.4e-06	I
RC0226	232626	233813	233298	-	3.4e-05	I
RC0226	232626	233813	233368	-	2.8e-05	I
RC0226	232626	233813	233396	-	0.00029	I
RC0227	233978	236764	234764	-	8.1e-05	I
RC0227	233978	236764	235037	-	8.7e-06	I
RC0227	233978	236764	235094	-	0.00011	I
RC0227	233978	236764	235573	-	7.9e-05	I
RC0227	233978	236764	236077	-	3.7e-05	I
RC0227	233978	236764	236432	-	0.0001	I
RC0229	238565	240202	238946	-	8.4e-05	I
RC0229	238565	240202	239215	-	7.9e-05	I
RC0230	240210	240965	240897	-	3e-07	I
RC0232	241505	242626	242171	-	5.6e-08	I
RC0232	241505	242626	242525	-	6.9e-06	I
RC0259	263582	264523	263925	-	0.00019	I
RC0259	263582	264523	264185	-	3.9e-07	I
RC0263	267791	268291	268288	-	4.9e-05	I
RC0277	279081	279296	279179	-	0.0091	I
RC0277	279081	279296	279239	-	4.3e-06	I
RC0277	279081	279296	279263	-	0	I
RC0283	287340	288437	287738	-	1.6e-06	I
RC0286	289657	291426	290850	-	0.0001	I
RC0320	322147	322632	322541	-	7.4e-05	I
RC0321	322657	324009	322895	-	9.3e-05	I
RC0321	322657	324009	323184	-	2.7e-05	I
RC0321	322657	324009	323518	-	2.6e-09	I
RC0337	338126	338653	338404	-	5.6e-10	I
RC0349	351482	353311	351619	-	0.00024	I
RC0349	351482	353311	351660	-	1.3e-07	I
RC0349	351482	353311	351797	-	0.0021	I
RC0349	351482	353311	351832	-	0.0023	I
RC0349	351482	353311	352044	-	0.0004	I
RC0349	351482	353311	352319	-	6.1e-05	I
RC0349	351482	353311	352613	-	0.00011	I
RC0349	351482	353311	352630	-	0.00084	I
RC0349	351482	353311	352706	-	0.006	I
RC0349	351482	353311	352740	-	0.0009	I
RC0349	351482	353311	352791	-	0.0009	I
RC0349	351482	353311	352814	-	0.006	I
RC0349	351482	353311	352866	-	8.3e-09	I
RC0364	363871	364056	364043	-	0.008	I
RC0368	365526	366383	366425	-	4.2e-05	I
RC0378	379591	381108	380796	-	5.9e-06	I
RC0378	379591	381108	380902	-	0.0022	I
RC0378	379591	381108	380938	-	0.0022	I
RC0378	379591	381108	381073	-	0.0035	I
RC0379	381110	381514	381389	-	0.0084	I
RC0384	385301	386053	385859	-	0.00015	I
RC0401	400156	402828	400281	-	1.7e-05	I
RC0401	400156	402828	400910	-	0.001	I
RC0401	400156	402828	401255	-	3.8e-08	I
RC0401	400156	402828	402036	-	1.2e-08	I
RC0401	400156	402828	402729	-	1.7e-11	I
RC0401	400156	402828	402769	-	0.0019	I
RC0407	407395	408276	407684	-	0.0025	I
RC0407	407395	408276	407723	-	0.00037	I
RC0407	407395	408276	407756	-	3.5e-06	I
RC0407	407395	408276	407772	-	2.8e-07	I
RC0407	407395	408276	407785	-	2e-08	I
RC0407	407395	408276	408132	-	0.002	I
RC0407	407395	408276	408191	-	0.00023	I
RC0409	409029	410009	409919	-	3.9e-05	I
RC0449	442731	445061	443557	-	2e-06	I
RC0449	442731	445061	443629	-	0.0029	I
RC0449	442731	445061	443751	-	0.00059	I
RC0449	442731	445061	443762	-	6.4e-06	I
RC0449	442731	445061	443800	-	0.00039	I
RC0450	445193	445528	445418	-	3.4e-06	I
RC0452	447148	448086	447351	-	4.6e-05	I
RC0452	447148	448086	447658	-	0.0003	I
RC0463	459216	460010	459779	-	3.6e-06	I
RC0472	468181	470673	469257	-	0	I
RC0480	475819	476370	475938	-	0	I
RC0480	475819	476370	476296	-	8.5e-05	I
RC0494	487888	488670	488008	-	0.00016	I
RC0494	487888	488670	488309	-	3.4e-05	I
RC0501	495123	495506	495500	-	8.8e-05	I
RC0519	508013	508768	508459	-	6.9e-05	I
RC0522	510835	512250	511813	-	2.8e-06	I
RC0524	514186	514911	514820	-	0.00021	I
RC0539	530114	530656	530596	-	7.8e-07	I
RC0542	532111	533106	532853	-	0.00021	I
RC0542	532111	533106	533005	-	0.00038	I
RC0542	532111	533106	533058	-	4e-05	I
RC0550	540798	543314	541567	-	0	I
RC0553	544803	546401	544933	-	2.3e-05	I
RC0553	544803	546401	544940	-	0.0022	I
RC0556	548101	548403	548333	-	1.7e-05	I
RC0575	562945	563961	563428	-	3.5e-07	I
RC0589	577376	578068	577828	-	0	I
RC0598	584745	585521	584945	-	0.0017	I
RC0598	584745	585521	584972	-	0.00024	I
RC0598	584745	585521	584986	-	3e-05	I
RC0598	584745	585521	585062	-	0.0014	I
RC0598	584745	585521	585195	-	0.0067	I
RC0598	584745	585521	585356	-	0.00052	I
RC0598	584745	585521	585527	-	0.0023	I
RC0599	585799	586959	586435	-	1.2e-07	I
RC0599	585799	586959	586619	-	3.1e-05	I
RC0600	586992	587381	587228	-	7.6e-05	I
RC0600	586992	587381	587245	-	0.00065	I
RC0603	588401	590431	589468	-	4.4e-05	I
RC0603	588401	590431	590342	-	0.0001	I
RC0604	590514	591149	591083	-	0.00063	I
RC0606	592575	592937	592930	-	0	I
RC0657	637804	639192	638779	-	7.9e-05	I
RC0657	637804	639192	638939	-	5.8e-06	I
RC0663	642584	644833	642949	-	2.5e-05	I
RC0663	642584	644833	642997	-	2.5e-05	I
RC0663	642584	644833	643506	-	9.6e-09	I
RC0663	642584	644833	644089	-	0.00013	I
RC0663	642584	644833	644120	-	3.4e-09	I
RC0663	642584	644833	644491	-	4.4e-07	I
RC0663	642584	644833	644719	-	3.5e-06	I
RC0663	642584	644833	644819	-	2.8e-06	I
RC0665	645292	646329	645696	-	0.00017	I
RC0665	645292	646329	645714	-	0.00036	I
RC0668	651429	651806	651447	-	0.0025	I
RC0668	651429	651806	651573	-	0.003	I
RC0668	651429	651806	651681	-	0.00054	I
RC0680	659867	660613	660289	-	0.0001	I
RC0716	687797	688471	688153	-	0.00015	I
RC0718	689681	690934	690133	-	0.00028	I
RC0719	691175	691354	691243	-	1.2e-05	I
RC0726	698862	700145	699627	-	1.5e-09	I
RC0730	702078	703310	702356	-	1.2e-11	I
RC0731	703413	704462	704385	-	0.0059	I
RC0746	712641	713246	713121	-	8.1e-06	I
RC0747	713406	715112	714964	-	2.1e-06	I
RC0760	723688	725010	723721	-	0.0005	I
RC0760	723688	725010	724109	-	0.0013	I
RC0760	723688	725010	724276	-	9e-06	I
RC0764	728147	729385	729017	-	0.00021	I
RC0765	729531	730004	729813	-	4.4e-06	I
RC0766	730155	730484	730431	-	0	I
RC0779	735576	736850	735666	-	1.2e-11	I
RC0779	735576	736850	736593	-	3.1e-06	I
RC0780	737109	737651	737547	-	0.0022	I
RC0780	737109	737651	737637	-	0.003	I
RC0797	750417	751958	750559	-	0	I
RC0800	754229	756175	754464	-	0	I
RC0800	754229	756175	754842	-	6.8e-05	I
RC0815	768707	769969	768976	-	0.0045	I
RC0815	768707	769969	769073	-	5.3e-05	I
RC0815	768707	769969	769115	-	0.0003	I
RC0815	768707	769969	769645	-	0.0017	I
RC0816	770332	772827	771843	-	1.6e-09	I
RC0816	770332	772827	772680	-	5.2e-09	I
RC0817	773067	774578	773377	-	6.2e-05	I
RC0817	773067	774578	773721	-	1.3e-10	I
RC0817	773067	774578	773964	-	1.5e-06	I
RC0817	773067	774578	774083	-	2.1e-05	I
RC0817	773067	774578	774235	-	0.00018	I
RC0818	774589	775074	774949	-	5.5e-05	I
RC0820	776301	776459	776371	-	1.7e-05	I
RC0851	801595	802554	802443	-	0.0015	I
RC0851	801595	802554	802515	-	0.0021	I
RC0852	803229	804593	804945	-	0	I
RC0857	808574	809497	809206	-	0.0018	I
RC0857	808574	809497	809238	-	0.00026	I
RC0857	808574	809497	809257	-	3.2e-05	I
RC0857	808574	809497	809272	-	0.00026	I
RC0858	809497	809946	809846	-	4.5e-06	I
RC0858	809497	809946	809867	-	0.0065	I
RC0858	809497	809946	809941	-	0.0012	I
RC0864	813554	815473	813921	-	0	I
RC0876	822290	822499	822352	-	0.0011	I
RC0876	822290	822499	822458	-	0.00014	I
RC0879	824154	826874	824672	-	1.7e-05	I
RC0879	824154	826874	825019	-	1.4e-09	I
RC0879	824154	826874	826686	-	0.0004	I
RC0881	828148	828543	828165	-	0.00015	I
RC0881	828148	828543	828180	-	0.007	I
RC0882	828544	828927	828894	-	7.2e-06	I
RC0884	830456	832879	830623	-	3.2e-05	I
RC0884	830456	832879	831188	-	5.5e-07	I
RC0909	852642	854195	853312	-	6.1e-06	I
RC0909	852642	854195	853324	-	0.0068	I
RC0909	852642	854195	853346	-	0.00026	I
RC0909	852642	854195	853386	-	0.00026	I
RC0909	852642	854195	853397	-	0.0068	I
RC0909	852642	854195	853486	-	0.0082	I
RC0909	852642	854195	853494	-	0.0082	I
RC0909	852642	854195	853509	-	0.002	I
RC0909	852642	854195	853594	-	0.009	I
RC0909	852642	854195	853630	-	0.0024	I
RC0909	852642	854195	853685	-	0.0024	I
RC0909	852642	854195	853698	-	0.00049	I
RC0909	852642	854195	853780	-	1.9e-05	I
RC0909	852642	854195	853790	-	0.0028	I
RC0909	852642	854195	853803	-	2.9e-06	I
RC0909	852642	854195	853835	-	0.0029	I
RC0909	852642	854195	853949	-	0.00056	I
RC0909	852642	854195	854071	-	4e-10	I
RC0909	852642	854195	854083	-	0.0024	I
RC0909	852642	854195	854183	-	7.3e-05	I
RC0910	854314	855399	855059	-	1.5e-05	I
RC0931	872887	873444	873232	-	5.8e-05	I
RC0931	872887	873444	873402	-	8.6e-06	I
RC0933	875124	875801	875696	-	2e-13	I
RC0948	887403	889202	888834	-	5.1e-07	I
RC0949	889568	889768	889724	-	0.0037	I
RC0949	889568	889768	889738	-	0.00022	I
RC0949	889568	889768	889757	-	4.5e-05	I
RC0949	889568	889768	889767	-	0.0037	I
RC0959	897069	899066	898386	-	3.2e-08	I
RC0960	899164	900708	899691	-	4.8e-05	I
RC0960	899164	900708	900586	-	0.0028	I
RC0960	899164	900708	900617	-	0.0036	I
RC0960	899164	900708	900649	-	1.2e-05	I
RC0960	899164	900708	900658	-	9.3e-05	I
RC0968	910058	911704	910203	-	0.00016	I
RC0968	910058	911704	910268	-	0.0012	I
RC0968	910058	911704	910466	-	0.0075	I
RC0968	910058	911704	910520	-	0.00018	I
RC0968	910058	911704	910609	-	0.00017	I
RC0968	910058	911704	910842	-	2.2e-05	I
RC0968	910058	911704	910867	-	0.0013	I
RC0968	910058	911704	910881	-	0.00018	I
RC0968	910058	911704	910895	-	0.00018	I
RC0968	910058	911704	911073	-	0.0071	I
RC0968	910058	911704	911162	-	0.0066	I
RC0968	910058	911704	911265	-	1.5e-05	I
RC0968	910058	911704	911276	-	0.0062	I
RC0968	910058	911704	911283	-	0.00013	I
RC0968	910058	911704	911291	-	0.0062	I
RC0968	910058	911704	911377	-	0.0051	I
RC0968	910058	911704	911410	-	0.00053	I
RC0968	910058	911704	911528	-	0.0027	I
RC0981	920732	921142	920997	-	0.002	I
RC0982	921153	922175	921418	-	1.1e-06	I
RC0982	921153	922175	921590	-	0.00013	I
RC0982	921153	922175	921959	-	8.8e-05	I
RC0982	921153	922175	922079	-	7.9e-05	I
RC0983	922194	922577	922550	-	0.00097	I
RC0984	922602	922979	922911	-	0.00016	I
RC0986	923692	924993	924120	-	0.00025	I
RC0986	923692	924993	924428	-	0.00026	I
RC0986	923692	924993	924443	-	0.00026	I
RC0986	923692	924993	924551	-	0.00026	I
RC0986	923692	924993	924671	-	1.1e-08	I
RC0986	923692	924993	924871	-	1.9e-07	I
RC0991	926607	927140	927035	-	3.8e-05	I
RC0994	927890	928429	928175	-	9e-05	I
RC0994	927890	928429	928246	-	0.001	I
RC0994	927890	928429	928267	-	9.8e-05	I
RC0996	928759	929127	929098	-	2.9e-05	I
RC1003	931396	932217	931642	-	6.3e-05	I
RC1003	931396	932217	931960	-	6e-05	I
RC1005	932511	933134	933079	-	4.3e-06	I
RC1006	933245	933892	933739	-	0.00011	I
RC1008	934451	935635	934657	-	0.00018	I
RC1008	934451	935635	934714	-	1.8e-06	I
RC1008	934451	935635	934813	-	0.00031	I
RC1008	934451	935635	934967	-	0.0029	I
RC1008	934451	935635	935012	-	0.0034	I
RC1008	934451	935635	935050	-	4.7e-06	I
RC1008	934451	935635	935068	-	4.9e-05	I
RC1008	934451	935635	935079	-	4.9e-05	I
RC1008	934451	935635	935222	-	0.0033	I
RC1008	934451	935635	935464	-	0.00046	I
RC1008	934451	935635	935473	-	0.00046	I
RC1008	934451	935635	935523	-	5.1e-06	I
RC1008	934451	935635	935530	-	0.0035	I
RC1019	943691	944755	943745	-	1e-06	I
RC1020	945111	946355	945447	-	0.00018	I
RC1020	945111	946355	945509	-	0.00029	I
RC1020	945111	946355	945561	-	0.0024	I
RC1020	945111	946355	945637	-	5e-05	I
RC1020	945111	946355	945719	-	0.00069	I
RC1020	945111	946355	945741	-	8.3e-05	I
RC1020	945111	946355	945764	-	0.0048	I
RC1020	945111	946355	945822	-	1.1e-07	I
RC1020	945111	946355	945941	-	0.00018	I
RC1020	945111	946355	945953	-	0.0078	I
RC1020	945111	946355	946018	-	0.0093	I
RC1020	945111	946355	946026	-	0.0016	I
RC1020	945111	946355	946093	-	0.0093	I
RC1021	946852	947064	946939	-	0.00036	I
RC1021	946852	947064	946960	-	0.0067	I
RC1021	946852	947064	947060	-	0.00061	I
RC1023	949506	950393	949854	-	5.6e-05	I
RC1023	949506	950393	949862	-	5.6e-05	I
RC1023	949506	950393	950092	-	0.00034	I
RC1023	949506	950393	950311	-	2.1e-05	I
RC1024	950538	952679	951518	-	2.6e-07	I
RC1049	974337	975185	974821	-	0.00026	I
RC1068	989253	990530	989963	-	0.0011	I
RC1068	989253	990530	989989	-	8.5e-06	I
RC1068	989253	990530	990039	-	6.7e-06	I
RC1068	989253	990530	990421	-	5.5e-05	I
RC1070	991273	991959	991580	-	1.3e-06	I
RC1071	991956	992300	992226	-	0.00096	I
RC1071	991956	992300	992281	-	0.0044	I
RC1085	1007188	1012155	1007217	-	1.6e-05	I
RC1085	1007188	1012155	1007330	-	1.5e-07	I
RC1085	1007188	1012155	1007384	-	0.001	I
RC1085	1007188	1012155	1007457	-	1.5e-06	I
RC1085	1007188	1012155	1007485	-	1.5e-05	I
RC1085	1007188	1012155	1007526	-	0.0054	I
RC1085	1007188	1012155	1007637	-	0.00075	I
RC1085	1007188	1012155	1007659	-	0.00075	I
RC1085	1007188	1012155	1007776	-	0.0044	I
RC1085	1007188	1012155	1007955	-	7.6e-05	I
RC1085	1007188	1012155	1007967	-	0.0044	I
RC1085	1007188	1012155	1008366	-	0.0007	I
RC1085	1007188	1012155	1008471	-	0.00075	I
RC1085	1007188	1012155	1008604	-	0.00093	I
RC1085	1007188	1012155	1008621	-	0.00012	I
RC1085	1007188	1012155	1008736	-	1.8e-06	I
RC1085	1007188	1012155	1008755	-	0.0011	I
RC1085	1007188	1012155	1008839	-	2.1e-06	I
RC1085	1007188	1012155	1008849	-	0.0012	I
RC1085	1007188	1012155	1008946	-	0.007	I
RC1085	1007188	1012155	1009038	-	0.0011	I
RC1085	1007188	1012155	1009137	-	0.0011	I
RC1085	1007188	1012155	1009286	-	0.00015	I
RC1085	1007188	1012155	1009303	-	0.0067	I
RC1085	1007188	1012155	1009329	-	0.0067	I
RC1085	1007188	1012155	1009362	-	0.0067	I
RC1085	1007188	1012155	1009474	-	0.0069	I
RC1085	1007188	1012155	1009557	-	1.9e-06	I
RC1085	1007188	1012155	1009575	-	0.0011	I
RC1085	1007188	1012155	1009620	-	2.8e-13	I
RC1085	1007188	1012155	1009953	-	0.00098	I
RC1085	1007188	1012155	1009994	-	1.5e-05	I
RC1085	1007188	1012155	1010178	-	1.3e-05	I
RC1085	1007188	1012155	1010220	-	9.4e-05	I
RC1085	1007188	1012155	1010228	-	0.0051	I
RC1085	1007188	1012155	1010286	-	0.00075	I
RC1085	1007188	1012155	1010334	-	0.0046	I
RC1085	1007188	1012155	1010580	-	0.00054	I
RC1085	1007188	1012155	1010593	-	0.00054	I
RC1085	1007188	1012155	1010658	-	0.0037	I
RC1085	1007188	1012155	1010787	-	0.0035	I
RC1085	1007188	1012155	1011114	-	0.00045	I
RC1085	1007188	1012155	1011147	-	4.8e-06	I
RC1085	1007188	1012155	1011272	-	5.6e-06	I
RC1085	1007188	1012155	1011529	-	6.9e-05	I
RC1085	1007188	1012155	1011876	-	9.6e-06	I
RC1085	1007188	1012155	1011942	-	0.00081	I
RC1085	1007188	1012155	1011997	-	0.0054	I
RC1085	1007188	1012155	1012080	-	0.0057	I
RC1086	1013519	1014463	1013836	-	7.7e-06	I
RC1089	1015452	1015931	1015675	-	6e-06	I
RC1089	1015452	1015931	1015929	-	2e-05	I
RC1101	1026162	1026395	1026331	-	0	I
RC1106	1028922	1029371	1029311	-	2.5e-06	I
RC1109	1030150	1030623	1030570	-	0.0076	I
RC1139	1052789	1053160	1053044	-	0	I
RC1141	1053836	1054735	1054445	-	1.8e-06	I
RC1145	1055940	1056830	1056454	-	0	I
RC1146	1056823	1058085	1057654	-	2.3e-08	I
RC1172	1072363	1072710	1072666	-	4.3e-05	I
RC1174	1073074	1077825	1073796	-	3.2e-05	I
RC1174	1073074	1077825	1077581	-	4.6e-06	I
RC1181	1082690	1082956	1082960	-	0.00052	I
RC1194	1091462	1092151	1091869	-	0.0028	I
RC1197	1092878	1093717	1093145	-	0.00011	I
RC1200	1096487	1096954	1096798	-	0.00048	I
RC1200	1096487	1096954	1096830	-	8e-05	I
RC1200	1096487	1096954	1096889	-	7.6e-07	I
RC1200	1096487	1096954	1096927	-	0.00079	I
RC1200	1096487	1096954	1096948	-	1.1e-05	I
RC1202	1097428	1098384	1097890	-	0.00012	I
RC1202	1097428	1098384	1098163	-	0.0001	I
RC1211	1105664	1109209	1107370	-	2.4e-06	I
RC1211	1105664	1109209	1108522	-	5.8e-07	I
RC1230	1134472	1135491	1135366	-	5.5e-05	I
RC1231	1135580	1137595	1135835	-	5.3e-08	I
RC1231	1135580	1137595	1136119	-	0.00021	I
RC1231	1135580	1137595	1136855	-	0.00041	I
RC1231	1135580	1137595	1137274	-	3.9e-05	I
RC1231	1135580	1137595	1137344	-	2.7e-06	I
RC1233	1138123	1140759	1139288	-	5.3e-11	I
RC1235	1141337	1142758	1142278	-	1.6e-07	I
RC1236	1142931	1143902	1143139	-	1.4e-07	I
RC1237	1144035	1145567	1144637	-	2.8e-05	I
RC1237	1144035	1145567	1144929	-	1e-05	I
RC1237	1144035	1145567	1145264	-	0.0095	I
RC1237	1144035	1145567	1145281	-	0.0016	I
RC1237	1144035	1145567	1145414	-	0.00037	I
RC1237	1144035	1145567	1145432	-	0.0023	I
RC1239	1146449	1147828	1146578	-	9.5e-05	I
RC1239	1146449	1147828	1146657	-	4.2e-06	I
RC1239	1146449	1147828	1147079	-	4e-07	I
RC1246	1153076	1154374	1153426	-	0.0017	I
RC1246	1153076	1154374	1153447	-	5e-05	I
RC1246	1153076	1154374	1153462	-	0.0017	I
RC1246	1153076	1154374	1154141	-	0.00033	I
RC1246	1153076	1154374	1154249	-	2.3e-05	I
RC1252	1157229	1158956	1158242	-	3.5e-06	I
RC1257	1161645	1162169	1161657	-	9.1e-07	I
RC1271	1171931	1173409	1173224	-	2.6e-05	I
RC1273	1175331	1181396	1175529	-	1.4e-05	I
RC1273	1175331	1181396	1176112	-	0.0025	I
RC1273	1175331	1181396	1176120	-	0.00029	I
RC1273	1175331	1181396	1176193	-	0.00029	I
RC1273	1175331	1181396	1176231	-	0.0025	I
RC1273	1175331	1181396	1176609	-	0.00017	I
RC1273	1175331	1181396	1176678	-	0.00017	I
RC1273	1175331	1181396	1176893	-	0.0093	I
RC1273	1175331	1181396	1177322	-	4.4e-05	I
RC1273	1175331	1181396	1177421	-	0.00056	I
RC1273	1175331	1181396	1177884	-	5.4e-05	I
RC1273	1175331	1181396	1177906	-	4.9e-06	I
RC1273	1175331	1181396	1178384	-	7.9e-05	I
RC1273	1175331	1181396	1178392	-	5.9e-06	I
RC1273	1175331	1181396	1179079	-	0.0009	I
RC1273	1175331	1181396	1179650	-	5.3e-06	I
RC1273	1175331	1181396	1180007	-	0.00082	I
RC1273	1175331	1181396	1180032	-	0.00082	I
RC1273	1175331	1181396	1180676	-	3.4e-06	I
RC1273	1175331	1181396	1180701	-	3.5e-06	I
RC1273	1175331	1181396	1180719	-	5.1e-05	I
RC1274	1182015	1183961	1183222	-	0.0006	I
RC1274	1182015	1183961	1183464	-	0.00014	I
RC1274	1182015	1183961	1184150	-	0.00086	I
RC1281	1188765	1189514	1188912	-	0.00046	I
RC1281	1188765	1189514	1188939	-	4.2e-07	I
RC1281	1188765	1189514	1189024	-	5.1e-06	I
RC1281	1188765	1189514	1189263	-	0.00044	I
RC1281	1188765	1189514	1189274	-	0.0034	I
RC1281	1188765	1189514	1189406	-	4.7e-06	I
RC1281	1188765	1189514	1189452	-	0.00045	I
RC1282	1189761	1190435	1190019	-	0.0029	I
RC1282	1189761	1190435	1190408	-	2.8e-06	I
RC1294	1197492	1200353	1197868	-	0.0097	I
RC1294	1197492	1200353	1197990	-	0.0001	I
RC1294	1197492	1200353	1200185	-	0	I
RC1308	1211392	1212699	1211803	-	7.5e-06	I
RC1308	1211392	1212699	1212071	-	7.4e-05	I
RC1316	1219241	1221253	1220388	-	1.1e-05	I
RC1316	1219241	1221253	1220784	-	2e-05	I
RC1318	1222130	1222537	1222443	-	9.4e-07	I
RC1325	1225854	1226489	1226234	-	1.1e-06	I
RC1329	1232012	1233916	1233163	-	3.5e-07	I
RC1330	1233961	1235748	1235018	-	0.00044	I
RC1330	1233961	1235748	1235097	-	0.00044	I
RC1330	1233961	1235748	1235420	-	0.00017	I
RC1330	1233961	1235748	1235570	-	0.00013	I
RC1347	1249426	1250571	1250447	-	0.0014	I
RC1357	1254837	1255466	1255419	-	0.00042	I
RC1358	1255463	1256206	1255930	-	0.0073	I
RC1359	1256703	1257038	1256778	-	0.0015	I
RC1359	1256703	1257038	1256885	-	0.0066	I
RC1361	1257447	1259279	1258041	-	0.00013	I
RC1361	1257447	1259279	1258058	-	1e-05	I
RC1361	1257447	1259279	1258314	-	7.2e-05	I
RC1361	1257447	1259279	1258826	-	0.0016	I
RC1361	1257447	1259279	1259086	-	0.007	I
RC1372	1265874	1266311	1265898	-	8.8e-05	I
RC1373	1266323	1267351	1266599	-	0.00067	I

## Sheet: Category_IP
Category: Intergenic promoter (IP)
The gene name and co-ordinates corresponds the downstream (gene in which the TSS is located) and the corresponding upstream gene.
Downstream gene			Upstream gene
Gene name	Start	Stop	Gene name	Gene Start	Gene Stop	TSS Position	Strand	p-Value	Class
RC0064	56594	56959	RC0065	56984	57271	56743	+	0.00033	IP
RC0065	56984	57271	RC0066	57283	57798	57111	+	0.00021	IP
RC0067	58097	59533	RC0068	59634	61547	59398	+	8.8e-06	IP
RC0083	76545	76967	RC0084	76971	78839	76916	+	1.2e-06	IP
RC0086	79395	80162	RC0087	80149	81009	80025	+	1.1e-10	IP
RC0099	94761	95327	RC0100	95373	95831	95138	+	0.0029	IP
RC0099	94761	95327	RC0100	95373	95831	95170	+	2.5e-07	IP
RC0099	94761	95327	RC0100	95373	95831	95298	+	0.00025	IP
RC0101	96056	96769	RC0102	96773	97594	96567	+	2.9e-05	IP
RC0106	100945	101829	RC0107	101816	103072	101585	+	0.00042	IP
RC0116	115343	115534	RC0117	115531	115749	115441	+	0	IP
RC0141	132168	134585	RC0142	134703	137684	134471	+	0.0049	IP
RC0151	152244	152948	RC0152	152966	153382	152721	+	1.7e-07	IP
RC0151	152244	152948	RC0152	152966	153382	152748	+	0.0021	IP
RC0151	152244	152948	RC0152	152966	153382	152839	+	0.00023	IP
RC0155	154952	156217	RC0156	156401	157201	156174	+	0.0003	IP
RC0156	156401	157201	RC0157	157201	157884	157099	+	0.00011	IP
RC0164	162950	163990	RC0165	164083	164943	163932	+	0.00023	IP
RC0175	174758	175012	RC0176	175028	175606	175004	+	1.7e-06	IP
RC0177	175877	176314	RC0178	176320	177039	176235	+	1.6e-05	IP
RC0177	175877	176314	RC0178	176320	177039	176254	+	8.8e-07	IP
RC0278	279505	280032	RC0279	280044	280940	279817	+	1.4e-05	IP
RC0291	294885	295145	RC0292	295138	295986	294942	+	0.0076	IP
RC0315	318959	319426	RC0316	319433	319912	319258	+	0.0003	IP
RC0315	318959	319426	RC0316	319433	319912	319330	+	0.0022	IP
RC0315	318959	319426	RC0316	319433	319912	319348	+	0.00025	IP
RC0353	355167	356618	RC0354	356733	357053	356506	+	0.00027	IP
RC0357	358905	359363	RC0358	359385	359918	359139	+	7.7e-10	IP
RC0357	358905	359363	RC0358	359385	359918	359298	+	3.5e-05	IP
RC0362	362875	363069	RC0363	363130	363633	362945	+	0	IP
RC0386	387256	387399	RC0387	387449	388180	387230	+	0.00081	IP
RC0387	387449	388180	RC0388	388167	388640	388008	+	0	IP
RC0391	391429	393204	RC0392	393197	394618	392947	+	2.6e-07	IP
RC0404	404162	404854	RC0405	404963	405847	404714	+	0.00016	IP
RC0413	414723	414920	RC0414	415055	415201	414795	+	6.6e-07	IP
RC0474	471546	474176	RC0475	474190	474432	474011	+	9.9e-05	IP
RC0476	474581	474772	RC0477	474762	475046	474607	+	0.0039	IP
RC0476	474581	474772	RC0477	474762	475046	474682	+	0.00051	IP
RC0476	474581	474772	RC0477	474762	475046	474740	+	3.5e-07	IP
RC0477	474762	475046	RC0478	475128	475535	474934	+	0.00042	IP
RC0478	475128	475535	RC0479	475653	475853	475475	+	0.00038	IP
RC0579	564933	565745	RC0580	565735	566985	565571	+	0.0031	IP
RC0579	564933	565745	RC0580	565735	566985	565591	+	2.8e-07	IP
RC0579	564933	565745	RC0580	565735	566985	565618	+	1.8e-05	IP
RC0582	568272	570728	RC0583	570733	571872	570679	+	3.4e-05	IP
RC0625	609449	609973	RC0626	610087	610257	609845	+	1.3e-05	IP
RC0647	627608	629329	RC0648	629427	629798	629259	+	1e-05	IP
RC0648	629427	629798	RC0649	629752	629934	629733	+	0.00068	IP
RC0649	629752	629934	RC0650	629990	630334	629886	+	0.0047	IP
RC0650	629990	630334	RC0651	630190	631176	630124	+	0.0024	IP
RC0700	674023	674511	RC0701	674504	674668	674324	+	4.1e-05	IP
RC0813	767586	767822	RC0814	767958	768656	767751	+	0.0048	IP
RC0892	839526	839765	RC0893	839717	840142	839591	+	8.3e-05	IP
RC0934	875968	876174	RC0935	876194	876547	876106	+	1.3e-05	IP
RC1065	988043	988234	peg.1222	988394	988546	988196	+	0.00029	IP
RC1113	1033518	1034240	RC1114	1034296	1036764	1034057	+	0.00063	IP
RC1220	1124544	1125257	RC1221	1125343	1127007	1125234	+	1e-07	IP
RC1222	1127107	1127286	RC1223	1127345	1127773	1127150	+	0.00035	IP
RC1223	1127345	1127773	RC1224	1127806	1128423	1127566	+	0.003	IP
RC1223	1127345	1127773	RC1224	1127806	1128423	1127595	+	4.1e-05	IP
RC1223	1127345	1127773	RC1224	1127806	1128423	1127615	+	0.00025	IP
RC1223	1127345	1127773	RC1224	1127806	1128423	1127723	+	0.0015	IP
RC1224	1127806	1128423	RC1225	1128416	1128730	1128234	+	1.9e-05	IP
RC1265	1167340	1167555	RC1266	1167567	1168214	1167530	+	0.0034	IP
RC1343	1246297	1246944	RC1344	1247038	1247301	1246827	+	0.0045	IP
RC1343	1246297	1246944	RC1344	1247038	1247301	1246848	+	0.00062	IP
RC0005	2890	5991	RC0007	6299	6547	6332	-	2.2e-07	IP
RC0005	2890	5991	RC0007	6299	6547	6349	-	0.0042	IP
RC0005	2890	5991	RC0007	6299	6547	6361	-	0.0042	IP
RC0005	2890	5991	RC0007	6299	6547	6388	-	0.00012	IP
RC0014	12629	13333	RC0015	13579	14889	13676	-	0.0024	IP
RC0032	32500	33582	RC0033	33606	33908	33702	-	0	IP
RC0191	198902	199381	RC0192	199366	200091	199485	-	2.2e-05	IP
RC0191	198902	199381	RC0192	199366	200091	199561	-	0.00017	IP
RC0191	198902	199381	RC0192	199366	200091	199580	-	0.00017	IP
RC0198	205229	205957	RC0199	205966	206289	205987	-	0.00022	IP
RC0264	268353	268934	RC0266	269088	271073	269306	-	3.1e-05	IP
RC0328	329642	329845	RC0329	329842	330069	329951	-	0.0046	IP
RC0328	329642	329845	RC0329	329842	330069	330068	-	0.001	IP
RC0328	329642	329845	RC0329	329842	330069	330075	-	0.0054	IP
RC0378	379591	381108	RC0379	381110	381514	381137	-	0.0046	IP
RC0378	379591	381108	RC0379	381110	381514	381271	-	4.5e-06	IP
RC0378	379591	381108	RC0379	381110	381514	381290	-	0.0013	IP
RC0378	379591	381108	RC0379	381110	381514	381314	-	0.0018	IP
RC0378	379591	381108	RC0379	381110	381514	381321	-	7.5e-06	IP
RC0378	379591	381108	RC0379	381110	381514	381341	-	0.0084	IP
RC0383	384887	385222	RC0384	385301	386053	385349	-	1.1e-05	IP
RC0451	446464	447066	RC0452	447148	448086	447241	-	1.7e-07	IP
RC0537	528324	529247	RC0538	529264	529881	529337	-	2.2e-07	IP
RC0577	564242	564499	RC0578	564650	564844	564667	-	0.00098	IP
RC0599	585799	586959	RC0600	586992	587381	587000	-	0.0054	IP
RC0599	585799	586959	RC0600	586992	587381	587090	-	0.0054	IP
RC0603	588401	590431	RC0604	590514	591149	590669	-	0.00021	IP
RC0659	640270	640854	RC0660	640823	641419	640909	-	5.9e-05	IP
RC0668	651429	651806	RC0670	652328	653155	651894	-	0.00012	IP
RC0668	651429	651806	RC0670	652328	653155	651907	-	5e-07	IP
RC0680	659867	660613	RC0681	660610	661371	660672	-	2.5e-05	IP
RC0715	687058	687813	RC0716	687797	688471	687916	-	0.00021	IP
RC0728	701195	701527	RC0729	701531	701926	701684	-	9.5e-12	IP
RC0797	750417	751958	RC0798	752047	753039	752132	-	2.6e-06	IP
RC0823	777919	779154	RC0824	779158	779439	779362	-	3.2e-05	IP
RC0968	910058	911704	RC0969	911732	912019	911763	-	0.0016	IP
RC0968	910058	911704	RC0969	911732	912019	911796	-	0.00018	IP
RC0981	920732	921142	RC0982	921153	922175	921206	-	1.9e-05	IP
RC0983	922194	922577	RC0984	922602	922979	922652	-	1e-05	IP
RC0986	923692	924993	RC0987	924997	925458	925049	-	2.2e-05	IP
RC0987	924997	925458	RC0988	925472	925663	925633	-	4.3e-05	IP
RC0989	925687	926217	RC0990	926235	926591	926405	-	3.5e-05	IP
RC0989	925687	926217	RC0990	926235	926591	926419	-	2.2e-06	IP
RC0990	926235	926591	RC0991	926607	927140	926717	-	3.4e-05	IP
RC0995	928429	928758	RC0996	928759	929127	928908	-	2.1e-06	IP
RC0998	929437	929652	RC0999	929645	930055	929752	-	1.7e-05	IP
RC0998	929437	929652	RC0999	929645	930055	929850	-	7.9e-07	IP
RC1000	930070	930723	RC1001	930725	931084	930781	-	8.1e-05	IP
RC1000	930070	930723	RC1001	930725	931084	930887	-	0.00098	IP
RC1001	930725	931084	RC1002	931093	931371	931152	-	0.00098	IP
RC1003	931396	932217	RC1004	932218	932514	932326	-	4.3e-09	IP
RC1004	932218	932514	RC1005	932511	933134	932675	-	1.2e-05	IP
RC1006	933245	933892	RC1007	933893	934210	934022	-	1.2e-05	IP
RC1045	969461	970381	RC1046	970434	971960	970552	-	2.3e-06	IP
RC1070	991273	991959	RC1071	991956	992300	992068	-	0.0013	IP
RC1071	991956	992300	RC1072	992287	992454	992333	-	0.0073	IP
RC1071	991956	992300	RC1072	992287	992454	992396	-	7.3e-05	IP
RC1107	1029396	1029695	RC1108	1029683	1030141	1029927	-	0.00037	IP
RC1155	1061896	1062243	RC1156	1062228	1062461	1062253	-	4.6e-07	IP
RC1169	1070112	1070372	RC1170	1070474	1071781	1070604	-	1.5e-05	IP
RC1193	1091211	1091459	RC1194	1091462	1092151	1091671	-	0.00017	IP
RC1197	1092878	1093717	RC1198	1093720	1094760	1093819	-	0.0009	IP
RC1197	1092878	1093717	RC1198	1093720	1094760	1093899	-	0.00011	IP
RC1197	1092878	1093717	RC1198	1093720	1094760	1093955	-	0	IP
RC1202	1097428	1098384	RC1203	1098392	1098550	1098540	-	3e-05	IP
RC1232	1137598	1137954	RC1233	1138123	1140759	1138203	-	4.3e-05	IP
RC1239	1146449	1147828	RC1240	1147979	1148143	1148011	-	3.8e-05	IP
RC1245	1150700	1153072	RC1246	1153076	1154374	1153199	-	0.00052	IP
RC1245	1150700	1153072	RC1246	1153076	1154374	1153207	-	0.0012	IP
RC1316	1219241	1221253	RC1317	1221232	1222098	1221310	-	1.4e-06	IP
RC1317	1221232	1222098	RC1318	1222130	1222537	1222336	-	9.6e-06	IP
RC1318	1222130	1222537	RC1319	1222534	1222779	1222555	-	1.7e-05	IP
RC1320	1222866	1223495	RC1321	1223497	1223988	1223498	-	2.2e-09	IP
RC1350	1251643	1252038	RC1352	1252457	1252747	1252106	-	0.00012	IP
RC1359	1256703	1257038	RC1360	1257055	1257225	1257179	-	0.003	IP
RC1361	1257447	1259279	RC1362	1259276	1259440	1259340	-	0	IP
RC1373	1266323	1267351	RC1374	1267320	1268360	1267389	-	3.8e-06	IP

## Sheet: Category_O
Category: Orphan (O)
The gene name and co-ordinates corresponds the downstream and the upstream gene with respect to the location of the TSS.
Downstream gene			Upstream gene
Gene name	Start	Stop	Gene name	Gene Start	Gene Stop	TSS Position	Strand	p-Value	Class
RC0015	13579	14889	RC0016	15379	15603	15032	+	0.0013	O
RC0015	13579	14889	RC0016	15379	15603	15072	+	0.0013	O
RC0104	98518	99915	RC0105	100056	100790	99979	+	0.0041	O
RC0137	129421	129657	peg.161	130048	130167	129788	+	0.004	O
RC0150	151180	151548	peg.177	151772	151900	151561	+	0.00066	O
RC0187	192493	194340	RC0188	194618	196732	194463	+	0.00014	O
RC0188	194618	196732	RC0189	197114	197824	196756	+	0.0019	O
RC0188	194618	196732	RC0189	197114	197824	196795	+	0.00021	O
RC0188	194618	196732	RC0189	197114	197824	197029	+	0.00036	O
RC0196	203892	204065	RC0197	204380	204940	204172	+	0.0064	O
RC0196	203892	204065	RC0197	204380	204940	204331	+	0.00027	O
RC0197	204380	204940	RC0198	205229	205957	204941	+	0.0055	O
RC0197	204380	204940	RC0198	205229	205957	205019	+	2.6e-05	O
RC0197	204380	204940	RC0198	205229	205957	205036	+	2.6e-05	O
RC0202	209068	211374	RC0203	211613	212689	211390	+	0.0017	O
RC0257	262416	262550	RC0258	263126	263572	263021	+	5.7e-13	O
RC0280	281122	281538	RC0281	285348	286025	281662	+	0	O
RC0280	281122	281538	RC0281	285348	286025	281680	+	0.0072	O
RC0280	281122	281538	RC0281	285348	286025	281744	+	0	O
RC0280	281122	281538	RC0281	285348	286025	282583	+	0	O
RC0280	281122	281538	RC0281	285348	286025	282609	+	0	O
RC0280	281122	281538	RC0281	285348	286025	282639	+	0	O
RC0280	281122	281538	RC0281	285348	286025	282648	+	0	O
RC0280	281122	281538	RC0281	285348	286025	282658	+	0	O
RC0280	281122	281538	RC0281	285348	286025	282694	+	0	O
RC0280	281122	281538	RC0281	285348	286025	282707	+	0	O
RC0280	281122	281538	RC0281	285348	286025	282726	+	0	O
RC0280	281122	281538	RC0281	285348	286025	282747	+	0	O
RC0280	281122	281538	RC0281	285348	286025	282885	+	0	O
RC0284	288604	288807	RC0285	289197	289589	288941	+	0.00051	O
RC0304	305232	305648	RC0305	305845	306327	305700	+	0.002	O
RC0327	327778	328830	peg.376	329400	329492	329324	+	0.00063	O
RC0364	363871	364056	peg.414	364115	364255	364091	+	5e-05	O
RC0369	366751	368553	peg.421	369327	369440	368658	+	2.1e-05	O
RC0444	438446	438727	peg.506	439496	439630	439170	+	0	O
RC0451	446464	447066	RC0452	447148	448086	447072	+	1.4e-07	O
RC0481	476884	477387	peg.552	477445	477576	477429	+	0.00072	O
RC0497	490954	491757	RC0498	492563	493480	491766	+	0.0022	O
RC0503	496351	496503	peg.576	496602	496739	496590	+	0	O
RC0524	514186	514911	peg.600	515461	515589	515295	+	6.8e-05	O
RC0562	554256	555386	peg.642	555485	555601	555424	+	0.0041	O
peg.644	556725	556841	RC0564	557289	557483	556857	+	5.2e-08	O
RC0577	564242	564499	RC0578	564650	564844	564581	+	0.0014	O
RC0587	576312	576923	RC0588	577074	577379	577012	+	7.8e-08	O
RC0598	584745	585521	RC0599	585799	586959	585649	+	0.005	O
RC0667	648242	651310	RC0668	651429	651806	651364	+	0.0064	O
RC0667	648242	651310	RC0668	651429	651806	651380	+	0.0064	O
RC0668	651429	651806	RC0670	652328	653155	651826	+	0.0019	O
peg.771	659187	659303	peg.772	659650	659763	659510	+	1.2e-12	O
peg.771	659187	659303	peg.772	659650	659763	659542	+	9.2e-05	O
RC0701	674504	674668	peg.798	675200	675682	674679	+	1.8e-05	O
RC0701	674504	674668	peg.798	675200	675682	674695	+	3e-14	O
RC0701	674504	674668	peg.798	675200	675682	674976	+	4.6e-05	O
RC0709	681620	681928	RC0710	682093	683085	681932	+	0.002	O
RC0712	683953	684393	peg.810	684744	684857	684653	+	0.00015	O
RC0745	711884	712051	RC0746	712641	713246	712262	+	0.00026	O
RC0753	718344	718529	RC0754	719134	719880	718917	+	1.2e-06	O
RC0759	721927	723303	RC0760	723688	725010	723546	+	3.4e-09	O
RC0759	721927	723303	RC0760	723688	725010	723658	+	0.0013	O
RC0773	732056	732868	RC0774	733147	733629	732994	+	0.0055	O
RC0782	738591	739259	RC0783	740176	742824	739391	+	0	O
peg.915	759509	759664	peg.916	759886	760002	759856	+	0	O
RC0815	768707	769969	RC0816	770332	772827	770156	+	5.7e-06	O
RC0815	768707	769969	RC0816	770332	772827	770183	+	0.0032	O
RC0815	768707	769969	RC0816	770332	772827	770194	+	9.4e-07	O
RC0819	775290	775604	RC0820	776301	776459	775753	+	0.002	O
RC0819	775290	775604	RC0820	776301	776459	775858	+	0.0029	O
RC0819	775290	775604	RC0820	776301	776459	776250	+	0.00019	O
peg.938	781005	781136	peg.939	781417	781539	781338	+	6.8e-07	O
peg.938	781005	781136	peg.939	781417	781539	781383	+	0.0024	O
peg.997	821735	821866	RC0876	822290	822499	822115	+	0.0042	O
peg.997	821735	821866	RC0876	822290	822499	822160	+	1.8e-05	O
RC0885	833159	834019	RC0886	834525	835895	834227	+	0.00035	O
RC0885	833159	834019	RC0886	834525	835895	834240	+	0.0023	O
RC0887	835899	836075	RC0888	836744	837196	836252	+	0.00046	O
RC0890	837899	838411	RC0891	839160	839306	838970	+	0	O
RC0924	869442	869741	peg.1053	869850	869942	869829	+	2.9e-10	O
RC0956	895599	895832	RC0957	896559	896759	896115	+	9.5e-06	O
RC0967	908563	909099	RC0968	910058	911704	909849	+	0.0051	O
RC0967	908563	909099	RC0968	910058	911704	909990	+	0.0046	O
RC0979	917716	918384	peg.1114	918568	918708	918472	+	3e-06	O
RC1008	934451	935635	RC1009	936211	936933	935935	+	1.2e-05	O
RC1017	942347	942553	RC1018	942771	943343	942607	+	0.00013	O
RC1020	945111	946355	RC1021	946852	947064	946410	+	0.0069	O
RC1020	945111	946355	RC1021	946852	947064	946483	+	5.6e-06	O
RC1023	949506	950393	RC1024	950538	952679	950439	+	3.5e-05	O
RC1040	965351	965878	peg.1190	966156	966278	965960	+	0.00098	O
RC1040	965351	965878	peg.1190	966156	966278	966156	+	0.001	O
peg.1189	965936	966058	RC1041	966559	966807	966193	+	3.1e-06	O
RC1067	988599	988757	RC1068	989253	990530	989130	+	0.00034	O
peg.1244	1006642	1006770	RC1085	1007188	1012155	1006909	+	0.0014	O
peg.1244	1006642	1006770	RC1085	1007188	1012155	1006959	+	0.0014	O
peg.1244	1006642	1006770	RC1085	1007188	1012155	1007116	+	1.4e-08	O
RC1085	1007188	1012155	peg.1246	1012545	1012802	1012180	+	0.0014	O
RC1085	1007188	1012155	peg.1247	1012993	1013151	1012558	+	2.9e-06	O
RC1094	1019652	1020005	RC1095	1020718	1020870	1020259	+	0.00089	O
RC1105	1028014	1028304	peg.1274	1028646	1028759	1028516	+	4.2e-05	O
RC1109	1030150	1030623	RC1110	1031403	1032215	1031020	+	0	O
RC1120	1041428	1041616	RC1121	1042563	1042811	1041646	+	1.9e-09	O
RC1133	1047867	1048070	RC1134	1048361	1049125	1048088	+	0	O
RC1138	1050767	1052266	RC1139	1052789	1053160	1052539	+	0.00083	O
RC1163	1066249	1066509	RC1164	1066794	1067999	1066529	+	3.5e-07	O
RC1167	1069529	1069690	RC1168	1069823	1070026	1069764	+	0.00014	O
RC1170	1070474	1071781	RC1171	1072043	1072360	1071895	+	0	O
RC1170	1070474	1071781	RC1171	1072043	1072360	1071904	+	0	O
RC1176	1079640	1080941	RC1177	1081567	1081806	1081089	+	2.8e-05	O
RC1176	1079640	1080941	RC1177	1081567	1081806	1081281	+	0	O
RC1194	1091462	1092151	RC1195	1092292	1092528	1092162	+	0.0015	O
RC1232	1137598	1137954	RC1233	1138123	1140759	1138011	+	0.0002	O
RC1233	1138123	1140759	RC1234	1140941	1141231	1140836	+	5.8e-07	O
RC1237	1144035	1145567	RC1238	1145733	1146287	1145597	+	0.00093	O
RC1241	1148605	1148910	peg.1423	1149219	1149353	1148941	+	0.00095	O
RC1255	1159820	1160227	RC1256	1160783	1161058	1160339	+	1.5e-05	O
RC1255	1159820	1160227	RC1256	1160783	1161058	1160367	+	6.5e-05	O
RC1255	1159820	1160227	RC1256	1160783	1161058	1160374	+	0.0033	O
RC1256	1160783	1161058	RC1257	1161645	1162169	1161589	+	1e-07	O
RC1271	1171931	1173409	RC1272	1173563	1175137	1173426	+	0.00033	O
RC1280	1188048	1188371	RC1281	1188765	1189514	1188651	+	0.0015	O
RC1281	1188765	1189514	RC1282	1189761	1190435	1189670	+	3e-06	O
RC1300	1202779	1202982	RC1301	1203438	1203755	1203179	+	0.0029	O
RC1308	1211392	1212699	peg.1502	1213021	1213149	1212963	+	0.0061	O
peg.1538	1244086	1244220	RC1341	1244792	1245514	1244310	+	0.0011	O
peg.1538	1244086	1244220	RC1341	1244792	1245514	1244593	+	0.0015	O
RC1358	1255463	1256206	RC1359	1256703	1257038	1256392	+	2.3e-05	O
RC1358	1255463	1256206	RC1359	1256703	1257038	1256432	+	0.00028	O
RC1358	1255463	1256206	RC1359	1256703	1257038	1256463	+	7.3e-13	O
RC1358	1255463	1256206	RC1359	1256703	1257038	1256662	+	0.00024	O
peg.1576	1265316	1265459	RC1372	1265874	1266311	1265835	+	0.0076	O
RC0012	10959	11882	peg.13	11972	12106	11934	-	0.0019	O
RC0019	17298	23006	RC0020	23481	23747	23332	-	9.1e-05	O
RC0019	17298	23006	RC0020	23481	23747	23397	-	9.1e-05	O
RC0022	25472	25618	RC0023	25983	26186	25694	-	0	O
RC0022	25472	25618	RC0023	25983	26186	25980	-	5.3e-05	O
RC0044	41317	41985	RC0046	42551	43378	42090	-	1.1e-05	O
RC0066	57283	57798	RC0067	58097	59533	57877	-	0.0028	O
RC0069	62230	63015	peg.82	63090	63209	63089	-	0	O
RC0090	83290	84114	RC0091	84596	85135	84565	-	0.001	O
RC0091	84596	85135	RC0093	85658	85990	85526	-	0.00012	O
RC0099	94761	95327	RC0100	95373	95831	95372	-	0.0028	O
RC0111	110730	112109	RC0112	112356	113243	112329	-	6.7e-05	O
peg.177	151772	151900	RC0151	152244	152948	151965	-	0.00047	O
RC0155	154952	156217	RC0156	156401	157201	156285	-	0.00046	O
RC0164	162950	163990	RC0165	164083	164943	164074	-	0.00022	O
RC0169	168113	168493	RC0170	168627	170417	168613	-	0.0004	O
RC0176	175028	175606	RC0177	175877	176314	175663	-	0.00031	O
RC0180	177855	178232	RC0181	179174	183295	179150	-	0.00016	O
RC0187	192493	194340	RC0188	194618	196732	194418	-	3.2e-05	O
RC0187	192493	194340	RC0188	194618	196732	194482	-	0.00032	O
RC0257	262416	262550	RC0258	263126	263572	263036	-	9.8e-06	O
RC0280	281122	281538	RC0281	285348	286025	281799	-	0	O
RC0280	281122	281538	RC0281	285348	286025	281839	-	0	O
RC0280	281122	281538	RC0281	285348	286025	284906	-	0	O
RC0280	281122	281538	RC0281	285348	286025	284923	-	3.3e-05	O
RC0300	303412	303543	RC0301	303830	304225	303594	-	0.0009	O
peg.373	326730	326879	RC0326	327005	327769	326937	-	5.8e-10	O
RC0327	327778	328830	peg.376	329400	329492	329334	-	0.0029	O
RC0327	327778	328830	RC0328	329642	329845	329451	-	5.3e-06	O
RC0335	336288	337523	RC0336	337666	338136	337624	-	0	O
peg.414	364115	364255	RC0365	364570	364779	364325	-	2.1e-08	O
RC0369	366751	368553	peg.421	369327	369440	368741	-	6.9e-08	O
peg.430	375219	375491	RC0376	375967	377067	375884	-	0.0019	O
RC0410	410271	411368	RC0411	411499	412896	411466	-	4.2e-05	O
RC0437	433031	433537	RC0438	433844	434029	433779	-	0	O
RC0444	438446	438727	peg.506	439496	439630	439252	-	0	O
RC0460	455637	455933	RC0461	456391	458121	456011	-	6.7e-06	O
RC0497	490954	491757	RC0498	492563	493480	491868	-	0.00045	O
RC0497	490954	491757	RC0498	492563	493480	492074	-	0.0052	O
RC0524	514186	514911	peg.600	515461	515589	515450	-	0.00019	O
RC0527	517649	518218	RC0528	518383	519663	518311	-	5.8e-13	O
peg.613	525621	525734	RC0535	525813	527057	525756	-	1.5e-07	O
RC0562	554256	555386	RC0563	555781	556431	555495	-	4.3e-05	O
peg.642	555485	555601	RC0563	555781	556431	555692	-	0.004	O
peg.642	555485	555601	RC0563	555781	556431	555728	-	0	O
peg.644	556725	556841	RC0564	557289	557483	556991	-	1.2e-06	O
RC0580	565735	566985	RC0581	567226	568275	567129	-	8.9e-06	O
RC0580	565735	566985	RC0581	567226	568275	567226	-	0.00057	O
RC0620	604279	604488	RC0621	604613	606040	604549	-	0.00012	O
RC0632	617892	618155	RC0633	618908	619216	618486	-	0.0059	O
peg.771	659187	659303	peg.772	659650	659763	659615	-	5.9e-05	O
RC0701	674504	674668	peg.798	675200	675682	674743	-	0.0043	O
RC0701	674504	674668	peg.798	675200	675682	674790	-	0.0043	O
RC0701	674504	674668	peg.798	675200	675682	675032	-	0.0054	O
RC0709	681620	681928	RC0710	682093	683085	682004	-	0.0082	O
peg.809	684592	684720	RC0713	685112	685831	684767	-	0.00036	O
RC0745	711884	712051	RC0746	712641	713246	712400	-	4.1e-05	O
RC0753	718344	718529	RC0754	719134	719880	718994	-	8.6e-07	O
RC0759	721927	723303	RC0760	723688	725010	723640	-	6e-06	O
RC0782	738591	739259	RC0783	740176	742824	739548	-	0	O
RC0782	738591	739259	RC0783	740176	742824	739561	-	0	O
RC0782	738591	739259	RC0783	740176	742824	739591	-	0.009	O
RC0782	738591	739259	RC0783	740176	742824	739657	-	0	O
peg.915	759509	759664	RC0807	760530	761222	759951	-	0	O
peg.915	759509	759664	RC0807	760530	761222	760475	-	0	O
RC0815	768707	769969	RC0816	770332	772827	770264	-	1e-08	O
RC0819	775290	775604	RC0820	776301	776459	775952	-	0.0003	O
peg.938	781005	781136	peg.939	781417	781539	781412	-	4.7e-05	O
peg.938	781005	781136	peg.940	781500	781625	781492	-	0.0077	O
peg.938	781005	781136	peg.941	781829	781942	781520	-	0.0073	O
peg.938	781005	781136	peg.941	781829	781942	781675	-	0.0012	O
peg.997	821735	821866	RC0876	822290	822499	822233	-	0.00094	O
RC0885	833159	834019	RC0886	834525	835895	834283	-	0.0027	O
RC0885	833159	834019	RC0886	834525	835895	834407	-	0.0077	O
RC0885	833159	834019	RC0886	834525	835895	834448	-	0.00028	O
RC0885	833159	834019	RC0886	834525	835895	834461	-	0.0016	O
RC0887	835899	836075	RC0888	836744	837196	836387	-	0.00028	O
RC0890	837899	838411	RC0891	839160	839306	839036	-	1.3e-05	O
RC0890	837899	838411	RC0891	839160	839306	839085	-	0.0053	O
RC0890	837899	838411	RC0891	839160	839306	839133	-	0.0069	O
RC0956	895599	895832	RC0957	896559	896759	896172	-	3.8e-06	O
RC0967	908563	909099	RC0968	910058	911704	909851	-	0.0009	O
RC0967	908563	909099	RC0968	910058	911704	909898	-	0.00011	O
RC0979	917716	918384	peg.1114	918568	918708	918486	-	2.6e-10	O
peg.1119	919692	919820	RC0980	920435	920713	920298	-	3.6e-07	O
RC1008	934451	935635	RC1009	936211	936933	936028	-	0.00031	O
RC1017	942347	942553	RC1018	942771	943343	942729	-	2.9e-06	O
peg.1189	965936	966058	RC1041	966559	966807	966266	-	0	O
peg.1189	965936	966058	RC1041	966559	966807	966313	-	0.0021	O
RC1067	988599	988757	RC1068	989253	990530	989184	-	6.4e-07	O
RC1074	994956	995204	RC1075	995871	997046	995476	-	0.0006	O
peg.1244	1006642	1006770	RC1085	1007188	1012155	1006981	-	0.00048	O
peg.1244	1006642	1006770	RC1085	1007188	1012155	1007033	-	0.0011	O
RC1085	1007188	1012155	peg.1247	1012993	1013151	1012694	-	5.3e-05	O
RC1094	1019652	1020005	RC1095	1020718	1020870	1020371	-	0.0012	O
RC1105	1028014	1028304	RC1106	1028922	1029371	1028746	-	1.2e-05	O
RC1120	1041428	1041616	RC1121	1042563	1042811	1041674	-	5.8e-05	O
RC1120	1041428	1041616	RC1121	1042563	1042811	1041687	-	0.00088	O
RC1120	1041428	1041616	RC1121	1042563	1042811	1041696	-	1.1e-11	O
RC1120	1041428	1041616	RC1121	1042563	1042811	1041741	-	1.5e-07	O
RC1120	1041428	1041616	RC1121	1042563	1042811	1041757	-	0.0011	O
RC1133	1047867	1048070	RC1134	1048361	1049125	1048160	-	5.8e-10	O
RC1136	1049735	1050160	RC1138	1050767	1052266	1050760	-	0.001	O
RC1138	1050767	1052266	RC1139	1052789	1053160	1052711	-	4.2e-05	O
RC1163	1066249	1066509	RC1164	1066794	1067999	1066585	-	0.009	O
RC1163	1066249	1066509	RC1164	1066794	1067999	1066607	-	0.0012	O
RC1167	1069529	1069690	RC1168	1069823	1070026	1069733	-	0.00028	O
RC1167	1069529	1069690	RC1168	1069823	1070026	1069817	-	3.3e-05	O
RC1175	1077910	1079247	RC1176	1079640	1080941	1079353	-	0.00011	O
RC1176	1079640	1080941	RC1177	1081567	1081806	1081251	-	0.00038	O
RC1176	1079640	1080941	RC1177	1081567	1081806	1081374	-	9.6e-09	O
RC1217	1117534	1119966	RC1218	1120102	1123590	1120019	-	2.2e-05	O
RC1240	1147979	1148143	RC1241	1148605	1148910	1148399	-	8e-05	O
RC1255	1159820	1160227	RC1256	1160783	1161058	1160498	-	0	O
RC1280	1188048	1188371	RC1281	1188765	1189514	1188717	-	0.00023	O
RC1300	1202779	1202982	RC1301	1203438	1203755	1203297	-	3.3e-05	O
RC1300	1202779	1202982	RC1301	1203438	1203755	1203304	-	0.0026	O
RC1300	1202779	1202982	RC1301	1203438	1203755	1203313	-	0.0026	O
RC1335	1238870	1239508	RC1336	1239738	1241267	1239595	-	0.0051	O
RC1335	1238870	1239508	RC1336	1239738	1241267	1239628	-	4.4e-09	O
RC1335	1238870	1239508	RC1336	1239738	1241267	1239636	-	7.5e-10	O
peg.1538	1244086	1244220	RC1341	1244792	1245514	1244455	-	9.9e-07	O
RC1358	1255463	1256206	RC1359	1256703	1257038	1256481	-	5.9e-14	O
RC1358	1255463	1256206	RC1359	1256703	1257038	1256494	-	0.0017	O
RC1358	1255463	1256206	RC1359	1256703	1257038	1256658	-	0.0027	O
peg.1576	1265316	1265459	RC1372	1265874	1266311	1265836	-	0.00098	O
