# Supplementary material for: Comparative transcriptomic analysis of Rickettsia conorii during in vitro infection of human and tick host cells
Source: BMC Genomics. 2020 Sep 25;21:665. doi: 10.1186/s12864-020-07077-w (PMC7519539; doi:10.1186/s12864-020-07077-w)
Supplement: Supplementary file 5 — Additional file 5 List of different categories (Ad, Ai, I, O and IP) of transcription start sites identified by TSSAR in R. conorii genome during the infection of AAE2 cells, in vitro. [file 12864_2020_7077_MOESM5_ESM.xlsx]

## Sheet: Category_Ad
Additional file 5: List of different categories (Ad, Ai, I, O and IP) of transcription start sites identified by TSSAR in R. conorii genome during the infection of AAE2 cells in vitro.
Category: Antisense downstream intergenic (Ad)
Sense strand (+): The genomic coordinates of downstream gene, and the corresponding upstream gene with respect to identified TSS are listed
Antisense strand(-): The genomic coordinates of the corresponding downstream gene with respect to the identified TSS, and the upstream gene are listed
Downstream gene			Upstream gene
Gene name	Start	Stop	Gene name	Gene Start	Gene Stop	TSS Position	Strand	p-Value	Class
RC0005	2890	5991	RC0007	6299	6547	6033	+	7.8e-05	Ad
RC0076	69422	69982	RC0077	70152	70535	70139	+	0.00011	Ad
peg.109	85445	85567	RC0093	85658	85990	85652	+	0.0046	Ad
RC0182	183553	187671	RC0183	188079	189239	188072	+	1.2e-05	Ad
RC0195	203286	203588	RC0196	203892	204065	203875	+	2.7e-08	Ad
RC0201	208063	208266	RC0202	209068	211374	209043	+	2.4e-06	Ad
RC0225	232040	232456	RC0226	232626	233813	232619	+	9.5e-05	Ad
RC0552	543866	544594	RC0553	544803	546401	544797	+	1.2e-05	Ad
RC0718	689681	690934	RC0719	691175	691354	691171	+	0.0051	Ad
peg.974	808048	808158	RC0856	808169	808507	808159	+	3.3e-06	Ad
peg.997	821735	821866	RC0876	822290	822499	822263	+	0.0046	Ad
RC0925	870036	870200	RC0926	870462	870701	870436	+	0.0002	Ad
RC0992	927149	927547	RC0993	927567	927872	927554	+	2.2e-05	Ad
RC1134	1048361	1049125	RC1135	1049216	1049482	1049203	+	7.1e-07	Ad
RC1238	1145733	1146287	RC1239	1146449	1147828	1146436	+	1.4e-08	Ad
RC1358	1255463	1256206	RC1359	1256703	1257038	1256686	+	0.0043	Ad
RC1359	1256703	1257038	RC1360	1257055	1257225	1257049	+	8.3e-12	Ad
RC1360	1257055	1257225	RC1361	1257447	1259279	1257427	+	2.2e-07	Ad
RC1369	1263558	1264397	RC1370	1264653	1264859	1264642	+	7.2e-08	Ad
RC0152	152966	153382	RC0153	153552	153788	153407	-	0.0035	Ad
RC0154	153861	154787	RC0155	154952	156217	154811	-	7.4e-06	Ad
RC0175	174758	175012	RC0176	175028	175606	175022	-	0.00065	Ad
RC0289	293411	294430	RC0290	294632	294874	294447	-	1e-05	Ad
RC0301	303830	304225	RC0302	304332	304532	304252	-	7.3e-08	Ad
RC0322	324127	324651	RC0323	324873	325619	324665	-	0.0037	Ad
RC0400	399240	400016	RC0401	400156	402828	400037	-	8.1e-06	Ad
RC0406	405922	407256	RC0407	407395	408276	407263	-	8.1e-05	Ad
RC0406	405922	407256	RC0407	407395	408276	407282	-	8.1e-05	Ad
RC0447	440985	441125	RC0448	441279	442622	441152	-	8.4e-08	Ad
RC0469	465332	466171	RC0470	466453	467016	466177	-	0.00061	Ad
RC0469	465332	466171	RC0470	466453	467016	466190	-	8.9e-05	Ad
RC0647	627608	629329	RC0648	629427	629798	629345	-	2.3e-07	Ad
RC0706	679120	680175	RC0708	680985	681185	680203	-	8.6e-06	Ad
RC0934	875968	876174	RC0935	876194	876547	876185	-	4.2e-05	Ad
RC1159	1063727	1064845	RC1160	1064977	1065138	1064854	-	6.2e-07	Ad
RC1201	1097171	1097413	RC1202	1097428	1098384	1097414	-	1.4e-05	Ad
RC1223	1127345	1127773	RC1224	1127806	1128423	1127790	-	0.0065	Ad
RC1288	1194000	1194464	RC1289	1194604	1195305	1194470	-	4.5e-05	Ad
RC1337	1241287	1241610	RC1339	1242473	1243168	1241622	-	2e-05	Ad

## Sheet: Category_Ai
Category: Antisense intergenic (Ai)
The gene name and co-ordinates correspond the gene in which the TSS is located.
Gene name	Gene Start	Gene Stop	TSS Position	Strand	p-Value	Class
RC0007	6299	6547	6056	+	0.00052	Ai
RC0007	6299	6547	6167	+	0.0007	Ai
RC0009	7413	7850	7540	+	1.9e-10	Ai
RC0010	8046	9086	8212	+	4.3e-08	Ai
RC0010	8046	9086	8350	+	0.00021	Ai
RC0017	15687	16421	15757	+	1.1e-07	Ai
RC0024	26192	26686	26516	+	7.3e-08	Ai
RC0031	30471	32075	30554	+	2.6e-05	Ai
RC0039	36524	37192	36827	+	1e-06	Ai
RC0039	36524	37192	37079	+	0	Ai
RC0043	40682	41251	41133	+	9.1e-06	Ai
RC0046	42551	43378	42464	+	0.00032	Ai
RC0046	42551	43378	42623	+	0.00032	Ai
RC0060	52705	53196	52762	+	1.3e-05	Ai
RC0061	53323	54357	54154	+	0.00026	Ai
RC0062	54469	55662	54537	+	0.0029	Ai
RC0062	54469	55662	54862	+	7.6e-05	Ai
RC0062	54469	55662	54920	+	1.2e-05	Ai
RC0062	54469	55662	55247	+	0.00012	Ai
RC0062	54469	55662	55339	+	0.00066	Ai
RC0062	54469	55662	55376	+	0.0044	Ai
RC0062	54469	55662	55406	+	0.0026	Ai
RC0093	85658	85990	85891	+	0.0055	Ai
RC0098	93159	94475	93217	+	2e-05	Ai
RC0098	93159	94475	94176	+	3.1e-07	Ai
RC0098	93159	94475	94264	+	0.0009	Ai
RC0103	97903	98463	97943	+	6e-05	Ai
RC0104	98518	99915	99085	+	1.2e-05	Ai
RC0104	98518	99915	99767	+	0.00022	Ai
RC0104	98518	99915	99860	+	0.0026	Ai
RC0110	105109	110433	105768	+	1.8e-05	Ai
RC0110	105109	110433	105835	+	1.3e-05	Ai
RC0110	105109	110433	107498	+	1.8e-07	Ai
RC0110	105109	110433	108420	+	1.6e-05	Ai
RC0110	105109	110433	108431	+	0.00018	Ai
RC0110	105109	110433	108489	+	1.6e-05	Ai
RC0110	105109	110433	109203	+	1.2e-06	Ai
RC0110	105109	110433	110058	+	0.00056	Ai
RC0110	105109	110433	110357	+	4.9e-09	Ai
RC0118	115894	117285	116449	+	3.4e-06	Ai
RC0118	115894	117285	117166	+	0.00086	Ai
RC0119	117285	117941	117864	+	0.00093	Ai
RC0119	117285	117941	117901	+	5.4e-09	Ai
RC0120	118092	119297	118558	+	2.6e-07	Ai
RC0120	118092	119297	119086	+	2.5e-05	Ai
RC0134	127873	128370	128125	+	9.4e-08	Ai
RC0162	160842	161888	161052	+	2.3e-05	Ai
RC0162	160842	161888	161092	+	6.3e-08	Ai
RC0163	161885	162844	161980	+	7.6e-06	Ai
RC0163	161885	162844	162150	+	2.5e-08	Ai
RC0183	188079	189239	188113	+	1e-06	Ai
RC0188	194618	196732	195019	+	1.5e-05	Ai
RC0188	194618	196732	195467	+	1.2e-10	Ai
RC0188	194618	196732	196143	+	3.7e-05	Ai
RC0189	197114	197824	197224	+	1.8e-06	Ai
RC0193	200348	201799	200793	+	0.0066	Ai
RC0193	200348	201799	200902	+	0.001	Ai
RC0193	200348	201799	201047	+	9.2e-05	Ai
RC0194	201802	203283	201941	+	0.00048	Ai
RC0194	201802	203283	202592	+	0.00095	Ai
RC0194	201802	203283	202818	+	4.5e-05	Ai
RC0197	204380	204940	204914	+	0.0034	Ai
RC0198	205229	205957	205249	+	0.0088	Ai
RC0198	205229	205957	205269	+	1.6e-10	Ai
RC0198	205229	205957	205299	+	0.00022	Ai
RC0198	205229	205957	205392	+	0.0016	Ai
RC0198	205229	205957	205798	+	0.00026	Ai
RC0198	205229	205957	205917	+	2.4e-06	Ai
RC0199	205966	206289	205978	+	0.0014	Ai
RC0199	205966	206289	206058	+	0.00012	Ai
RC0199	205966	206289	206143	+	5.6e-05	Ai
RC0202	209068	211374	209620	+	0.00026	Ai
RC0202	209068	211374	209929	+	0.00021	Ai
RC0203	211613	212689	211776	+	5.8e-05	Ai
RC0203	211613	212689	211906	+	5e-05	Ai
RC0206	214310	215371	214515	+	0.00063	Ai
RC0206	214310	215371	214801	+	0.0013	Ai
RC0206	214310	215371	214859	+	0.00018	Ai
RC0206	214310	215371	214984	+	3.5e-07	Ai
RC0206	214310	215371	215102	+	0.0014	Ai
RC0206	214310	215371	215135	+	0.0002	Ai
RC0206	214310	215371	215183	+	2.9e-06	Ai
RC0206	214310	215371	215210	+	1.8e-05	Ai
RC0206	214310	215371	215246	+	0.0011	Ai
RC0209	216994	217275	217154	+	0.0003	Ai
RC0211	218602	221574	220857	+	5.1e-07	Ai
RC0215	225636	225932	225817	+	7.4e-09	Ai
RC0223	230483	231682	230744	+	5.2e-06	Ai
RC0225	232040	232456	232049	+	4e-05	Ai
RC0225	232040	232456	232212	+	6.9e-06	Ai
RC0225	232040	232456	232420	+	8.6e-05	Ai
RC0226	232626	233813	232869	+	0.00012	Ai
RC0226	232626	233813	233286	+	0.00024	Ai
RC0226	232626	233813	233448	+	2.5e-08	Ai
RC0226	232626	233813	233571	+	0.0028	Ai
RC0226	232626	233813	233635	+	0.00032	Ai
RC0227	233978	236764	234252	+	0.0013	Ai
RC0227	233978	236764	234537	+	0.0011	Ai
RC0227	233978	236764	234954	+	9.1e-08	Ai
RC0227	233978	236764	235080	+	1.9e-05	Ai
RC0227	233978	236764	235476	+	0.00012	Ai
RC0227	233978	236764	235754	+	0.0065	Ai
RC0227	233978	236764	236398	+	0.0009	Ai
RC0227	233978	236764	236613	+	0.00013	Ai
RC0227	233978	236764	236741	+	8.1e-07	Ai
RC0228	236898	238286	237239	+	3.3e-05	Ai
RC0229	238565	240202	238575	+	1.2e-07	Ai
RC0229	238565	240202	239030	+	0.00061	Ai
RC0229	238565	240202	239397	+	0.0042	Ai
RC0230	240210	240965	240367	+	2.9e-09	Ai
RC0230	240210	240965	240773	+	0.00052	Ai
RC0232	241505	242626	241929	+	6.9e-06	Ai
RC0233	242755	244638	242909	+	0.0032	Ai
RC0233	242755	244638	243010	+	0.0032	Ai
RC0233	242755	244638	243038	+	0.00042	Ai
RC0233	242755	244638	243078	+	0.0032	Ai
RC0233	242755	244638	243111	+	2.4e-05	Ai
RC0233	242755	244638	244343	+	2.6e-05	Ai
RC0249	255730	258120	256621	+	0.00013	Ai
RC0259	263582	264523	263759	+	0.0074	Ai
RC0259	263582	264523	263844	+	7.6e-06	Ai
RC0259	263582	264523	264028	+	7.4e-05	Ai
RC0262	266013	267800	266590	+	1.7e-06	Ai
RC0263	267791	268291	268174	+	0.0003	Ai
RC0266	269088	271073	268965	+	7.7e-06	Ai
RC0266	269088	271073	269059	+	0.00052	Ai
RC0266	269088	271073	269247	+	0.00014	Ai
RC0277	279081	279296	279131	+	0.0076	Ai
RC0277	279081	279296	279157	+	0.0012	Ai
RC0283	287340	288437	287625	+	0.00019	Ai
RC0283	287340	288437	287632	+	1.7e-05	Ai
RC0283	287340	288437	287642	+	1.7e-05	Ai
RC0286	289657	291426	290763	+	1e-06	Ai
RC0303	304706	304846	304785	+	6.1e-06	Ai
RC0320	322147	322632	322363	+	2.4e-05	Ai
RC0320	322147	322632	322602	+	0.0044	Ai
RC0321	322657	324009	322999	+	0.00058	Ai
RC0321	322657	324009	323989	+	3.9e-05	Ai
RC0329	329842	330069	330044	+	8.6e-08	Ai
RC0339	339846	340721	340416	+	4e-09	Ai
RC0349	351482	353311	351525	+	2.7e-05	Ai
RC0349	351482	353311	351564	+	0.0085	Ai
RC0349	351482	353311	351581	+	0.0085	Ai
RC0349	351482	353311	351603	+	0.0079	Ai
RC0349	351482	353311	351663	+	0.00019	Ai
RC0349	351482	353311	351674	+	0.0079	Ai
RC0349	351482	353311	351933	+	0.00082	Ai
RC0349	351482	353311	352253	+	0.0034	Ai
RC0349	351482	353311	352436	+	0.00036	Ai
RC0349	351482	353311	352558	+	0	Ai
RC0349	351482	353311	353004	+	3.5e-13	Ai
RC0349	351482	353311	353106	+	6.7e-05	Ai
RC0367	365037	365516	365366	+	1.9e-07	Ai
RC0368	365526	366383	366133	+	3.7e-05	Ai
RC0369	366751	368553	366587	+	0.0026	Ai
peg.430	375219	375491	375417	+	6.3e-06	Ai
RC0377	377223	379412	378604	+	2e-07	Ai
RC0378	379591	381108	380664	+	8e-06	Ai
RC0378	379591	381108	380790	+	2.3e-07	Ai
RC0379	381110	381514	381457	+	0.0011	Ai
RC0380	381505	381792	381592	+	0.0092	Ai
RC0380	381505	381792	381638	+	2.2e-06	Ai
RC0380	381505	381792	381788	+	3.9e-05	Ai
RC0380	381505	381792	381803	+	0	Ai
RC0382	383589	384890	383817	+	2.8e-05	Ai
RC0384	385301	386053	385751	+	1.5e-05	Ai
RC0384	385301	386053	385896	+	0.00015	Ai
RC0385	386055	386753	386214	+	0	Ai
RC0401	400156	402828	400807	+	2e-06	Ai
RC0401	400156	402828	401651	+	0.0031	Ai
RC0401	400156	402828	402411	+	1.4e-07	Ai
RC0401	400156	402828	402640	+	0	Ai
RC0401	400156	402828	402788	+	0.0033	Ai
RC0407	407395	408276	407414	+	3.1e-05	Ai
RC0407	407395	408276	407460	+	3.1e-05	Ai
RC0407	407395	408276	407903	+	0.0047	Ai
RC0407	407395	408276	408026	+	0	Ai
RC0409	409029	410009	409233	+	6.4e-05	Ai
RC0409	409029	410009	409698	+	0.0008	Ai
peg.481	421381	421578	421198	+	1e-06	Ai
RC0429	426010	427764	426219	+	3.9e-08	Ai
RC0429	426010	427764	426739	+	0.00011	Ai
RC0430	427775	428791	428772	+	0.00017	Ai
RC0448	441279	442622	441362	+	0.00084	Ai
RC0448	441279	442622	441457	+	0.0011	Ai
RC0448	441279	442622	441812	+	1e-11	Ai
RC0448	441279	442622	442240	+	6.5e-05	Ai
RC0448	441279	442622	442435	+	0.0004	Ai
RC0449	442731	445061	443445	+	1.6e-05	Ai
RC0449	442731	445061	443467	+	0.00014	Ai
RC0449	442731	445061	443531	+	0.0013	Ai
RC0449	442731	445061	443684	+	0.0085	Ai
RC0449	442731	445061	443729	+	0.00013	Ai
RC0449	442731	445061	444300	+	5.9e-05	Ai
RC0449	442731	445061	444818	+	3.1e-05	Ai
RC0450	445193	445528	445526	+	0.00014	Ai
RC0451	446464	447066	447052	+	0.00031	Ai
RC0452	447148	448086	447277	+	2.9e-06	Ai
RC0462	458126	459121	458894	+	2.2e-10	Ai
RC0463	459216	460010	459536	+	0.00029	Ai
RC0464	460020	460676	460122	+	0.0013	Ai
RC0464	460020	460676	460155	+	4.5e-08	Ai
RC0465	460865	461992	460778	+	0.00037	Ai
RC0468	464512	465129	464579	+	0.00018	Ai
RC0468	464512	465129	464835	+	1.2e-05	Ai
RC0468	464512	465129	465030	+	2.5e-05	Ai
RC0472	468181	470673	468727	+	1.5e-07	Ai
RC0472	468181	470673	470194	+	4.1e-09	Ai
RC0472	468181	470673	470496	+	4.3e-05	Ai
RC0480	475819	476370	475864	+	0.00044	Ai
RC0480	475819	476370	476084	+	6e-05	Ai
RC0480	475819	476370	476105	+	7.2e-05	Ai
RC0482	477812	478987	478112	+	2.2e-06	Ai
RC0482	477812	478987	478119	+	0.00027	Ai
RC0482	477812	478987	478256	+	3.3e-05	Ai
RC0482	477812	478987	478541	+	0.00047	Ai
RC0482	477812	478987	478770	+	1.5e-09	Ai
RC0483	479086	479814	479141	+	1.1e-06	Ai
RC0483	479086	479814	479380	+	1.8e-05	Ai
RC0484	479792	480316	479889	+	1.2e-05	Ai
RC0484	479792	480316	480061	+	4.4e-07	Ai
RC0484	479792	480316	480101	+	0.00052	Ai
RC0501	495123	495506	495292	+	1.7e-05	Ai
RC0502	495771	495983	495894	+	2.3e-06	Ai
RC0504	496854	497447	497154	+	0	Ai
RC0511	504115	504363	504276	+	0	Ai
RC0519	508013	508768	508388	+	9.7e-06	Ai
RC0519	508013	508768	508522	+	1.6e-06	Ai
RC0519	508013	508768	508689	+	2.6e-05	Ai
RC0520	509332	510276	509716	+	4.8e-09	Ai
RC0520	509332	510276	509758	+	0.00017	Ai
RC0520	509332	510276	510101	+	0.00022	Ai
RC0522	510835	512250	510903	+	1e-06	Ai
RC0523	512570	514183	513630	+	2.1e-08	Ai
RC0523	512570	514183	513992	+	3.3e-05	Ai
RC0523	512570	514183	514002	+	3.5e-10	Ai
RC0524	514186	514911	514447	+	0.00016	Ai
RC0524	514186	514911	514609	+	5.2e-05	Ai
RC0524	514186	514911	514799	+	0.00031	Ai
RC0537	528324	529247	528819	+	0	Ai
RC0538	529264	529881	529838	+	1.2e-05	Ai
RC0540	530686	531534	531174	+	2.8e-08	Ai
RC0542	532111	533106	532338	+	1.1e-07	Ai
RC0542	532111	533106	532932	+	0.00019	Ai
RC0542	532111	533106	532945	+	0.00019	Ai
RC0542	532111	533106	532968	+	0.00019	Ai
RC0552	543866	544594	544176	+	0	Ai
RC0553	544803	546401	544832	+	0.0079	Ai
RC0553	544803	546401	544865	+	0.0079	Ai
RC0553	544803	546401	545084	+	5.4e-11	Ai
RC0553	544803	546401	545301	+	5.5e-07	Ai
RC0553	544803	546401	545846	+	8e-08	Ai
RC0553	544803	546401	545983	+	0.00018	Ai
RC0575	562945	563961	563928	+	4.5e-08	Ai
RC0588	577074	577379	577333	+	0.00013	Ai
RC0589	577376	578068	577737	+	0.00018	Ai
RC0598	584745	585521	585218	+	2.5e-05	Ai
RC0598	584745	585521	585442	+	0.00033	Ai
RC0598	584745	585521	585504	+	3.9e-06	Ai
RC0599	585799	586959	585842	+	1.2e-08	Ai
RC0599	585799	586959	586354	+	0.0021	Ai
RC0599	585799	586959	586397	+	0.0021	Ai
RC0599	585799	586959	586908	+	1.8e-06	Ai
RC0599	585799	586959	586927	+	0.0019	Ai
RC0602	587938	588234	588032	+	2.1e-06	Ai
RC0603	588401	590431	588805	+	0.00022	Ai
RC0603	588401	590431	590013	+	0.00081	Ai
RC0603	588401	590431	590085	+	0.00081	Ai
RC0603	588401	590431	590294	+	1.3e-05	Ai
RC0604	590514	591149	590971	+	3.3e-13	Ai
RC0628	611878	612909	612456	+	3.4e-07	Ai
RC0628	611878	612909	612571	+	0.00012	Ai
RC0637	621456	622478	621500	+	0.0026	Ai
RC0658	639362	640084	639927	+	0.00036	Ai
RC0659	640270	640854	640783	+	1.9e-06	Ai
RC0661	641425	642384	641482	+	0.0001	Ai
RC0661	641425	642384	642094	+	1.4e-05	Ai
RC0661	641425	642384	642148	+	0.0018	Ai
RC0663	642584	644833	642688	+	0.0029	Ai
RC0663	642584	644833	643072	+	4.8e-05	Ai
RC0663	642584	644833	643096	+	0.0033	Ai
RC0663	642584	644833	643240	+	4.2e-05	Ai
RC0663	642584	644833	643345	+	0.00034	Ai
RC0663	642584	644833	643435	+	0.0023	Ai
RC0663	642584	644833	643617	+	1.2e-05	Ai
RC0663	642584	644833	644557	+	6.1e-07	Ai
RC0663	642584	644833	644690	+	0.00011	Ai
RC0664	644981	645256	645071	+	0.00037	Ai
RC0664	644981	645256	645088	+	0.0022	Ai
RC0664	644981	645256	645219	+	6.4e-07	Ai
RC0665	645292	646329	645321	+	4.9e-06	Ai
RC0665	645292	646329	645609	+	0.0018	Ai
RC0668	651429	651806	651502	+	0.0065	Ai
RC0668	651429	651806	651563	+	0.0065	Ai
RC0668	651429	651806	651647	+	0.0055	Ai
RC0668	651429	651806	651791	+	0.00065	Ai
RC0671	653305	654138	654103	+	1.6e-10	Ai
RC0680	659867	660613	659990	+	1.3e-05	Ai
RC0681	660610	661371	660904	+	4.7e-07	Ai
RC0697	671438	672268	671632	+	0.00012	Ai
RC0714	686061	687065	686306	+	1.4e-06	Ai
RC0716	687797	688471	688064	+	0.00013	Ai
RC0717	688449	689090	688811	+	4.1e-06	Ai
RC0719	691175	691354	691256	+	0.00087	Ai
RC0725	696882	698720	698715	+	0.0012	Ai
RC0726	698862	700145	699609	+	8.6e-05	Ai
RC0729	701531	701926	701631	+	0.00056	Ai
RC0729	701531	701926	701790	+	0.00067	Ai
RC0730	702078	703310	703119	+	0.00078	Ai
RC0731	703413	704462	704289	+	0	Ai
RC0734	705635	705874	705661	+	5e-05	Ai
RC0735	705895	706710	706017	+	0.0014	Ai
RC0735	705895	706710	706053	+	9.5e-07	Ai
RC0744	710577	711605	711402	+	0.00023	Ai
RC0745	711884	712051	711958	+	1.7e-11	Ai
RC0746	712641	713246	712724	+	0.00024	Ai
RC0747	713406	715112	713510	+	2.5e-10	Ai
RC0747	713406	715112	713554	+	0.0042	Ai
RC0747	713406	715112	713595	+	0.0042	Ai
RC0747	713406	715112	714115	+	0.0011	Ai
RC0747	713406	715112	714192	+	0.0067	Ai
RC0747	713406	715112	714537	+	0.00036	Ai
RC0747	713406	715112	714849	+	0.002	Ai
RC0750	716838	717017	716925	+	1.4e-05	Ai
RC0759	721927	723303	722312	+	1.6e-05	Ai
RC0759	721927	723303	722562	+	8.6e-07	Ai
RC0759	721927	723303	723228	+	6e-05	Ai
RC0760	723688	725010	724411	+	0.0016	Ai
RC0760	723688	725010	724777	+	0.0009	Ai
RC0760	723688	725010	724870	+	7.2e-05	Ai
RC0761	725054	726817	726329	+	6.7e-08	Ai
RC0762	726943	728010	727280	+	3.6e-07	Ai
RC0765	729531	730004	729943	+	4.3e-05	Ai
RC0773	732056	732868	732522	+	3.5e-05	Ai
RC0777	734610	734771	734616	+	0.00011	Ai
RC0778	734776	735405	734899	+	6.6e-09	Ai
RC0779	735576	736850	736194	+	0.00027	Ai
RC0780	737109	737651	737516	+	6e-05	Ai
RC0782	738591	739259	738638	+	1.3e-05	Ai
RC0800	754229	756175	754484	+	2.3e-05	Ai
RC0800	754229	756175	754808	+	0.005	Ai
RC0815	768707	769969	768815	+	0.00017	Ai
RC0815	768707	769969	768925	+	7.1e-13	Ai
RC0815	768707	769969	769634	+	0.00074	Ai
RC0816	770332	772827	770808	+	2e-05	Ai
RC0816	770332	772827	771790	+	0.00016	Ai
RC0816	770332	772827	772543	+	1.5e-05	Ai
RC0817	773067	774578	773669	+	0.00068	Ai
RC0817	773067	774578	774005	+	6.3e-06	Ai
RC0817	773067	774578	774177	+	0.0084	Ai
RC0820	776301	776459	776328	+	1.6e-08	Ai
RC0822	777005	777760	777400	+	3e-06	Ai
RC0823	777919	779154	778142	+	0.0018	Ai
RC0823	777919	779154	778194	+	0.0018	Ai
RC0823	777919	779154	778346	+	0.00027	Ai
RC0823	777919	779154	778426	+	0.00026	Ai
RC0823	777919	779154	778831	+	2.9e-06	Ai
RC0829	782769	783116	782839	+	0	Ai
RC0833	785240	785440	785271	+	8.7e-08	Ai
RC0844	794379	794726	794084	+	0.00028	Ai
RC0846	795261	795611	795347	+	7.6e-06	Ai
RC0847	795722	795964	795963	+	2.8e-05	Ai
RC0848	796142	797428	796437	+	1.5e-05	Ai
RC0848	796142	797428	797251	+	4.8e-05	Ai
RC0851	801595	802554	801618	+	1.6e-05	Ai
RC0851	801595	802554	801702	+	3.5e-05	Ai
RC0851	801595	802554	801757	+	0.0028	Ai
RC0851	801595	802554	802331	+	0.0024	Ai
RC0851	801595	802554	802368	+	0.0024	Ai
RC0851	801595	802554	802435	+	9.5e-07	Ai
RC0851	801595	802554	802493	+	9.5e-07	Ai
RC0852	803229	804593	804352	+	9.4e-05	Ai
RC0852	803229	804593	804394	+	0.0086	Ai
RC0854	805771	805965	805855	+	0.0017	Ai
RC0855	806140	807825	807580	+	3.4e-05	Ai
RC0857	808574	809497	808920	+	0.00097	Ai
RC0857	808574	809497	809141	+	7.4e-06	Ai
RC0857	808574	809497	809239	+	9e-05	Ai
RC0857	808574	809497	809448	+	0.0058	Ai
RC0858	809497	809946	809651	+	6.8e-05	Ai
RC0858	809497	809946	809785	+	1.5e-05	Ai
RC0858	809497	809946	809860	+	0.00031	Ai
RC0864	813554	815473	813785	+	1.1e-05	Ai
RC0864	813554	815473	813971	+	1.3e-05	Ai
RC0864	813554	815473	814608	+	1.2e-05	Ai
RC0864	813554	815473	815351	+	2.2e-05	Ai
RC0865	815648	816178	816056	+	0.00031	Ai
RC0870	818046	818552	818163	+	4.9e-07	Ai
RC0871	819706	819921	819826	+	0	Ai
RC0873	820368	820862	820526	+	0.00035	Ai
RC0873	820368	820862	820732	+	3e-05	Ai
RC0875	821529	821720	821636	+	0.00025	Ai
RC0876	822290	822499	822386	+	0.00065	Ai
RC0879	824154	826874	823986	+	0.0002	Ai
RC0879	824154	826874	824132	+	0.00018	Ai
RC0879	824154	826874	824150	+	0.0017	Ai
RC0879	824154	826874	824940	+	0.00027	Ai
RC0879	824154	826874	825466	+	4.6e-05	Ai
RC0879	824154	826874	826482	+	7.5e-07	Ai
RC0879	824154	826874	826619	+	0.00033	Ai
RC0882	828544	828927	828583	+	0.00013	Ai
RC0882	828544	828927	828772	+	0.0019	Ai
RC0883	829105	830364	829365	+	0.00028	Ai
RC0884	830456	832879	830618	+	0.00038	Ai
RC0884	830456	832879	831304	+	0.00076	Ai
RC0884	830456	832879	831596	+	0.00014	Ai
RC0884	830456	832879	831639	+	6.1e-08	Ai
RC0884	830456	832879	831660	+	6.1e-08	Ai
RC0884	830456	832879	832772	+	1.6e-12	Ai
RC0901	847167	849308	847279	+	3.5e-10	Ai
RC0901	847167	849308	847680	+	9.1e-05	Ai
RC0901	847167	849308	848191	+	0.00029	Ai
RC0909	852642	854195	852822	+	2.1e-05	Ai
RC0909	852642	854195	853154	+	4.9e-05	Ai
RC0909	852642	854195	853205	+	5.7e-16	Ai
RC0909	852642	854195	853253	+	0.0073	Ai
RC0909	852642	854195	853668	+	0.0062	Ai
RC0909	852642	854195	854061	+	0.0033	Ai
RC0910	854314	855399	854897	+	4.1e-08	Ai
RC0910	854314	855399	855384	+	0	Ai
RC0911	855594	856871	856777	+	8.1e-07	Ai
RC0912	857151	858590	857367	+	9.9e-05	Ai
RC0912	857151	858590	857455	+	3.7e-07	Ai
RC0913	858737	862105	861114	+	4.2e-09	Ai
RC0926	870462	870701	870654	+	0.0048	Ai
RC0927	870911	871114	871010	+	0.00015	Ai
RC0927	870911	871114	871099	+	0.00015	Ai
RC0928	871161	872258	871374	+	1.1e-05	Ai
RC0928	871161	872258	871449	+	0.0081	Ai
RC0928	871161	872258	871633	+	1.6e-06	Ai
RC0930	872452	872682	872508	+	0.00064	Ai
RC0931	872887	873444	872998	+	0.00094	Ai
RC0932	873767	874378	873831	+	5.1e-05	Ai
RC0932	873767	874378	874283	+	4.6e-05	Ai
RC0932	873767	874378	874315	+	0.0028	Ai
RC0933	875124	875801	875226	+	0.00017	Ai
RC0933	875124	875801	875372	+	0.00016	Ai
RC0933	875124	875801	875528	+	1.2e-05	Ai
RC0933	875124	875801	875590	+	0.0014	Ai
RC0933	875124	875801	875724	+	2.2e-10	Ai
RC0947	886434	887012	886893	+	0.00028	Ai
RC0949	889568	889768	889629	+	7.6e-14	Ai
RC0959	897069	899066	897604	+	7.7e-05	Ai
RC0959	897069	899066	897648	+	0.00088	Ai
RC0959	897069	899066	897670	+	0.0081	Ai
RC0959	897069	899066	898433	+	7e-05	Ai
RC0959	897069	899066	898503	+	0.00074	Ai
RC0960	899164	900708	899266	+	2.7e-06	Ai
RC0960	899164	900708	899420	+	0.0056	Ai
RC0960	899164	900708	899811	+	0.00016	Ai
RC0960	899164	900708	900184	+	0.0039	Ai
RC0960	899164	900708	900217	+	1.1e-06	Ai
RC0960	899164	900708	900496	+	2e-05	Ai
RC0968	910058	911704	910124	+	6.6e-05	Ai
RC0968	910058	911704	910148	+	0.0026	Ai
RC0968	910058	911704	910331	+	0.00042	Ai
RC0968	910058	911704	910715	+	0.0028	Ai
RC0968	910058	911704	910761	+	1.5e-06	Ai
RC0968	910058	911704	910896	+	0.00048	Ai
RC0968	910058	911704	911005	+	1.5e-06	Ai
RC0968	910058	911704	911181	+	0.00051	Ai
RC0968	910058	911704	911315	+	6.7e-05	Ai
RC0968	910058	911704	911661	+	0.0016	Ai
RC0969	911732	912019	911816	+	0.0074	Ai
RC0969	911732	912019	911849	+	3.5e-05	Ai
RC0973	913931	914323	914030	+	1.3e-06	Ai
RC0980	920435	920713	920486	+	4.1e-07	Ai
RC0982	921153	922175	921356	+	2.4e-06	Ai
RC0982	921153	922175	921840	+	0.0033	Ai
RC0983	922194	922577	922411	+	0.00062	Ai
RC0984	922602	922979	922793	+	4.5e-05	Ai
RC0985	923038	923673	923452	+	0.00077	Ai
RC0986	923692	924993	924304	+	0.0099	Ai
RC0986	923692	924993	924486	+	1.6e-05	Ai
RC0986	923692	924993	924586	+	0.00019	Ai
RC0986	923692	924993	924671	+	0.00025	Ai
RC0987	924997	925458	925007	+	0.0018	Ai
RC0989	925687	926217	925924	+	0.00068	Ai
RC0989	925687	926217	925986	+	5.8e-05	Ai
RC0989	925687	926217	926090	+	0.00082	Ai
RC0991	926607	927140	926732	+	0.0055	Ai
RC0991	926607	927140	926872	+	0.0066	Ai
RC0991	926607	927140	926885	+	0.0066	Ai
RC0991	926607	927140	926989	+	0.0076	Ai
RC0992	927149	927547	927188	+	0	Ai
RC0992	927149	927547	927540	+	1.9e-06	Ai
RC0994	927890	928429	928184	+	5.4e-05	Ai
RC0995	928429	928758	928560	+	1e-11	Ai
RC0996	928759	929127	929045	+	1.1e-06	Ai
RC0997	929202	929435	929396	+	9.1e-05	Ai
RC0999	929645	930055	929671	+	0.00057	Ai
RC1001	930725	931084	930732	+	2.1e-05	Ai
RC1002	931093	931371	931351	+	0.00014	Ai
RC1003	931396	932217	931488	+	1.4e-05	Ai
RC1003	931396	932217	931776	+	0.0012	Ai
RC1006	933245	933892	933573	+	0.0004	Ai
RC1006	933245	933892	933597	+	0.0004	Ai
RC1006	933245	933892	933683	+	0.0024	Ai
RC1007	933893	934210	934039	+	1.8e-08	Ai
RC1008	934451	935635	934555	+	0.0033	Ai
RC1008	934451	935635	934588	+	0.0001	Ai
RC1008	934451	935635	934696	+	1.6e-05	Ai
RC1008	934451	935635	934976	+	2.9e-06	Ai
RC1008	934451	935635	935514	+	3e-05	Ai
RC1008	934451	935635	935625	+	9.4e-08	Ai
RC1018	942771	943343	942828	+	7.4e-05	Ai
RC1018	942771	943343	943302	+	0.00049	Ai
RC1019	943691	944755	943961	+	2.8e-05	Ai
RC1019	943691	944755	944692	+	3.6e-05	Ai
RC1020	945111	946355	945210	+	0.0008	Ai
RC1020	945111	946355	945396	+	0.00099	Ai
RC1020	945111	946355	945467	+	2.3e-06	Ai
RC1020	945111	946355	945725	+	6.5e-07	Ai
RC1020	945111	946355	945739	+	0.0019	Ai
RC1020	945111	946355	946121	+	0.0026	Ai
RC1020	945111	946355	946291	+	1.5e-05	Ai
RC1020	945111	946355	946305	+	0.00081	Ai
RC1021	946852	947064	946961	+	0	Ai
RC1023	949506	950393	949361	+	1.8e-05	Ai
RC1023	949506	950393	949884	+	0.00022	Ai
RC1024	950538	952679	950695	+	2.1e-09	Ai
RC1024	950538	952679	952266	+	0.00023	Ai
RC1024	950538	952679	952413	+	3.4e-05	Ai
RC1031	957697	958839	958574	+	1.2e-06	Ai
RC1036	961495	962931	962530	+	0.0003	Ai
RC1043	967381	967968	967589	+	0.0015	Ai
RC1045	969461	970381	969656	+	2.1e-07	Ai
RC1046	970434	971960	970693	+	1e-05	Ai
RC1046	970434	971960	971269	+	6.8e-06	Ai
RC1046	970434	971960	971298	+	2.5e-08	Ai
RC1046	970434	971960	971777	+	8.6e-07	Ai
RC1047	971957	972568	972368	+	3e-07	Ai
RC1068	989253	990530	989300	+	9.9e-05	Ai
RC1068	989253	990530	989570	+	0.00011	Ai
RC1068	989253	990530	989861	+	1.3e-05	Ai
RC1068	989253	990530	989910	+	0.00016	Ai
RC1068	989253	990530	990319	+	9.4e-09	Ai
RC1070	991273	991959	991306	+	0.0027	Ai
RC1070	991273	991959	991453	+	0.00073	Ai
RC1070	991273	991959	991511	+	0.008	Ai
RC1070	991273	991959	991634	+	0.00038	Ai
RC1070	991273	991959	991730	+	2.5e-08	Ai
RC1070	991273	991959	991906	+	0.0094	Ai
RC1071	991956	992300	992090	+	0	Ai
RC1071	991956	992300	992128	+	4.3e-06	Ai
RC1071	991956	992300	992248	+	0.0002	Ai
RC1071	991956	992300	992263	+	1.8e-12	Ai
RC1072	992287	992454	992440	+	0.0081	Ai
RC1085	1007188	1012155	1007240	+	0.006	Ai
RC1085	1007188	1012155	1007247	+	0.0017	Ai
RC1085	1007188	1012155	1007355	+	3e-05	Ai
RC1085	1007188	1012155	1007415	+	0.0025	Ai
RC1085	1007188	1012155	1007535	+	0.0091	Ai
RC1085	1007188	1012155	1007563	+	9.7e-06	Ai
RC1085	1007188	1012155	1007659	+	0.0094	Ai
RC1085	1007188	1012155	1007728	+	0.0089	Ai
RC1085	1007188	1012155	1007820	+	5.2e-12	Ai
RC1085	1007188	1012155	1008044	+	0	Ai
RC1085	1007188	1012155	1008714	+	7.4e-12	Ai
RC1085	1007188	1012155	1008790	+	1.8e-05	Ai
RC1085	1007188	1012155	1009048	+	0.0061	Ai
RC1085	1007188	1012155	1009194	+	0.0068	Ai
RC1085	1007188	1012155	1009348	+	0.0076	Ai
RC1085	1007188	1012155	1009384	+	6.5e-05	Ai
RC1085	1007188	1012155	1009504	+	0.0093	Ai
RC1085	1007188	1012155	1009577	+	0.0023	Ai
RC1085	1007188	1012155	1009677	+	8.6e-05	Ai
RC1085	1007188	1012155	1009717	+	0.0082	Ai
RC1085	1007188	1012155	1009816	+	2.1e-06	Ai
RC1085	1007188	1012155	1009829	+	0.0083	Ai
RC1085	1007188	1012155	1009893	+	0.0083	Ai
RC1085	1007188	1012155	1010039	+	4.6e-08	Ai
RC1085	1007188	1012155	1010096	+	0.0087	Ai
RC1085	1007188	1012155	1010458	+	0.0013	Ai
RC1085	1007188	1012155	1010510	+	0	Ai
RC1085	1007188	1012155	1010534	+	0.0064	Ai
RC1085	1007188	1012155	1010557	+	0.0064	Ai
RC1085	1007188	1012155	1010690	+	0.0062	Ai
RC1085	1007188	1012155	1010750	+	0.0013	Ai
RC1085	1007188	1012155	1011040	+	0.0055	Ai
RC1085	1007188	1012155	1011126	+	0.0015	Ai
RC1085	1007188	1012155	1011292	+	2.8e-10	Ai
RC1085	1007188	1012155	1011356	+	6.1e-05	Ai
RC1085	1007188	1012155	1011378	+	0.0072	Ai
RC1085	1007188	1012155	1011863	+	3.2e-10	Ai
RC1086	1013519	1014463	1013618	+	0.00051	Ai
RC1089	1015452	1015931	1015562	+	0.001	Ai
RC1089	1015452	1015931	1015690	+	0.00011	Ai
RC1091	1016982	1017854	1017589	+	2.9e-06	Ai
RC1092	1017829	1018794	1018294	+	5.6e-06	Ai
RC1096	1021136	1023205	1021522	+	8.1e-06	Ai
RC1096	1021136	1023205	1022760	+	0.00013	Ai
RC1097	1023491	1024576	1023791	+	3e-05	Ai
RC1097	1023491	1024576	1023946	+	1.5e-05	Ai
RC1106	1028922	1029371	1029050	+	2e-07	Ai
RC1106	1028922	1029371	1029240	+	8.7e-06	Ai
RC1108	1029683	1030141	1029867	+	0.00061	Ai
RC1109	1030150	1030623	1030475	+	0.0089	Ai
RC1134	1048361	1049125	1048388	+	0.00069	Ai
RC1134	1048361	1049125	1049062	+	3.2e-05	Ai
RC1138	1050767	1052266	1050343	+	0.00065	Ai
RC1141	1053836	1054735	1054211	+	2.4e-09	Ai
RC1145	1055940	1056830	1056331	+	9.2e-07	Ai
RC1145	1055940	1056830	1056503	+	2.7e-05	Ai
RC1146	1056823	1058085	1057818	+	2.4e-07	Ai
RC1147	1058200	1058850	1058228	+	0.00018	Ai
RC1147	1058200	1058850	1058560	+	0.0012	Ai
RC1156	1062228	1062461	1062501	+	1.7e-05	Ai
RC1158	1062857	1063702	1062957	+	2.3e-07	Ai
RC1170	1070474	1071781	1070760	+	0.0012	Ai
RC1170	1070474	1071781	1070961	+	0.0044	Ai
RC1170	1070474	1071781	1071081	+	0.0015	Ai
RC1170	1070474	1071781	1071120	+	0.00064	Ai
RC1170	1070474	1071781	1071190	+	0.0034	Ai
RC1170	1070474	1071781	1071276	+	0.0014	Ai
RC1170	1070474	1071781	1071710	+	1.3e-06	Ai
RC1170	1070474	1071781	1071720	+	0.0087	Ai
RC1174	1073074	1077825	1074763	+	2.7e-05	Ai
RC1174	1073074	1077825	1075262	+	2.7e-07	Ai
RC1174	1073074	1077825	1075920	+	1.8e-06	Ai
RC1180	1082512	1082649	1082656	+	3.2e-08	Ai
RC1185	1085321	1085566	1085259	+	2.5e-07	Ai
RC1194	1091462	1092151	1091496	+	0.00072	Ai
RC1194	1091462	1092151	1091529	+	2.3e-05	Ai
RC1194	1091462	1092151	1091593	+	0.0014	Ai
RC1194	1091462	1092151	1091900	+	1.1e-05	Ai
RC1195	1092292	1092528	1092539	+	2.3e-07	Ai
RC1197	1092878	1093717	1093442	+	2.9e-05	Ai
RC1198	1093720	1094760	1093743	+	0.00099	Ai
RC1198	1093720	1094760	1093793	+	1.3e-13	Ai
RC1198	1093720	1094760	1093802	+	0.00086	Ai
RC1198	1093720	1094760	1093891	+	9e-08	Ai
RC1200	1096487	1096954	1096505	+	0.00077	Ai
RC1200	1096487	1096954	1096644	+	0.0041	Ai
RC1200	1096487	1096954	1096874	+	0.00032	Ai
RC1211	1105664	1109209	1106988	+	3.8e-09	Ai
RC1212	1109376	1110674	1109727	+	0.00019	Ai
RC1212	1109376	1110674	1110092	+	1.6e-09	Ai
RC1212	1109376	1110674	1110591	+	1.2e-07	Ai
RC1230	1134472	1135491	1135431	+	3.2e-05	Ai
RC1231	1135580	1137595	1135607	+	0.00064	Ai
RC1231	1135580	1137595	1135617	+	0.0063	Ai
RC1231	1135580	1137595	1136350	+	9.2e-06	Ai
RC1231	1135580	1137595	1136768	+	4.1e-06	Ai
RC1231	1135580	1137595	1136787	+	5.9e-05	Ai
RC1231	1135580	1137595	1136951	+	3.6e-05	Ai
RC1232	1137598	1137954	1137601	+	3.4e-05	Ai
RC1233	1138123	1140759	1138333	+	3.7e-05	Ai
RC1233	1138123	1140759	1139187	+	2.6e-11	Ai
RC1233	1138123	1140759	1139232	+	1.5e-06	Ai
RC1233	1138123	1140759	1139757	+	6.1e-07	Ai
RC1233	1138123	1140759	1139874	+	0.00092	Ai
RC1233	1138123	1140759	1140193	+	0.00066	Ai
RC1235	1141337	1142758	1141490	+	0.0003	Ai
RC1235	1141337	1142758	1141999	+	1.3e-06	Ai
RC1235	1141337	1142758	1142034	+	0.0015	Ai
RC1236	1142931	1143902	1143075	+	7.2e-05	Ai
RC1237	1144035	1145567	1144564	+	2e-05	Ai
RC1237	1144035	1145567	1144792	+	1.1e-05	Ai
RC1237	1144035	1145567	1144800	+	0.0041	Ai
RC1237	1144035	1145567	1145096	+	0.0078	Ai
RC1237	1144035	1145567	1145353	+	0	Ai
RC1239	1146449	1147828	1146564	+	0.0002	Ai
RC1239	1146449	1147828	1147591	+	3.2e-05	Ai
RC1240	1147979	1148143	1148067	+	0.0022	Ai
RC1240	1147979	1148143	1148078	+	0.0022	Ai
RC1240	1147979	1148143	1148085	+	0.0022	Ai
RC1245	1150700	1153072	1150872	+	0	Ai
RC1245	1150700	1153072	1151944	+	1.2e-05	Ai
RC1245	1150700	1153072	1151978	+	0.0002	Ai
RC1246	1153076	1154374	1153107	+	0.0022	Ai
RC1246	1153076	1154374	1153348	+	0	Ai
RC1246	1153076	1154374	1153365	+	2.8e-05	Ai
RC1246	1153076	1154374	1153393	+	0.0058	Ai
RC1246	1153076	1154374	1154107	+	0.00036	Ai
RC1248	1155429	1155581	1155556	+	0.0001	Ai
RC1252	1157229	1158956	1158910	+	1.3e-05	Ai
RC1253	1158953	1159279	1159078	+	2e-05	Ai
RC1267	1168348	1168779	1168449	+	3.1e-08	Ai
RC1270	1170552	1171154	1170992	+	5.5e-07	Ai
RC1271	1171931	1173409	1172640	+	7.5e-05	Ai
RC1271	1171931	1173409	1173116	+	0.00025	Ai
RC1272	1173563	1175137	1173567	+	3.3e-06	Ai
RC1272	1173563	1175137	1174035	+	8.9e-06	Ai
RC1272	1173563	1175137	1174246	+	0.00078	Ai
RC1272	1173563	1175137	1175130	+	3.4e-06	Ai
RC1273	1175331	1181396	1175635	+	4.2e-06	Ai
RC1273	1175331	1181396	1175988	+	4.6e-06	Ai
RC1273	1175331	1181396	1176009	+	1.7e-09	Ai
RC1273	1175331	1181396	1176115	+	4.4e-05	Ai
RC1273	1175331	1181396	1176187	+	0.0014	Ai
RC1273	1175331	1181396	1176382	+	0.00086	Ai
RC1273	1175331	1181396	1176509	+	1.6e-08	Ai
RC1273	1175331	1181396	1176701	+	0.00027	Ai
RC1273	1175331	1181396	1176817	+	2.4e-08	Ai
RC1273	1175331	1181396	1177092	+	0.0041	Ai
RC1273	1175331	1181396	1177194	+	0.0034	Ai
RC1273	1175331	1181396	1177349	+	0.0021	Ai
RC1273	1175331	1181396	1177486	+	1.5e-06	Ai
RC1273	1175331	1181396	1177645	+	0.0012	Ai
RC1273	1175331	1181396	1177658	+	0.0012	Ai
RC1273	1175331	1181396	1178377	+	4.7e-06	Ai
RC1273	1175331	1181396	1178415	+	0.0006	Ai
RC1273	1175331	1181396	1178671	+	1.3e-10	Ai
RC1273	1175331	1181396	1178820	+	4.6e-05	Ai
RC1273	1175331	1181396	1179189	+	0.00051	Ai
RC1273	1175331	1181396	1179325	+	1.1e-05	Ai
RC1273	1175331	1181396	1179544	+	2.1e-09	Ai
RC1273	1175331	1181396	1179760	+	0.0007	Ai
RC1273	1175331	1181396	1179909	+	0.00075	Ai
RC1273	1175331	1181396	1180192	+	0.0039	Ai
RC1273	1175331	1181396	1180341	+	0.0037	Ai
RC1273	1175331	1181396	1180408	+	1.8e-06	Ai
RC1273	1175331	1181396	1180494	+	1.5e-05	Ai
RC1273	1175331	1181396	1180773	+	0.0023	Ai
RC1273	1175331	1181396	1180780	+	7.2e-06	Ai
RC1273	1175331	1181396	1180836	+	3.9e-06	Ai
RC1273	1175331	1181396	1180855	+	0.0016	Ai
RC1274	1182015	1183961	1183165	+	0.0041	Ai
RC1274	1182015	1183961	1183360	+	0.0036	Ai
RC1274	1182015	1183961	1183390	+	0.00047	Ai
RC1274	1182015	1183961	1183905	+	7e-06	Ai
RC1281	1188765	1189514	1188900	+	2.6e-09	Ai
RC1281	1188765	1189514	1189186	+	3.3e-05	Ai
RC1281	1188765	1189514	1189268	+	0.0021	Ai
RC1282	1189761	1190435	1189923	+	0.0077	Ai
RC1282	1189761	1190435	1190176	+	0.00096	Ai
RC1283	1190734	1191084	1190854	+	0.00083	Ai
RC1298	1202198	1202320	1202352	+	0.00033	Ai
RC1307	1210291	1211283	1210996	+	0.0025	Ai
RC1307	1210291	1211283	1211089	+	0.00025	Ai
RC1308	1211392	1212699	1211781	+	3.3e-05	Ai
RC1308	1211392	1212699	1212414	+	9e-05	Ai
RC1308	1211392	1212699	1212561	+	0.0093	Ai
RC1315	1218306	1219244	1219070	+	0.0003	Ai
RC1315	1218306	1219244	1219155	+	3.6e-05	Ai
RC1316	1219241	1221253	1219869	+	4.7e-05	Ai
RC1316	1219241	1221253	1219899	+	4.7e-05	Ai
RC1316	1219241	1221253	1220000	+	0.0035	Ai
RC1316	1219241	1221253	1220154	+	0.0029	Ai
RC1316	1219241	1221253	1220243	+	0.0022	Ai
RC1316	1219241	1221253	1220613	+	2.2e-07	Ai
RC1317	1221232	1222098	1221565	+	2.8e-06	Ai
RC1318	1222130	1222537	1222287	+	0.00021	Ai
RC1319	1222534	1222779	1222615	+	0.00063	Ai
RC1320	1222866	1223495	1223067	+	1.2e-05	Ai
RC1320	1222866	1223495	1223083	+	3.1e-13	Ai
RC1328	1231179	1231916	1231626	+	5.8e-05	Ai
RC1329	1232012	1233916	1232071	+	1.7e-06	Ai
RC1329	1232012	1233916	1232179	+	0.00021	Ai
RC1329	1232012	1233916	1233535	+	7.4e-06	Ai
RC1330	1233961	1235748	1233988	+	0.0042	Ai
RC1330	1233961	1235748	1233995	+	0.0042	Ai
RC1330	1233961	1235748	1235121	+	3.2e-05	Ai
RC1330	1233961	1235748	1235407	+	1.1e-07	Ai
RC1330	1233961	1235748	1235627	+	7.3e-07	Ai
RC1331	1235753	1236367	1236327	+	0.00034	Ai
RC1333	1237275	1237673	1237388	+	7.3e-07	Ai
RC1334	1237670	1238794	1237892	+	3.8e-05	Ai
RC1334	1237670	1238794	1238028	+	1.1e-07	Ai
RC1339	1242473	1243168	1242648	+	0	Ai
RC1347	1249426	1250571	1249526	+	1.5e-05	Ai
RC1347	1249426	1250571	1249767	+	0.00063	Ai
RC1352	1252457	1252747	1252738	+	0.00014	Ai
RC1359	1256703	1257038	1256840	+	1.2e-05	Ai
RC1359	1256703	1257038	1256972	+	1e-05	Ai
RC1361	1257447	1259279	1257520	+	0.00094	Ai
RC1361	1257447	1259279	1257947	+	0.00049	Ai
RC1361	1257447	1259279	1258339	+	0.00021	Ai
RC1361	1257447	1259279	1258809	+	3.5e-05	Ai
RC1362	1259276	1259440	1259323	+	5.4e-07	Ai
RC1371	1264899	1265273	1265027	+	0.0031	Ai
RC1371	1264899	1265273	1265231	+	1.2e-05	Ai
RC0002	1039	1356	1117	-	2.7e-05	Ai
RC0003	1367	2116	1309	-	9.5e-08	Ai
RC0005	2890	5991	4857	-	8.8e-07	Ai
RC0011	9946	10941	10208	-	6.6e-13	Ai
RC0011	9946	10941	10298	-	0.00017	Ai
RC0012	10959	11882	11591	-	0	Ai
RC0019	17298	23006	17485	-	2e-06	Ai
RC0019	17298	23006	17570	-	1.7e-07	Ai
RC0019	17298	23006	17844	-	0.0002	Ai
RC0019	17298	23006	17860	-	5.5e-07	Ai
RC0019	17298	23006	17871	-	0.0058	Ai
RC0019	17298	23006	17911	-	0.0012	Ai
RC0019	17298	23006	17971	-	3.4e-05	Ai
RC0019	17298	23006	18535	-	0.0034	Ai
RC0019	17298	23006	18733	-	2.6e-05	Ai
RC0019	17298	23006	18867	-	0.0018	Ai
RC0019	17298	23006	19084	-	0.0015	Ai
RC0019	17298	23006	19581	-	0.00034	Ai
RC0019	17298	23006	19826	-	3.4e-06	Ai
RC0019	17298	23006	19851	-	0.00036	Ai
RC0019	17298	23006	19981	-	1.7e-08	Ai
RC0019	17298	23006	20220	-	6.8e-07	Ai
RC0019	17298	23006	21223	-	1.7e-06	Ai
RC0019	17298	23006	21545	-	0.00017	Ai
RC0019	17298	23006	21848	-	0.00065	Ai
RC0019	17298	23006	21903	-	0	Ai
RC0019	17298	23006	21925	-	9.7e-05	Ai
RC0019	17298	23006	22025	-	0.00068	Ai
RC0019	17298	23006	22167	-	0.0006	Ai
RC0019	17298	23006	22194	-	7.2e-05	Ai
RC0019	17298	23006	22783	-	0.0031	Ai
RC0021	24352	24978	24460	-	0	Ai
RC0023	25983	26186	26050	-	2.4e-06	Ai
RC0030	29703	30224	30152	-	1.1e-10	Ai
RC0030	29703	30224	30163	-	0.0011	Ai
RC0046	42551	43378	42597	-	0.00089	Ai
RC0046	42551	43378	42721	-	0.00095	Ai
RC0046	42551	43378	43366	-	1.3e-08	Ai
RC0059	49891	52464	50903	-	0.00012	Ai
RC0059	49891	52464	51047	-	0.00017	Ai
RC0059	49891	52464	51205	-	0.00023	Ai
RC0064	56594	56959	56750	-	5e-05	Ai
RC0067	58097	59533	58750	-	3.6e-05	Ai
RC0068	59634	61547	60491	-	0.0027	Ai
RC0068	59634	61547	60556	-	5.3e-05	Ai
RC0068	59634	61547	60879	-	0.00078	Ai
RC0068	59634	61547	60904	-	8.8e-07	Ai
RC0068	59634	61547	60959	-	9.1e-05	Ai
RC0068	59634	61547	61055	-	0.0039	Ai
RC0068	59634	61547	61084	-	0.00052	Ai
RC0068	59634	61547	61380	-	7.7e-06	Ai
RC0069	62230	63015	62381	-	0.0024	Ai
RC0069	62230	63015	62498	-	0.00018	Ai
RC0073	65822	66985	66569	-	2.7e-05	Ai
RC0074	67177	68859	67826	-	5.7e-09	Ai
RC0074	67177	68859	67994	-	0.00067	Ai
RC0074	67177	68859	68009	-	4.8e-05	Ai
RC0078	70785	71027	70902	-	4.8e-06	Ai
RC0081	73622	75028	73624	-	2.9e-11	Ai
RC0081	73622	75028	73766	-	0.0001	Ai
RC0081	73622	75028	73878	-	4.1e-08	Ai
RC0081	73622	75028	74448	-	3e-06	Ai
RC0081	73622	75028	74823	-	2e-05	Ai
RC0082	75224	76520	75449	-	5.8e-07	Ai
RC0082	75224	76520	75664	-	1.1e-05	Ai
RC0082	75224	76520	76489	-	3e-06	Ai
RC0083	76544	76967	76849	-	3.7e-06	Ai
RC0084	76971	78839	78159	-	0.0031	Ai
RC0086	79395	80162	79959	-	2e-06	Ai
RC0087	80149	81009	80802	-	1.4e-06	Ai
RC0090	83290	84114	83844	-	0.00023	Ai
RC0091	84596	85135	84947	-	9.2e-05	Ai
RC0094	86219	87373	86526	-	1.4e-06	Ai
RC0094	86219	87373	86769	-	4.8e-06	Ai
RC0095	87487	89217	87715	-	1.2e-05	Ai
RC0095	87487	89217	88087	-	2.4e-06	Ai
RC0095	87487	89217	88700	-	0.0045	Ai
RC0095	87487	89217	88999	-	3e-12	Ai
RC0097	90242	92458	90607	-	2.4e-05	Ai
RC0099	94761	95327	94917	-	0.00013	Ai
RC0099	94761	95327	94999	-	0.0063	Ai
RC0100	95373	95831	95384	-	0.0054	Ai
RC0100	95373	95831	95397	-	0.0054	Ai
RC0100	95373	95831	95454	-	8.3e-06	Ai
RC0101	96056	96769	96204	-	0.00043	Ai
RC0101	96056	96769	96261	-	0.00043	Ai
RC0101	96056	96769	96686	-	0.00097	Ai
RC0107	101816	103072	102120	-	3.2e-07	Ai
RC0108	103353	103538	103418	-	5.7e-07	Ai
RC0112	112356	113243	112870	-	0.00047	Ai
RC0112	112356	113243	113065	-	9.3e-05	Ai
RC0112	112356	113243	113080	-	0.005	Ai
RC0112	112356	113243	113185	-	0.0051	Ai
RC0112	112356	113243	113199	-	0.0051	Ai
RC0113	113440	114369	113593	-	0.0025	Ai
RC0113	113440	114369	114020	-	0.00084	Ai
RC0113	113440	114369	114251	-	3.5e-06	Ai
RC0113	113440	114369	114359	-	4.1e-05	Ai
RC0114	114842	115168	114978	-	0.00096	Ai
RC0126	123192	123320	123167	-	0	Ai
RC0128	123583	124650	124510	-	0.00085	Ai
RC0129	124807	125586	124986	-	1.4e-05	Ai
RC0129	124807	125586	125129	-	8.1e-07	Ai
RC0129	124807	125586	125341	-	5.1e-06	Ai
RC0129	124807	125586	125471	-	2e-07	Ai
RC0136	129131	129424	129157	-	0.00069	Ai
RC0136	129131	129424	129303	-	0.0014	Ai
RC0136	129131	129424	129357	-	0.00021	Ai
RC0138	130269	130907	130512	-	1.1e-06	Ai
RC0140	131791	132078	131824	-	1.8e-05	Ai
RC0141	132168	134585	132812	-	0.0023	Ai
RC0141	132168	134585	133367	-	1.4e-05	Ai
RC0141	132168	134585	133576	-	7.5e-05	Ai
RC0141	132168	134585	134305	-	0.00013	Ai
RC0141	132168	134585	134362	-	1.9e-07	Ai
RC0142	134703	137684	135179	-	0.0011	Ai
RC0142	134703	137684	136122	-	5.1e-06	Ai
RC0142	134703	137684	137115	-	8.3e-05	Ai
RC0142	134703	137684	137156	-	0.0007	Ai
RC0142	134703	137684	137639	-	0.00064	Ai
RC0143	137671	139656	138160	-	3.8e-06	Ai
RC0143	137671	139656	139277	-	5.9e-05	Ai
RC0144	139663	142563	140403	-	1.1e-07	Ai
RC0144	139663	142563	142363	-	0.00093	Ai
RC0144	139663	142563	142503	-	1.6e-11	Ai
RC0146	145565	149026	146048	-	0.00084	Ai
RC0146	145565	149026	146204	-	6.4e-05	Ai
RC0151	152244	152948	152797	-	0.0004	Ai
RC0151	152244	152948	152852	-	1.2e-08	Ai
RC0152	152966	153382	153187	-	0.0021	Ai
RC0152	152966	153382	153323	-	0.0065	Ai
RC0154	154794	154920	154424	-	2.3e-06	Ai
RC0154	154794	154920	154469	-	1.3e-07	Ai
RC0154	154794	154920	154537	-	0.00056	Ai
RC0155	154952	156217	154973	-	7e-06	Ai
RC0155	154952	156217	155172	-	8.5e-05	Ai
RC0155	154952	156217	155429	-	5.3e-07	Ai
RC0155	154952	156217	155706	-	0.0013	Ai
RC0155	154952	156217	155839	-	0.0012	Ai
RC0155	154952	156217	156091	-	8.1e-05	Ai
RC0157	157201	157884	157512	-	7.9e-09	Ai
RC0157	157201	157884	157874	-	0.00022	Ai
RC0158	157877	158896	157915	-	0.00035	Ai
RC0158	157877	158896	158004	-	5.2e-05	Ai
RC0158	157877	158896	158103	-	0.0006	Ai
RC0158	157877	158896	158160	-	4.8e-08	Ai
RC0158	157877	158896	158171	-	6.9e-05	Ai
RC0164	162950	163990	163318	-	1.8e-05	Ai
RC0164	162950	163990	163819	-	0.00049	Ai
RC0164	162950	163990	163865	-	0.00049	Ai
RC0164	162950	163990	163957	-	3.8e-05	Ai
RC0165	164083	164943	164545	-	3.2e-05	Ai
RC0166	164981	166507	165615	-	6.6e-06	Ai
RC0166	164981	166507	165901	-	3.7e-07	Ai
RC0166	164981	166507	165939	-	0.00044	Ai
RC0167	166684	167427	166877	-	2.8e-05	Ai
RC0169	168113	168493	168320	-	8.3e-05	Ai
RC0170	168627	170417	169135	-	2.4e-05	Ai
RC0170	168627	170417	169292	-	0.00045	Ai
RC0170	168627	170417	169524	-	0.00073	Ai
RC0170	168627	170417	169927	-	3.3e-08	Ai
RC0172	171380	171769	171637	-	0.0016	Ai
RC0174	172290	174389	172638	-	5.2e-06	Ai
RC0174	172290	174389	172698	-	0.00046	Ai
RC0174	172290	174389	172717	-	0.0036	Ai
RC0174	172290	174389	172987	-	0.00051	Ai
RC0174	172290	174389	173287	-	0.003	Ai
RC0174	172290	174389	173613	-	4e-06	Ai
RC0174	172290	174389	174179	-	0.00056	Ai
RC0174	172290	174389	174334	-	0.0049	Ai
RC0176	175028	175606	175089	-	8.1e-05	Ai
RC0176	175028	175606	175340	-	0.0024	Ai
RC0178	176320	177039	176825	-	3e-05	Ai
RC0178	176320	177039	176970	-	3.9e-05	Ai
RC0179	177150	177659	177403	-	0.0003	Ai
RC0179	177150	177659	177631	-	0.00051	Ai
RC0180	177855	178232	177929	-	0.0057	Ai
RC0181	179174	183295	179618	-	3.4e-05	Ai
RC0181	179174	183295	179919	-	0.0013	Ai
RC0181	179174	183295	180054	-	0.0017	Ai
RC0181	179174	183295	180413	-	8e-11	Ai
RC0181	179174	183295	180737	-	0.0011	Ai
RC0181	179174	183295	181239	-	0.00028	Ai
RC0181	179174	183295	181296	-	0.00028	Ai
RC0181	179174	183295	181324	-	0.00033	Ai
RC0181	179174	183295	181486	-	0.00029	Ai
RC0181	179174	183295	181796	-	0.00019	Ai
RC0181	179174	183295	181945	-	0.0015	Ai
RC0181	179174	183295	182152	-	0.00015	Ai
RC0181	179174	183295	182607	-	0	Ai
RC0181	179174	183295	183178	-	5.8e-05	Ai
RC0182	183553	187671	183896	-	2.7e-06	Ai
RC0182	183553	187671	184143	-	0.0032	Ai
RC0182	183553	187671	184765	-	8.5e-07	Ai
RC0182	183553	187671	185963	-	2.7e-09	Ai
RC0182	183553	187671	186103	-	0.0003	Ai
RC0184	189403	190905	190146	-	0.00023	Ai
RC0184	189403	190905	190203	-	0.00031	Ai
RC0184	189403	190905	190402	-	3e-06	Ai
RC0184	189403	190905	190838	-	3.4e-05	Ai
RC0185	191124	191924	191435	-	1.6e-05	Ai
RC0185	191124	191924	191471	-	1.6e-05	Ai
RC0185	191124	191924	191482	-	0.00018	Ai
RC0185	191124	191924	191680	-	0.00042	Ai
RC0187	192493	194340	192768	-	4.6e-08	Ai
RC0187	192493	194340	193212	-	0.00067	Ai
RC0187	192493	194340	193624	-	0.0012	Ai
RC0187	192493	194340	194084	-	0.0019	Ai
RC0187	192493	194340	194177	-	0.0022	Ai
RC0187	192493	194340	194219	-	0.00026	Ai
RC0187	192493	194340	194242	-	0.00026	Ai
RC0205	213576	214259	214137	-	0.00041	Ai
RC0207	215542	216495	215738	-	0.0024	Ai
RC0207	215542	216495	215942	-	0.00044	Ai
RC0207	215542	216495	215995	-	0.0024	Ai
RC0207	215542	216495	216489	-	0.00048	Ai
RC0210	217288	218022	217497	-	0.0011	Ai
RC0210	217288	218022	217675	-	2.4e-06	Ai
RC0214	223586	224935	224475	-	1.4e-07	Ai
RC0238	248347	249321	248422	-	0	Ai
RC0238	248347	249321	248942	-	0.00031	Ai
RC0238	248347	249321	249063	-	1.9e-05	Ai
RC0253	259731	260000	259981	-	1.3e-05	Ai
RC0257	262416	262550	262424	-	0.0004	Ai
RC0268	271512	271868	271633	-	0.00086	Ai
RC0273	274436	277153	274895	-	1.1e-05	Ai
RC0273	274436	277153	276409	-	0.0017	Ai
RC0273	274436	277153	276705	-	0.0045	Ai
RC0276	278869	279054	278994	-	3.2e-08	Ai
RC0278	279505	280032	279640	-	0.0037	Ai
RC0278	279505	280032	279802	-	0.00027	Ai
RC0279	280044	280940	280082	-	1.4e-05	Ai
RC0279	280044	280940	280110	-	0.0012	Ai
RC0279	280044	280940	280444	-	4.5e-05	Ai
RC0280	281122	281538	281337	-	0.00015	Ai
RC0287	291606	291878	291800	-	3.6e-06	Ai
RC0290	294632	294874	294680	-	1.3e-05	Ai
RC0291	294885	295145	294928	-	0.00029	Ai
RC0292	295138	295986	295327	-	0.0063	Ai
RC0292	295138	295986	295727	-	1.5e-08	Ai
RC0292	295138	295986	295951	-	0.00068	Ai
RC0293	296063	297301	296238	-	5.7e-09	Ai
RC0294	297455	298165	297665	-	0.0088	Ai
RC0294	297455	298165	297724	-	6.1e-06	Ai
RC0296	300067	301974	301391	-	9.3e-05	Ai
RC0296	300067	301974	301461	-	0.00011	Ai
RC0296	300067	301974	301745	-	0.00011	Ai
RC0301	303830	304225	304019	-	1.4e-05	Ai
RC0301	303830	304225	304165	-	0.0002	Ai
RC0306	307039	308400	308288	-	3.4e-05	Ai
RC0307	308432	308800	308461	-	6e-05	Ai
RC0308	309017	310729	309884	-	8.5e-12	Ai
RC0309	310939	312927	311037	-	0.0016	Ai
RC0309	310939	312927	311189	-	0.00019	Ai
RC0309	310939	312927	311270	-	1.5e-05	Ai
RC0309	310939	312927	312494	-	1.4e-05	Ai
RC0310	313043	314413	313346	-	5.8e-06	Ai
RC0310	313043	314413	313530	-	0.0026	Ai
RC0315	318959	319426	319165	-	0.00038	Ai
RC0315	318959	319426	319353	-	1.4e-05	Ai
RC0315	318959	319426	319422	-	0.0002	Ai
RC0316	319433	319912	319852	-	1.5e-06	Ai
RC0322	324127	324651	324137	-	1e-05	Ai
RC0322	324127	324651	324215	-	0.002	Ai
RC0322	324127	324651	324503	-	0.00041	Ai
RC0322	324127	324651	324625	-	0.00049	Ai
RC0325	326048	326743	326450	-	6.4e-05	Ai
RC0325	326048	326743	326648	-	0.0005	Ai
RC0327	327778	328830	328659	-	0.0063	Ai
RC0327	327778	328830	328681	-	5.4e-05	Ai
RC0327	327778	328830	328751	-	0.0062	Ai
RC0330	330148	331365	330174	-	5.2e-07	Ai
RC0330	330148	331365	330864	-	0.002	Ai
RC0331	331586	333043	332094	-	1.4e-07	Ai
RC0331	331586	333043	332341	-	5.8e-05	Ai
RC0333	334395	335360	334644	-	5.6e-05	Ai
RC0333	334395	335360	334709	-	0.00062	Ai
RC0335	336288	337523	337262	-	9.5e-05	Ai
RC0342	342642	344714	344691	-	5.9e-05	Ai
RC0343	345010	345978	345375	-	7.5e-05	Ai
RC0343	345010	345978	345851	-	1.2e-07	Ai
RC0346	348340	349200	348542	-	1.4e-05	Ai
RC0346	348340	349200	348813	-	3.6e-05	Ai
RC0347	349223	350203	349449	-	5.8e-05	Ai
RC0347	349223	350203	349490	-	0.0064	Ai
RC0347	349223	350203	349852	-	0.00088	Ai
RC0347	349223	350203	349974	-	8.5e-06	Ai
RC0348	350364	351344	350488	-	1.5e-05	Ai
RC0348	350364	351344	350664	-	0.00025	Ai
RC0348	350364	351344	350710	-	2.5e-05	Ai
RC0348	350364	351344	351052	-	0.00033	Ai
RC0348	350364	351344	351268	-	0.00033	Ai
RC0353	355167	356618	355363	-	2.8e-07	Ai
RC0353	355167	356618	356332	-	0.0004	Ai
RC0354	356733	357053	356953	-	0.00022	Ai
RC0355	357141	358190	357726	-	0.00083	Ai
RC0357	358905	359363	359232	-	1.6e-06	Ai
RC0359	359925	361121	360447	-	0.00045	Ai
RC0359	359925	361121	361057	-	3.7e-05	Ai
RC0360	361612	362367	361876	-	0.0055	Ai
RC0369	366751	368553	366906	-	0.0004	Ai
RC0369	366751	368553	366968	-	4.2e-05	Ai
RC0369	366751	368553	366984	-	0.0004	Ai
RC0369	366751	368553	367011	-	0.0031	Ai
RC0369	366751	368553	367217	-	4e-05	Ai
RC0369	366751	368553	367887	-	0.0002	Ai
RC0369	366751	368553	368023	-	1.7e-06	Ai
RC0369	366751	368553	368473	-	3.6e-05	Ai
RC0370	369716	370654	370631	-	6.1e-05	Ai
RC0389	388825	390273	389288	-	1.8e-08	Ai
RC0390	390270	391274	390410	-	1.4e-08	Ai
RC0390	390270	391274	391252	-	0.0015	Ai
RC0391	391429	393204	391679	-	0.0012	Ai
RC0391	391429	393204	392017	-	2.1e-07	Ai
RC0392	393197	394618	393345	-	7.9e-06	Ai
RC0398	397542	398429	397724	-	5.2e-08	Ai
RC0404	404162	404854	404617	-	0.00056	Ai
RC0404	404162	404854	404787	-	0.0073	Ai
RC0406	405922	407256	406467	-	5.3e-11	Ai
RC0406	405922	407256	406514	-	2.3e-08	Ai
RC0406	405922	407256	406701	-	0.00025	Ai
RC0406	405922	407256	407216	-	8.1e-05	Ai
RC0410	410271	411368	410501	-	0.00051	Ai
RC0410	410271	411368	410600	-	6.3e-10	Ai
RC0410	410271	411368	410703	-	0.00015	Ai
RC0410	410271	411368	410933	-	1.5e-06	Ai
RC0410	410271	411368	410970	-	1.5e-06	Ai
RC0410	410271	411368	411175	-	0.004	Ai
RC0410	410271	411368	411293	-	0.00042	Ai
RC0411	411499	412896	411864	-	0.0001	Ai
RC0411	411499	412896	411936	-	0.00083	Ai
RC0411	411499	412896	412147	-	5e-06	Ai
RC0412	412971	414290	413052	-	5.3e-07	Ai
RC0412	412971	414290	413081	-	7.8e-06	Ai
RC0412	412971	414290	414187	-	0.00027	Ai
RC0414	415055	415201	415024	-	6.5e-06	Ai
RC0414	415055	415201	415069	-	0.00097	Ai
RC0422	419065	419790	419489	-	0.00017	Ai
RC0434	430506	431858	431310	-	0.00032	Ai
RC0436	432655	432858	432845	-	1.2e-05	Ai
RC0437	433031	433537	433311	-	5.9e-05	Ai
RC0440	434593	435933	434680	-	1.2e-05	Ai
RC0444	438446	438727	438399	-	7.5e-10	Ai
RC0445	439904	440308	439863	-	6.9e-07	Ai
RC0446	440343	440633	440518	-	7.2e-06	Ai
RC0456	451127	451981	451319	-	0	Ai
RC0457	452164	453189	452288	-	1.7e-07	Ai
RC0457	452164	453189	452749	-	3.6e-06	Ai
RC0458	453182	454315	453270	-	7.3e-05	Ai
RC0458	453182	454315	453358	-	0.00065	Ai
RC0458	453182	454315	453369	-	0.0046	Ai
RC0458	453182	454315	453471	-	0.00052	Ai
RC0458	453182	454315	454032	-	6.8e-05	Ai
RC0458	453182	454315	454150	-	2.9e-05	Ai
RC0461	456391	458121	457282	-	4.6e-07	Ai
RC0465	460865	461992	460878	-	0.00041	Ai
RC0465	460865	461992	461136	-	0.00011	Ai
RC0465	460865	461992	461352	-	0.00032	Ai
RC0465	460865	461992	461417	-	7.9e-06	Ai
RC0469	465332	466171	465494	-	0.00011	Ai
RC0469	465332	466171	465979	-	0.0034	Ai
RC0474	471546	474176	473840	-	0.0015	Ai
RC0474	471546	474176	474121	-	0.001	Ai
RC0477	474762	475046	474852	-	1.4e-06	Ai
RC0479	475653	475853	475699	-	0.0002	Ai
RC0491	484377	485297	484476	-	9.1e-05	Ai
RC0492	485381	486415	485648	-	0	Ai
RC0492	485381	486415	486225	-	1.3e-05	Ai
RC0493	486527	487690	486729	-	8.8e-10	Ai
RC0495	488746	490245	488965	-	9.1e-13	Ai
RC0497	490954	491757	491009	-	0	Ai
RC0497	490954	491757	491105	-	3.9e-09	Ai
RC0497	490954	491757	491139	-	0	Ai
RC0497	490954	491757	491190	-	0	Ai
RC0497	490954	491757	491559	-	0.00019	Ai
RC0497	490954	491757	491683	-	0.0006	Ai
RC0497	490954	491757	491714	-	1.1e-11	Ai
RC0498	492563	493480	492902	-	2.4e-06	Ai
RC0500	494321	495043	494704	-	4.6e-09	Ai
RC0500	494321	495043	494859	-	0.00054	Ai
RC0505	497550	499118	497596	-	2e-06	Ai
RC0505	497550	499118	498219	-	0.00017	Ai
RC0505	497550	499118	499061	-	0.00025	Ai
RC0506	499252	500184	499419	-	0	Ai
RC0507	500323	502626	500436	-	2.1e-06	Ai
RC0512	504600	505817	504803	-	0.0091	Ai
RC0526	516133	517656	517173	-	0.0089	Ai
RC0526	516133	517656	517196	-	4.4e-07	Ai
RC0526	516133	517656	517327	-	3.3e-06	Ai
RC0526	516133	517656	517372	-	9.6e-09	Ai
RC0531	521234	521845	521670	-	0.00018	Ai
RC0534	523856	525619	524439	-	2.4e-05	Ai
RC0534	523856	525619	524522	-	2.6e-05	Ai
RC0534	523856	525619	524840	-	0.00026	Ai
RC0547	536471	538432	537636	-	4.2e-05	Ai
RC0547	536471	538432	537935	-	0.00066	Ai
RC0547	536471	538432	537950	-	5.4e-05	Ai
RC0548	538519	539478	538764	-	8e-05	Ai
RC0548	538519	539478	539157	-	2.7e-06	Ai
RC0548	538519	539478	539361	-	1.6e-09	Ai
RC0549	539672	540619	540081	-	1.7e-05	Ai
RC0549	539672	540619	540115	-	0.0016	Ai
RC0549	539672	540619	540311	-	8.7e-05	Ai
RC0557	548757	550121	549294	-	3.2e-05	Ai
RC0557	548757	550121	549441	-	5.8e-06	Ai
RC0557	548757	550121	549682	-	9.6e-06	Ai
RC0557	548757	550121	549873	-	1.1e-05	Ai
RC0558	550444	550920	550331	-	3e-07	Ai
RC0560	551492	552994	552296	-	1.2e-07	Ai
RC0560	551492	552994	552469	-	8.9e-05	Ai
RC0560	551492	552994	552531	-	0.00012	Ai
RC0560	551492	552994	552816	-	9.5e-05	Ai
RC0560	551492	552994	552911	-	9.6e-05	Ai
RC0561	553126	554259	553835	-	1.5e-06	Ai
RC0562	554256	555386	554442	-	1.7e-06	Ai
RC0562	554256	555386	554882	-	0.00057	Ai
RC0563	555781	556431	555894	-	1.5e-05	Ai
RC0563	555781	556431	556136	-	0.00011	Ai
RC0563	555781	556431	556280	-	0.0027	Ai
RC0563	555781	556431	556316	-	7.8e-09	Ai
RC0579	564933	565745	565115	-	8.6e-08	Ai
RC0579	564933	565745	565124	-	0.0017	Ai
RC0579	564933	565745	565600	-	0.00056	Ai
RC0579	564933	565745	565687	-	3.1e-09	Ai
RC0580	565735	566985	566084	-	0.0038	Ai
RC0580	565735	566985	566226	-	0.00053	Ai
RC0580	565735	566985	566349	-	5.3e-06	Ai
RC0580	565735	566985	566816	-	0.004	Ai
RC0581	567226	568275	567716	-	2.9e-05	Ai
RC0581	567226	568275	568249	-	7.3e-05	Ai
RC0582	568272	570728	570066	-	3.6e-07	Ai
RC0582	568272	570728	570273	-	0.0003	Ai
RC0583	570733	571872	570840	-	8.3e-05	Ai
RC0585	572865	575372	575210	-	1.5e-07	Ai
RC0595	582251	583135	582529	-	0.00027	Ai
RC0596	583132	583590	583354	-	0.00035	Ai
RC0608	593511	594032	593770	-	4.2e-07	Ai
RC0609	594180	594785	594755	-	0.00023	Ai
RC0613	597455	599023	598972	-	1.4e-07	Ai
RC0616	600434	601363	601205	-	8.1e-05	Ai
RC0617	601432	602304	601969	-	4.5e-06	Ai
RC0618	602503	603435	602782	-	5.2e-05	Ai
RC0621	604613	606040	605379	-	0.00025	Ai
RC0621	604613	606040	605905	-	6.3e-05	Ai
RC0623	606531	607376	606773	-	0.0021	Ai
RC0623	606531	607376	606859	-	0.0023	Ai
RC0623	606531	607376	606870	-	0.00027	Ai
RC0623	606531	607376	607145	-	3.9e-05	Ai
RC0624	607454	609415	607950	-	4.5e-05	Ai
RC0624	607454	609415	608265	-	2.7e-05	Ai
RC0627	610349	611701	611214	-	6.8e-06	Ai
RC0627	610349	611701	611541	-	0.00015	Ai
RC0629	613088	615331	614027	-	0.0046	Ai
RC0629	613088	615331	614101	-	0.00083	Ai
RC0629	613088	615331	614145	-	3.7e-07	Ai
RC0629	613088	615331	614925	-	0.0012	Ai
RC0629	613088	615331	614977	-	0.00012	Ai
RC0640	624038	624457	624049	-	4.6e-05	Ai
RC0640	624038	624457	624292	-	1.8e-06	Ai
RC0641	624710	625012	624871	-	6e-09	Ai
RC0647	627608	629329	627972	-	4.2e-09	Ai
RC0647	627608	629329	628185	-	5.4e-05	Ai
RC0647	627608	629329	628350	-	1.4e-06	Ai
RC0647	627608	629329	628903	-	0.00089	Ai
RC0647	627608	629329	629190	-	3.4e-05	Ai
RC0647	627608	629329	629258	-	5.9e-13	Ai
RC0648	629427	629798	629744	-	8.4e-11	Ai
RC0649	629752	629934	629879	-	5e-12	Ai
RC0651	630190	631176	630241	-	0.00072	Ai
RC0651	630190	631176	630326	-	5.8e-05	Ai
RC0651	630190	631176	630371	-	0.0004	Ai
RC0652	631325	634174	633542	-	5.1e-07	Ai
RC0666	646414	647949	646468	-	2.6e-05	Ai
RC0666	646414	647949	646480	-	2.6e-05	Ai
RC0666	646414	647949	646520	-	0.0014	Ai
RC0666	646414	647949	646533	-	7.2e-07	Ai
RC0666	646414	647949	646742	-	0.0014	Ai
RC0666	646414	647949	647022	-	0.0062	Ai
RC0666	646414	647949	647378	-	0.00042	Ai
RC0666	646414	647949	647591	-	0.0099	Ai
RC0667	648242	651310	648296	-	0.00074	Ai
RC0667	648242	651310	648343	-	6.1e-08	Ai
RC0667	648242	651310	648541	-	0.0035	Ai
RC0667	648242	651310	648760	-	0.003	Ai
RC0667	648242	651310	649110	-	0.00048	Ai
RC0667	648242	651310	649131	-	0.0035	Ai
RC0667	648242	651310	649400	-	0.0039	Ai
RC0667	648242	651310	649575	-	0.0039	Ai
RC0667	648242	651310	649668	-	0.0042	Ai
RC0667	648242	651310	649731	-	7.8e-06	Ai
RC0667	648242	651310	650051	-	0.0024	Ai
RC0667	648242	651310	651255	-	0.0014	Ai
RC0667	648242	651310	651282	-	1.4e-05	Ai
RC0672	654137	654859	654321	-	1.7e-08	Ai
RC0677	656167	656475	656427	-	6.3e-09	Ai
RC0686	663207	664049	663388	-	2.8e-09	Ai
RC0693	668015	669394	668037	-	3.7e-05	Ai
RC0693	668015	669394	668889	-	0.0046	Ai
RC0693	668015	669394	669275	-	0.00016	Ai
RC0693	668015	669394	669330	-	0.0022	Ai
RC0693	668015	669394	669342	-	0.0022	Ai
RC0693	668015	669394	669366	-	0.0022	Ai
RC0694	669687	670208	669622	-	9.2e-09	Ai
RC0695	670304	670531	670420	-	1.6e-06	Ai
RC0698	672342	673346	673193	-	2.9e-05	Ai
RC0699	673667	674005	673720	-	0.003	Ai
RC0699	673667	674005	673779	-	0.003	Ai
RC0702	675636	677165	675458	-	6.5e-07	Ai
RC0704	677738	677986	677897	-	2.6e-05	Ai
RC0706	679120	680175	679684	-	1.9e-07	Ai
RC0709	681620	681928	681780	-	6.8e-05	Ai
RC0709	681620	681928	681876	-	3.8e-05	Ai
RC0709	681620	681928	681916	-	7.3e-05	Ai
RC0711	683313	683888	683721	-	0.00018	Ai
RC0712	683953	684393	684064	-	2.1e-06	Ai
RC0712	683953	684393	684160	-	0.00018	Ai
RC0722	692126	693631	693173	-	1.9e-07	Ai
RC0799	753274	754143	753311	-	8e-08	Ai
RC0799	753274	754143	753802	-	9.1e-06	Ai
RC0801	756239	756814	756681	-	4.4e-06	Ai
RC0803	757181	758665	758363	-	6.5e-05	Ai
RC0807	760530	761222	760670	-	0	Ai
RC0808	761269	764142	761573	-	0.00057	Ai
RC0808	761269	764142	761795	-	1.4e-06	Ai
RC0808	761269	764142	762707	-	7.9e-06	Ai
RC0808	761269	764142	763477	-	9.2e-08	Ai
RC0809	764147	764884	764613	-	1.3e-07	Ai
RC0810	765030	766364	765915	-	3.2e-05	Ai
RC0810	765030	766364	766161	-	3.9e-05	Ai
RC0811	766361	766675	766530	-	2.5e-06	Ai
RC0813	767586	767822	767691	-	0	Ai
RC0814	767958	768656	767963	-	8.2e-06	Ai
RC0814	767958	768656	768125	-	7.3e-05	Ai
RC0814	767958	768656	768138	-	1.2e-05	Ai
RC0814	767958	768656	768345	-	8.4e-06	Ai
RC0835	785896	791574	787733	-	3.3e-07	Ai
RC0835	785896	791574	789437	-	2.7e-05	Ai
RC0835	785896	791574	790298	-	6e-08	Ai
RC0835	785896	791574	791511	-	0.00044	Ai
RC0849	798209	799633	798336	-	2.6e-05	Ai
RC0849	798209	799633	798675	-	0.00015	Ai
RC0850	799659	801371	801335	-	0	Ai
RC0860	810643	810879	810687	-	1.2e-05	Ai
RC0862	811530	812924	812196	-	6.9e-08	Ai
RC0863	813151	813366	813246	-	8.7e-05	Ai
RC0880	827126	827938	827167	-	4.6e-05	Ai
RC0880	827126	827938	827230	-	0.0042	Ai
RC0880	827126	827938	827273	-	0.0042	Ai
RC0880	827126	827938	827545	-	0.0048	Ai
RC0880	827126	827938	827780	-	0.00052	Ai
RC0885	833159	834019	833373	-	0.00023	Ai
RC0885	833159	834019	833429	-	0.00021	Ai
RC0885	833159	834019	833796	-	0.0011	Ai
RC0886	834525	835895	835310	-	5.6e-05	Ai
RC0888	836744	837196	837059	-	4.3e-08	Ai
RC0895	841927	842544	842196	-	0.00013	Ai
RC0895	841927	842544	842406	-	0.00044	Ai
RC0897	843158	843679	843657	-	1.2e-06	Ai
RC0898	843883	845550	844743	-	3.7e-06	Ai
RC0915	862542	862913	862623	-	0.0043	Ai
RC0916	862914	864305	863062	-	0.00044	Ai
RC0922	867354	868826	867592	-	0	Ai
RC0922	867354	868826	867631	-	0.0045	Ai
RC0922	867354	868826	867954	-	0.004	Ai
RC0922	867354	868826	868276	-	0.0047	Ai
RC0922	867354	868826	868707	-	4.1e-06	Ai
RC0934	875968	876174	875998	-	0.00035	Ai
RC0935	876194	876547	876303	-	0.0029	Ai
RC0935	876194	876547	876423	-	3.5e-05	Ai
RC0951	890501	890677	890670	-	0	Ai
RC0953	891416	894727	891666	-	1.8e-10	Ai
RC0953	891416	894727	892425	-	1.6e-05	Ai
RC0953	891416	894727	893024	-	1.7e-06	Ai
RC0953	891416	894727	893293	-	1.9e-05	Ai
RC0953	891416	894727	893973	-	0.00035	Ai
RC0961	900784	901032	900904	-	7.4e-06	Ai
RC0965	905857	906726	905900	-	2.1e-07	Ai
RC0966	907025	908566	907582	-	7.7e-05	Ai
RC0966	907025	908566	908066	-	0.00013	Ai
RC0977	915965	916501	916258	-	0.0055	Ai
RC1012	937493	938884	938052	-	4.2e-08	Ai
RC1012	937493	938884	938457	-	3.5e-09	Ai
RC1015	939890	941248	940925	-	2.9e-05	Ai
RC1016	941522	942160	941557	-	4.6e-09	Ai
RC1026	952947	954281	953552	-	3.3e-06	Ai
RC1026	952947	954281	953803	-	3.5e-05	Ai
RC1028	954956	955738	955569	-	2.2e-07	Ai
RC1030	956302	957546	956365	-	0.00011	Ai
RC1038	963854	964675	964325	-	6.4e-08	Ai
RC1041	966559	966807	966749	-	5.5e-05	Ai
RC1041	966559	966807	966760	-	0.00039	Ai
RC1048	972818	974185	973108	-	2.1e-08	Ai
RC1053	976191	978629	976824	-	0.00071	Ai
RC1053	976191	978629	976856	-	2.4e-07	Ai
RC1053	976191	978629	976909	-	4.3e-06	Ai
RC1055	979440	980240	979770	-	1.7e-06	Ai
RC1055	979440	980240	980151	-	3.8e-08	Ai
RC1057	981986	983272	982085	-	1.9e-09	Ai
RC1065	988043	988234	988020	-	1.4e-05	Ai
RC1067	988599	988757	988743	-	4e-06	Ai
RC1074	994956	995204	995023	-	0.0073	Ai
RC1078	999355	1001256	999565	-	0.0019	Ai
RC1078	999355	1001256	999583	-	0.0019	Ai
RC1078	999355	1001256	999943	-	0.00014	Ai
RC1079	1001364	1002605	1002133	-	0.00063	Ai
RC1110	1031403	1032215	1032112	-	0.00013	Ai
RC1112	1032772	1033464	1033089	-	4.3e-07	Ai
RC1113	1033518	1034240	1034080	-	1.9e-05	Ai
RC1114	1034296	1036764	1034617	-	1.4e-06	Ai
RC1116	1038015	1038959	1038082	-	0.0041	Ai
RC1116	1038015	1038959	1038173	-	0.0035	Ai
RC1116	1038015	1038959	1038190	-	0.00076	Ai
RC1116	1038015	1038959	1038395	-	0.007	Ai
RC1116	1038015	1038959	1038521	-	0.0006	Ai
RC1116	1038015	1038959	1038675	-	0.0022	Ai
RC1116	1038015	1038959	1038703	-	0.0084	Ai
RC1116	1038015	1038959	1038833	-	0.0006	Ai
RC1120	1041428	1041616	1041509	-	0.0089	Ai
RC1120	1041428	1041616	1041588	-	4.9e-07	Ai
RC1138	1050767	1052266	1050879	-	1.3e-05	Ai
RC1138	1050767	1052266	1051204	-	0.00016	Ai
RC1138	1050767	1052266	1051677	-	0.0003	Ai
RC1138	1050767	1052266	1051698	-	3e-05	Ai
RC1138	1050767	1052266	1052089	-	0.0028	Ai
RC1140	1053613	1053783	1053683	-	7.2e-09	Ai
RC1159	1063727	1064845	1063785	-	3.6e-05	Ai
RC1159	1063727	1064845	1064833	-	1.2e-05	Ai
RC1161	1065219	1065818	1065784	-	1.7e-05	Ai
RC1162	1065907	1066224	1066076	-	4.5e-10	Ai
RC1163	1066249	1066509	1066314	-	0.0041	Ai
RC1164	1066794	1067999	1066808	-	0.0019	Ai
RC1164	1066794	1067999	1067015	-	8.8e-05	Ai
RC1164	1066794	1067999	1067405	-	0.00013	Ai
RC1165	1068283	1068777	1068543	-	0.00036	Ai
RC1167	1069529	1069690	1069601	-	0.00025	Ai
RC1175	1077910	1079247	1077939	-	2.1e-05	Ai
RC1175	1077910	1079247	1078257	-	0.0027	Ai
RC1175	1077910	1079247	1078422	-	0.00088	Ai
RC1175	1077910	1079247	1078659	-	1.5e-06	Ai
RC1175	1077910	1079247	1078783	-	1e-05	Ai
RC1176	1079640	1080941	1080312	-	0.0022	Ai
RC1176	1079640	1080941	1080768	-	4.8e-07	Ai
RC1182	1083335	1084423	1083732	-	0.00029	Ai
RC1183	1084416	1085141	1084442	-	0.001	Ai
RC1183	1084416	1085141	1084458	-	9.8e-05	Ai
RC1183	1084416	1085141	1084749	-	0.0013	Ai
RC1183	1084416	1085141	1084831	-	0.0015	Ai
RC1186	1085599	1086885	1085752	-	2.1e-05	Ai
RC1186	1085599	1086885	1086084	-	0.0025	Ai
RC1186	1085599	1086885	1086575	-	1.5e-05	Ai
RC1188	1089025	1090095	1089356	-	3.8e-05	Ai
RC1189	1090113	1090343	1090179	-	7.5e-09	Ai
RC1189	1090113	1090343	1090190	-	0.0036	Ai
RC1205	1099365	1100276	1100007	-	0.00046	Ai
RC1205	1099365	1100276	1100046	-	0.0036	Ai
RC1205	1099365	1100276	1100091	-	0.00046	Ai
RC1206	1100440	1103067	1101803	-	6.9e-10	Ai
RC1213	1110923	1113433	1111628	-	0.0022	Ai
RC1213	1110923	1113433	1111698	-	0.0097	Ai
RC1216	1115909	1117186	1116658	-	0.0036	Ai
RC1216	1115909	1117186	1117135	-	2.8e-06	Ai
RC1218	1120102	1123590	1121522	-	6.4e-06	Ai
RC1218	1120102	1123590	1122017	-	3.5e-07	Ai
RC1218	1120102	1123590	1123117	-	9.7e-06	Ai
RC1218	1120102	1123590	1123380	-	9e-05	Ai
RC1223	1127345	1127773	1127575	-	1.7e-05	Ai
RC1223	1127345	1127773	1127666	-	0.0012	Ai
RC1223	1127345	1127773	1127687	-	0.0063	Ai
RC1223	1127345	1127773	1127772	-	0.0065	Ai
RC1224	1127806	1128423	1128336	-	0.0097	Ai
RC1226	1128733	1130703	1129560	-	0.0011	Ai
RC1226	1128733	1130703	1129827	-	9.6e-05	Ai
RC1226	1128733	1130703	1129956	-	4.4e-07	Ai
RC1226	1128733	1130703	1129988	-	9e-05	Ai
RC1228	1132872	1133327	1132937	-	0.00085	Ai
RC1228	1132872	1133327	1133189	-	0.0012	Ai
RC1250	1156619	1156864	1156636	-	1.4e-08	Ai
RC1266	1167567	1168214	1167658	-	0	Ai
RC1266	1167567	1168214	1167695	-	0.0068	Ai
RC1266	1167567	1168214	1168129	-	0.00013	Ai
RC1266	1167567	1168214	1168168	-	0.0013	Ai
RC1276	1185406	1186146	1185751	-	0.00013	Ai
RC1276	1185406	1186146	1185923	-	5e-06	Ai
RC1287	1193390	1193869	1193582	-	0.0032	Ai
RC1287	1193390	1193869	1193727	-	0.0012	Ai
RC1287	1193390	1193869	1193743	-	0.0071	Ai
RC1287	1193390	1193869	1193766	-	0.0071	Ai
RC1288	1194000	1194464	1194009	-	0.0012	Ai
RC1288	1194000	1194464	1194424	-	0.0031	Ai
RC1295	1200462	1200920	1200584	-	2.1e-05	Ai
RC1296	1200932	1201762	1201176	-	0.00085	Ai
RC1302	1203899	1205764	1205129	-	0.00039	Ai
RC1302	1203899	1205764	1205298	-	0.00034	Ai
RC1303	1205943	1207187	1206241	-	1.5e-05	Ai
RC1303	1205943	1207187	1207058	-	1.9e-05	Ai
RC1306	1208850	1210187	1210017	-	2.2e-06	Ai
RC1310	1214181	1215122	1214691	-	0.00024	Ai
RC1310	1214181	1215122	1214955	-	5.2e-08	Ai
RC1312	1215938	1216543	1215949	-	0	Ai
RC1314	1216766	1218340	1217041	-	0.00024	Ai
RC1314	1216766	1218340	1217200	-	2.5e-06	Ai
RC1314	1216766	1218340	1217427	-	0.00034	Ai
RC1327	1228334	1230970	1228415	-	4.6e-09	Ai
RC1327	1228334	1230970	1228861	-	0.0029	Ai
RC1327	1228334	1230970	1228872	-	0.0029	Ai
RC1327	1228334	1230970	1228888	-	0.0029	Ai
RC1327	1228334	1230970	1229243	-	0.00015	Ai
RC1327	1228334	1230970	1229688	-	4.9e-05	Ai
RC1332	1236496	1237116	1236542	-	7.6e-10	Ai
RC1336	1239738	1241267	1239978	-	0.0062	Ai
RC1336	1239738	1241267	1240018	-	3.2e-08	Ai
RC1336	1239738	1241267	1240042	-	3.3e-14	Ai
RC1336	1239738	1241267	1240088	-	7.9e-10	Ai
RC1336	1239738	1241267	1240099	-	0.00045	Ai
RC1336	1239738	1241267	1240195	-	1.1e-05	Ai
RC1344	1247038	1247301	1247173	-	5e-05	Ai
RC1344	1247038	1247301	1247279	-	0.00043	Ai
RC1345	1247674	1248756	1247672	-	0.00011	Ai
RC1368	1262300	1263574	1262633	-	2.6e-09	Ai
RC1368	1262300	1263574	1262676	-	0.00033	Ai

## Sheet: Category_I
Category: Intergenic (I)
The gene name and co-ordinates correspond the gene in which the TSS is located.
Gene name	Gene Start	Gene Stop	TSS Position	Strand	p-Value	Class
RC0003	1367	2116	1849	+	1.3e-06	I
RC0005	2890	5991	4761	+	7.4e-07	I
RC0011	9946	10941	10075	+	0.00091	I
RC0011	9946	10941	10094	+	8.3e-05	I
RC0011	9946	10941	10107	+	8.4e-05	I
RC0011	9946	10941	10198	+	6.4e-06	I
RC0012	10959	11882	11421	+	2.2e-10	I
RC0019	17298	23006	17315	+	3.1e-06	I
RC0019	17298	23006	17393	+	0.0028	I
RC0019	17298	23006	17440	+	4.7e-05	I
RC0019	17298	23006	17527	+	0.00045	I
RC0019	17298	23006	17625	+	0.00048	I
RC0019	17298	23006	17647	+	0.0037	I
RC0019	17298	23006	17682	+	3.2e-08	I
RC0019	17298	23006	17736	+	0.00049	I
RC0019	17298	23006	17752	+	0.0037	I
RC0019	17298	23006	17786	+	0.0037	I
RC0019	17298	23006	17800	+	0.00042	I
RC0019	17298	23006	17837	+	0.00042	I
RC0019	17298	23006	17851	+	2.5e-08	I
RC0019	17298	23006	17880	+	4.2e-06	I
RC0019	17298	23006	18411	+	6e-05	I
RC0019	17298	23006	18504	+	0.00057	I
RC0019	17298	23006	18638	+	2.2e-06	I
RC0019	17298	23006	18757	+	1.7e-06	I
RC0019	17298	23006	18764	+	0.0004	I
RC0019	17298	23006	18995	+	2.4e-05	I
RC0019	17298	23006	19505	+	1.8e-07	I
RC0019	17298	23006	19733	+	2.3e-14	I
RC0019	17298	23006	19894	+	7.8e-09	I
RC0019	17298	23006	20144	+	1.3e-09	I
RC0019	17298	23006	21131	+	0.00014	I
RC0019	17298	23006	21361	+	0.00034	I
RC0019	17298	23006	21434	+	3.6e-05	I
RC0019	17298	23006	21710	+	0.0093	I
RC0019	17298	23006	21798	+	7.8e-06	I
RC0019	17298	23006	21811	+	7.7e-06	I
RC0019	17298	23006	21843	+	9.9e-05	I
RC0019	17298	23006	21876	+	9.9e-05	I
RC0019	17298	23006	21909	+	8.4e-05	I
RC0019	17298	23006	21953	+	0.00094	I
RC0019	17298	23006	22059	+	5.8e-05	I
RC0019	17298	23006	22688	+	2.2e-06	I
RC0030	29703	30224	29935	+	0.00018	I
RC0030	29703	30224	29973	+	0.0017	I
RC0030	29703	30224	30007	+	0.00023	I
RC0030	29703	30224	30051	+	1.3e-07	I
RC0030	29703	30224	30060	+	2.2e-05	I
RC0059	49891	52464	50767	+	0.00039	I
RC0059	49891	52464	50944	+	6.5e-05	I
RC0059	49891	52464	51087	+	0.00091	I
RC0059	49891	52464	52416	+	6e-06	I
RC0066	57283	57798	57646	+	4.7e-06	I
RC0066	57283	57798	57682	+	0.0015	I
RC0067	58097	59533	58400	+	4.3e-09	I
RC0068	59634	61547	60247	+	0.00046	I
RC0068	59634	61547	60349	+	0.00079	I
RC0068	59634	61547	60438	+	9.7e-05	I
RC0068	59634	61547	60803	+	4.7e-13	I
RC0068	59634	61547	60819	+	1.5e-05	I
RC0068	59634	61547	60998	+	1.1e-05	I
RC0068	59634	61547	61180	+	4.2e-06	I
RC0069	62230	63015	62278	+	0.0013	I
RC0069	62230	63015	62285	+	0.0013	I
RC0069	62230	63015	62302	+	9.5e-05	I
RC0073	65822	66985	66392	+	2.1e-06	I
RC0074	67177	68859	67750	+	5.2e-11	I
RC0074	67177	68859	67861	+	9.4e-05	I
RC0074	67177	68859	67935	+	2.3e-07	I
RC0078	70785	71027	70805	+	3.1e-05	I
RC0081	73622	75028	73538	+	0	I
RC0081	73622	75028	73651	+	0.00051	I
RC0081	73622	75028	73730	+	3.6e-05	I
RC0081	73622	75028	74294	+	1.1e-10	I
RC0081	73622	75028	74724	+	6.2e-07	I
RC0082	75224	76520	75375	+	1e-08	I
RC0084	76971	78839	78097	+	9.8e-07	I
RC0086	79395	80162	79815	+	8.4e-08	I
RC0087	80149	81009	80619	+	1.7e-07	I
RC0090	83290	84114	83637	+	1.4e-06	I
RC0090	83290	84114	83704	+	5.2e-05	I
RC0091	84596	85135	84847	+	0.0001	I
peg.109	85445	85567	85422	+	1.3e-05	I
RC0094	86219	87373	86579	+	1.6e-09	I
RC0095	87487	89217	87589	+	3.5e-06	I
RC0095	87487	89217	87788	+	6.7e-06	I
RC0095	87487	89217	87929	+	1.8e-08	I
RC0095	87487	89217	88612	+	1.3e-05	I
RC0095	87487	89217	88895	+	4.8e-10	I
RC0097	90242	92458	90476	+	9.3e-08	I
RC0099	94761	95327	94769	+	0.00031	I
RC0099	94761	95327	94808	+	2.6e-05	I
RC0099	94761	95327	94872	+	2.6e-05	I
RC0101	96056	96769	96141	+	1.1e-05	I
RC0101	96056	96769	96177	+	0.00019	I
RC0107	101816	103072	102002	+	2.2e-08	I
RC0112	112356	113243	112526	+	7.5e-05	I
RC0112	112356	113243	112764	+	0.0001	I
RC0112	112356	113243	112886	+	0.0012	I
RC0112	112356	113243	112970	+	0.00013	I
RC0112	112356	113243	113090	+	0.0011	I
RC0112	112356	113243	113120	+	0.0079	I
RC0113	113440	114369	114127	+	1e-05	I
RC0113	113440	114369	114170	+	0.0025	I
RC0113	113440	114369	114273	+	9.2e-06	I
RC0128	123583	124650	124367	+	1.4e-05	I
RC0128	123583	124650	124405	+	6.3e-08	I
RC0129	124807	125586	124849	+	6.8e-05	I
RC0129	124807	125586	124983	+	4.8e-06	I
RC0129	124807	125586	125242	+	1.8e-06	I
RC0129	124807	125586	125371	+	2.3e-05	I
RC0137	129421	129657	129493	+	0.0088	I
RC0138	130269	130907	130431	+	1.4e-07	I
RC0141	132168	134585	133212	+	1.5e-06	I
RC0141	132168	134585	133473	+	0.00021	I
RC0141	132168	134585	134252	+	2.6e-11	I
RC0141	132168	134585	134269	+	2.7e-09	I
RC0141	132168	134585	134278	+	2.1e-07	I
RC0142	134703	137684	135941	+	1.5e-07	I
RC0142	134703	137684	136836	+	0.00015	I
RC0142	134703	137684	137006	+	1.9e-05	I
RC0143	137671	139656	138091	+	2.8e-05	I
RC0143	137671	139656	139188	+	5.4e-06	I
RC0144	139663	142563	139825	+	0.00054	I
RC0144	139663	142563	140146	+	1.8e-05	I
RC0144	139663	142563	142300	+	0.0012	I
RC0146	145565	149026	145897	+	1.4e-05	I
RC0150	151180	151548	151473	+	0.00063	I
RC0151	152244	152948	152664	+	8.4e-08	I
RC0152	152966	153382	153209	+	0.0021	I
RC0152	152966	153382	153218	+	2.4e-05	I
RC0152	152966	153382	153227	+	2.4e-05	I
RC0152	152966	153382	153234	+	0.0021	I
RC0154	154794	154920	154340	+	1.8e-08	I
RC0154	154794	154920	154424	+	1.5e-05	I
RC0155	154952	156217	155062	+	5.2e-06	I
RC0155	154952	156217	155315	+	3.5e-07	I
RC0155	154952	156217	155566	+	2.8e-07	I
RC0155	154952	156217	155742	+	5.2e-05	I
RC0155	154952	156217	155901	+	2.2e-06	I
RC0157	157201	157884	157425	+	1.4e-07	I
RC0158	157877	158896	157902	+	1.5e-06	I
RC0158	157877	158896	158032	+	0	I
RC0164	162950	163990	163110	+	3.3e-07	I
RC0164	162950	163990	163347	+	6.3e-06	I
RC0164	162950	163990	163736	+	7.6e-06	I
RC0164	162950	163990	163776	+	7.6e-06	I
RC0164	162950	163990	163826	+	0.00015	I
RC0165	164083	164943	164477	+	1.2e-05	I
RC0166	164981	166507	165467	+	1.7e-07	I
RC0166	164981	166507	165754	+	2.2e-09	I
RC0166	164981	166507	165863	+	0.00021	I
RC0168	167594	167968	167758	+	2.9e-05	I
RC0169	168113	168493	168179	+	3.3e-05	I
RC0170	168627	170417	168976	+	1.4e-05	I
RC0170	168627	170417	169814	+	2.5e-07	I
RC0174	172290	174389	172431	+	0.0025	I
RC0174	172290	174389	172559	+	0.0003	I
RC0174	172290	174389	172633	+	2.7e-05	I
RC0174	172290	174389	173166	+	0.00062	I
RC0174	172290	174389	173369	+	0.00074	I
RC0174	172290	174389	173378	+	2.8e-07	I
RC0174	172290	174389	173708	+	0.00064	I
RC0174	172290	174389	174068	+	5.4e-06	I
RC0174	172290	174389	174214	+	6.6e-06	I
RC0174	172290	174389	174246	+	6.1e-11	I
RC0174	172290	174389	174321	+	8.6e-05	I
RC0176	175028	175606	175033	+	3.4e-05	I
RC0176	175028	175606	175226	+	2e-05	I
RC0176	175028	175606	175247	+	0.0036	I
RC0178	176320	177039	176634	+	0.00015	I
RC0178	176320	177039	176883	+	1.1e-05	I
RC0179	177150	177659	177252	+	0.0004	I
RC0179	177150	177659	177260	+	1.8e-06	I
RC0179	177150	177659	177414	+	3.8e-05	I
RC0179	177150	177659	177492	+	0.00049	I
RC0180	177855	178232	177993	+	1.3e-07	I
RC0181	179174	183295	179493	+	2.3e-06	I
RC0181	179174	183295	179812	+	7.5e-07	I
RC0181	179174	183295	179867	+	0.00023	I
RC0181	179174	183295	179951	+	0.0033	I
RC0181	179174	183295	180317	+	0.00035	I
RC0181	179174	183295	181135	+	8.3e-05	I
RC0181	179174	183295	181157	+	8.3e-05	I
RC0181	179174	183295	181179	+	6.1e-06	I
RC0181	179174	183295	181693	+	3.9e-06	I
RC0181	179174	183295	181845	+	0.00052	I
RC0181	179174	183295	182508	+	0.00058	I
RC0181	179174	183295	182557	+	0.00058	I
RC0181	179174	183295	183079	+	3.7e-06	I
RC0181	179174	183295	183207	+	5.1e-05	I
RC0181	179174	183295	183276	+	5.1e-05	I
RC0182	183553	187671	183737	+	3.5e-07	I
RC0182	183553	187671	183934	+	5.7e-06	I
RC0182	183553	187671	184606	+	0.00012	I
RC0182	183553	187671	184627	+	0.00012	I
RC0182	183553	187671	185852	+	1.1e-10	I
RC0182	183553	187671	185992	+	3.5e-06	I
RC0184	189403	190905	190182	+	0.00035	I
RC0184	189403	190905	190305	+	0.00036	I
RC0185	191124	191924	191284	+	1.7e-05	I
RC0185	191124	191924	191542	+	7.4e-06	I
RC0187	192493	194340	192644	+	0.00012	I
RC0187	192493	194340	192673	+	2.6e-07	I
RC0187	192493	194340	193527	+	0.00058	I
RC0187	192493	194340	193780	+	6.7e-05	I
RC0187	192493	194340	193971	+	6.7e-06	I
RC0187	192493	194340	194087	+	4.7e-07	I
RC0187	192493	194340	194122	+	7.1e-06	I
RC0201	208063	208266	208074	+	4.5e-05	I
RC0205	213576	214259	214057	+	9.8e-05	I
RC0207	215542	216495	215579	+	0.003	I
RC0207	215542	216495	215651	+	0.0024	I
RC0207	215542	216495	215769	+	0.00024	I
RC0207	215542	216495	215792	+	0.00024	I
RC0207	215542	216495	215819	+	0.0016	I
RC0207	215542	216495	215933	+	0.0094	I
RC0207	215542	216495	215979	+	0.00012	I
RC0207	215542	216495	216283	+	6.2e-05	I
RC0207	215542	216495	216400	+	5.9e-05	I
RC0210	217288	218022	217301	+	0.00042	I
RC0210	217288	218022	217976	+	0.0003	I
RC0210	217288	218022	218007	+	0.002	I
RC0214	223586	224935	224373	+	2.3e-08	I
RC0234	244723	246195	245894	+	4.3e-05	I
RC0238	248347	249321	248870	+	0	I
RC0238	248347	249321	248903	+	0.00054	I
RC0241	251552	251911	251771	+	3e-06	I
RC0256	261436	262359	261616	+	5.5e-05	I
RC0264	268353	268934	268776	+	0.00039	I
RC0273	274436	277153	274811	+	2.8e-07	I
RC0273	274436	277153	276540	+	5.1e-05	I
RC0273	274436	277153	276656	+	8.2e-05	I
RC0273	274436	277153	277143	+	4.9e-05	I
RC0276	278869	279054	278889	+	0.006	I
RC0279	280044	280940	280287	+	3.8e-07	I
RC0280	281122	281538	281222	+	0.00032	I
RC0287	291606	291878	291712	+	6.3e-11	I
RC0292	295138	295986	295267	+	6.5e-05	I
RC0292	295138	295986	295637	+	2.7e-07	I
RC0293	296063	297301	296166	+	6.9e-06	I
RC0294	297455	298165	297556	+	1.2e-05	I
RC0294	297455	298165	297605	+	0.00022	I
RC0296	300067	301974	301211	+	4.3e-09	I
RC0296	300067	301974	301649	+	1.5e-06	I
RC0301	303830	304225	303941	+	1e-05	I
RC0301	303830	304225	304031	+	0.00016	I
RC0301	303830	304225	304163	+	5.7e-08	I
RC0306	307039	308400	307549	+	1.7e-06	I
RC0306	307039	308400	308137	+	1.8e-05	I
RC0308	309017	310729	309793	+	7.3e-11	I
RC0309	310939	312927	310958	+	0.00032	I
RC0309	310939	312927	311090	+	2.7e-05	I
RC0309	310939	312927	311172	+	1.6e-06	I
RC0310	313043	314413	313284	+	1e-08	I
RC0315	318959	319426	319027	+	0.0064	I
RC0315	318959	319426	319090	+	5.6e-05	I
RC0316	319433	319912	319759	+	2.2e-07	I
RC0322	324127	324651	324091	+	0.00034	I
RC0322	324127	324651	324457	+	0.00011	I
RC0322	324127	324651	324544	+	0.00085	I
RC0325	326048	326743	326330	+	0.00027	I
RC0325	326048	326743	326339	+	0.00027	I
RC0325	326048	326743	326450	+	1.2e-05	I
RC0325	326048	326743	326486	+	1.2e-05	I
RC0327	327778	328830	328550	+	1e-07	I
RC0331	331586	333043	332008	+	1.1e-09	I
RC0331	331586	333043	332216	+	7.8e-06	I
RC0333	334395	335360	334469	+	0.00022	I
RC0335	336288	337523	337144	+	2.5e-06	I
RC0342	342642	344714	344485	+	2.3e-06	I
RC0342	342642	344714	344586	+	1.9e-13	I
RC0343	345010	345978	345717	+	0	I
RC0347	349223	350203	349362	+	0.0015	I
RC0347	349223	350203	349700	+	1.2e-05	I
RC0347	349223	350203	349882	+	0.00023	I
RC0348	350364	351344	350390	+	5e-05	I
RC0348	350364	351344	350469	+	5.3e-06	I
RC0348	350364	351344	350511	+	8.2e-05	I
RC0348	350364	351344	350538	+	0.00092	I
RC0348	350364	351344	350610	+	1e-05	I
RC0348	350364	351344	350694	+	0.0013	I
RC0348	350364	351344	350924	+	0.00034	I
RC0348	350364	351344	351181	+	0.0043	I
RC0353	355167	356618	355276	+	1.1e-09	I
RC0353	355167	356618	356222	+	3.8e-06	I
RC0355	357141	358190	357580	+	3e-09	I
RC0357	358905	359363	359118	+	9.9e-11	I
RC0359	359925	361121	360277	+	6.3e-06	I
RC0359	359925	361121	360885	+	1.8e-08	I
RC0360	361612	362367	361810	+	0.00012	I
RC0369	366751	368553	366814	+	4.6e-08	I
RC0369	366751	368553	367068	+	4.7e-05	I
RC0369	366751	368553	367727	+	0.00011	I
RC0369	366751	368553	367820	+	0.0012	I
RC0369	366751	368553	367876	+	8.8e-06	I
RC0369	366751	368553	368309	+	0.00032	I
RC0369	366751	368553	368375	+	2.8e-06	I
RC0389	388825	390273	389215	+	1.2e-05	I
RC0391	391429	393204	391950	+	1.5e-10	I
RC0400	399240	400016	399954	+	4.1e-06	I
RC0404	404162	404854	404492	+	2.4e-07	I
RC0404	404162	404854	404693	+	7.8e-06	I
RC0406	405922	407256	406153	+	1.2e-07	I
RC0406	405922	407256	406359	+	3.8e-08	I
RC0406	405922	407256	406387	+	5.1e-07	I
RC0406	405922	407256	406928	+	0.0021	I
RC0406	405922	407256	407134	+	0.00027	I
RC0410	410271	411368	410347	+	0.00047	I
RC0410	410271	411368	410471	+	0.0039	I
RC0410	410271	411368	410509	+	0.00053	I
RC0410	410271	411368	410569	+	0.00053	I
RC0410	410271	411368	410830	+	0.00033	I
RC0410	410271	411368	410852	+	0.00033	I
RC0410	410271	411368	410886	+	0.00033	I
RC0411	411499	412896	411759	+	2.7e-05	I
RC0411	411499	412896	411865	+	1e-06	I
RC0411	411499	412896	412042	+	1.4e-05	I
RC0412	412971	414290	412993	+	1.9e-08	I
RC0422	419065	419790	419295	+	8.7e-05	I
RC0434	430506	431858	431193	+	4.9e-08	I
RC0434	430506	431858	431226	+	3.5e-05	I
RC0436	432655	432858	432758	+	8.2e-06	I
RC0437	433031	433537	433214	+	2.2e-07	I
RC0446	440343	440633	440366	+	5.8e-06	I
RC0447	440985	441125	441087	+	2.2e-07	I
RC0457	452164	453189	452195	+	1.8e-08	I
RC0457	452164	453189	452659	+	3e-07	I
RC0458	453182	454315	453265	+	0.00096	I
RC0458	453182	454315	453278	+	8.6e-05	I
RC0461	456391	458121	457192	+	5.1e-08	I
RC0465	460865	461992	461202	+	0.00053	I
RC0465	460865	461992	461219	+	5.9e-05	I
RC0465	460865	461992	461257	+	4.7e-07	I
RC0465	460865	461992	461299	+	0.00053	I
RC0469	465332	466171	465395	+	5.2e-05	I
RC0469	465332	466171	465849	+	0.00074	I
RC0469	465332	466171	466038	+	1.4e-06	I
RC0469	465332	466171	466058	+	0	I
RC0471	467681	467929	467819	+	0	I
RC0474	471546	474176	473659	+	2.3e-05	I
RC0477	474762	475046	474790	+	4e-09	I
RC0479	475653	475853	475580	+	0.00017	I
RC0491	484377	485297	484693	+	8.6e-05	I
RC0492	485381	486415	485573	+	0	I
RC0492	485381	486415	485929	+	1.5e-06	I
RC0493	486527	487690	486535	+	6e-06	I
RC0495	488746	490245	488901	+	1.2e-10	I
RC0497	490954	491757	490966	+	0	I
RC0497	490954	491757	490973	+	2.9e-08	I
RC0497	490954	491757	491005	+	5.5e-05	I
RC0497	490954	491757	491026	+	2.2e-12	I
RC0497	490954	491757	491049	+	0.005	I
RC0497	490954	491757	491119	+	1.4e-08	I
RC0497	490954	491757	491228	+	1.3e-07	I
RC0497	490954	491757	491274	+	0.00017	I
RC0497	490954	491757	491394	+	0.0012	I
RC0497	490954	491757	491419	+	2e-07	I
RC0497	490954	491757	491456	+	0.00029	I
RC0497	490954	491757	491467	+	2e-07	I
RC0497	490954	491757	491502	+	1.4e-05	I
RC0497	490954	491757	491516	+	5.8e-05	I
RC0497	490954	491757	491545	+	0.0026	I
RC0497	490954	491757	491554	+	7.6e-15	I
RC0497	490954	491757	491577	+	3.2e-06	I
RC0497	490954	491757	491588	+	2.8e-12	I
RC0497	490954	491757	491609	+	0.00011	I
RC0497	490954	491757	491617	+	4.2e-08	I
RC0497	490954	491757	491696	+	5.7e-06	I
RC0498	492563	493480	492824	+	5.1e-07	I
RC0499	493485	494324	493547	+	8.9e-05	I
RC0500	494321	495043	494623	+	9e-09	I
RC0500	494321	495043	494775	+	7.1e-06	I
RC0505	497550	499118	498133	+	9.3e-07	I
RC0505	497550	499118	498897	+	2.5e-08	I
RC0506	499252	500184	499322	+	9.5e-10	I
RC0507	500323	502626	500753	+	5.2e-09	I
RC0512	504600	505817	504689	+	0.0046	I
RC0526	516133	517656	517096	+	2.1e-07	I
RC0526	516133	517656	517206	+	1.3e-06	I
RC0526	516133	517656	517275	+	2.3e-05	I
RC0531	521234	521845	521595	+	7.2e-05	I
RC0533	522835	523863	523393	+	1.8e-06	I
RC0534	523856	525619	524294	+	2e-05	I
RC0534	523856	525619	524438	+	2.6e-05	I
RC0534	523856	525619	524785	+	1e-05	I
RC0536	527234	528154	528080	+	0	I
RC0547	536471	538432	537524	+	0.00012	I
RC0547	536471	538432	537818	+	3.3e-05	I
RC0547	536471	538432	537878	+	3.3e-05	I
RC0548	538519	539478	538644	+	1.9e-07	I
RC0548	538519	539478	538651	+	4.6e-06	I
RC0548	538519	539478	539013	+	1.1e-09	I
RC0548	538519	539478	539239	+	1.4e-06	I
RC0548	538519	539478	539250	+	1.4e-06	I
RC0549	539672	540619	539978	+	6.9e-07	I
RC0549	539672	540619	539993	+	1.4e-05	I
RC0557	548757	550121	549164	+	4.9e-09	I
RC0557	548757	550121	549370	+	8.4e-06	I
RC0557	548757	550121	549518	+	0.00018	I
RC0557	548757	550121	549781	+	0.00022	I
RC0557	548757	550121	549788	+	0.0029	I
RC0560	551492	552994	552193	+	4.8e-07	I
RC0560	551492	552994	552355	+	1.5e-05	I
RC0560	551492	552994	552686	+	0.0016	I
RC0560	551492	552994	552743	+	0.00015	I
RC0561	553126	554259	553693	+	1.2e-06	I
RC0562	554256	555386	554345	+	1.6e-05	I
RC0562	554256	555386	555241	+	0.0004	I
RC0563	555781	556431	555959	+	0.0054	I
RC0563	555781	556431	556198	+	0.0028	I
RC0563	555781	556431	556218	+	0.0018	I
RC0579	564933	565745	564940	+	4.9e-05	I
RC0579	564933	565745	564988	+	0.00061	I
RC0579	564933	565745	565305	+	4.7e-05	I
RC0580	565735	566985	565968	+	3.4e-05	I
RC0580	565735	566985	566113	+	1.5e-14	I
RC0580	565735	566985	566265	+	1.7e-07	I
RC0580	565735	566985	566728	+	0.00053	I
RC0580	565735	566985	566936	+	2.6e-06	I
RC0581	567226	568275	567613	+	2.5e-06	I
RC0582	568272	570728	569885	+	1.9e-09	I
RC0583	570733	571872	571237	+	2.5e-09	I
RC0594	581197	582063	581999	+	9.3e-06	I
RC0596	583132	583590	583253	+	7.1e-06	I
RC0608	593511	594032	593654	+	1.5e-06	I
RC0613	597455	599023	598755	+	9.7e-06	I
RC0615	599232	600209	599793	+	6.9e-05	I
RC0616	600434	601363	600450	+	2.3e-05	I
RC0616	600434	601363	601023	+	4.6e-05	I
RC0617	601432	602304	601713	+	9.2e-05	I
RC0618	602503	603435	602680	+	8.2e-07	I
RC0621	604613	606040	605326	+	4.5e-06	I
RC0621	604613	606040	605837	+	0.00022	I
RC0621	604613	606040	605896	+	1.3e-05	I
RC0623	606531	607376	606666	+	5.4e-09	I
RC0623	606531	607376	606698	+	3.5e-05	I
RC0623	606531	607376	606717	+	4e-05	I
RC0623	606531	607376	606806	+	0.00055	I
RC0623	606531	607376	606990	+	9.8e-09	I
RC0623	606531	607376	607087	+	0.00063	I
RC0624	607454	609415	607785	+	1.1e-05	I
RC0624	607454	609415	608183	+	6.3e-06	I
RC0627	610349	611701	611086	+	1.4e-09	I
RC0627	610349	611701	611492	+	3.5e-05	I
RC0629	613088	615331	613939	+	9.9e-08	I
RC0629	613088	615331	614067	+	1.8e-07	I
RC0629	613088	615331	614489	+	4.5e-07	I
RC0629	613088	615331	614499	+	0.0024	I
RC0629	613088	615331	614874	+	7.9e-05	I
RC0639	623600	623911	623739	+	4.5e-05	I
RC0640	624038	624457	624180	+	3.2e-05	I
RC0641	624710	625012	624724	+	4.4e-08	I
RC0647	627608	629329	627896	+	1.3e-10	I
RC0647	627608	629329	628052	+	7.5e-06	I
RC0647	627608	629329	628220	+	2.5e-05	I
RC0647	627608	629329	628827	+	1e-05	I
RC0647	627608	629329	628993	+	0.0014	I
RC0647	627608	629329	629084	+	4.2e-08	I
RC0647	627608	629329	629108	+	5.1e-06	I
RC0651	630190	631176	630255	+	7.4e-06	I
RC0666	646414	647949	646415	+	6.4e-13	I
RC0666	646414	647949	646515	+	0.0056	I
RC0666	646414	647949	646627	+	0.00076	I
RC0666	646414	647949	646815	+	0.0024	I
RC0666	646414	647949	646831	+	5.1e-05	I
RC0666	646414	647949	646913	+	0.0016	I
RC0666	646414	647949	646929	+	0.0016	I
RC0666	646414	647949	647269	+	3.4e-05	I
RC0666	646414	647949	647298	+	3.4e-05	I
RC0667	648242	651310	648251	+	1.7e-09	I
RC0667	648242	651310	648260	+	7.8e-06	I
RC0667	648242	651310	648275	+	5.3e-07	I
RC0667	648242	651310	648857	+	7.6e-06	I
RC0667	648242	651310	648905	+	0.001	I
RC0667	648242	651310	649017	+	9.7e-05	I
RC0667	648242	651310	649033	+	7.7e-06	I
RC0667	648242	651310	649280	+	7.1e-06	I
RC0667	648242	651310	649330	+	0.001	I
RC0667	648242	651310	649439	+	4.6e-07	I
RC0667	648242	651310	649598	+	0.0074	I
RC0667	648242	651310	649958	+	0.0004	I
RC0667	648242	651310	649976	+	2.9e-05	I
RC0667	648242	651310	650097	+	0.00028	I
RC0667	648242	651310	651049	+	5.3e-05	I
RC0667	648242	651310	651103	+	0.0093	I
RC0667	648242	651310	651191	+	9e-06	I
RC0667	648242	651310	651203	+	0.00018	I
RC0677	656167	656475	656320	+	1e-09	I
RC0686	663207	664049	663286	+	4.2e-09	I
RC0693	668015	669394	668690	+	5.3e-05	I
RC0693	668015	669394	669138	+	0.00038	I
RC0693	668015	669394	669186	+	1.6e-06	I
RC0693	668015	669394	669288	+	3.5e-05	I
RC0695	670304	670531	670321	+	6.5e-05	I
RC0698	672342	673346	673059	+	6.5e-06	I
RC0699	673667	674005	673691	+	3.4e-05	I
RC0701	674504	674668	674648	+	8.8e-11	I
RC0702	675636	677165	675384	+	1.8e-09	I
RC0706	679120	680175	679585	+	0	I
RC0706	679120	680175	680111	+	7.6e-06	I
RC0709	681620	681928	681662	+	0.0038	I
RC0709	681620	681928	681678	+	9.8e-05	I
RC0709	681620	681928	681771	+	0.00015	I
RC0711	683313	683888	683646	+	3.1e-05	I
RC0712	683953	684393	683964	+	8.8e-05	I
RC0712	683953	684393	684088	+	4.8e-06	I
RC0712	683953	684393	684382	+	2.1e-05	I
RC0723	693795	695453	694579	+	0.00059	I
RC0783	740176	742824	742810	+	3.1e-07	I
RC0799	753274	754143	753687	+	7.7e-06	I
RC0801	756239	756814	756583	+	8.3e-07	I
RC0807	760530	761222	760553	+	4.2e-06	I
RC0807	760530	761222	760570	+	0.0064	I
RC0807	760530	761222	760580	+	0.0064	I
RC0808	761269	764142	761480	+	7e-05	I
RC0808	761269	764142	761716	+	1.2e-09	I
RC0808	761269	764142	762609	+	0.00073	I
RC0808	761269	764142	763366	+	3e-08	I
RC0809	764147	764884	764552	+	1.9e-08	I
RC0810	765030	766364	765799	+	6.3e-06	I
RC0813	767586	767822	767594	+	0.0021	I
RC0813	767586	767822	767603	+	0	I
RC0814	767958	768656	767985	+	7.9e-05	I
RC0814	767958	768656	768079	+	0.0032	I
RC0835	785896	791574	789291	+	8.1e-06	I
RC0835	785896	791574	790147	+	0	I
RC0835	785896	791574	791409	+	2.1e-05	I
RC0849	798209	799633	798263	+	1.6e-07	I
RC0849	798209	799633	798521	+	1.2e-06	I
RC0850	799659	801371	801245	+	0	I
RC0862	811530	812924	812089	+	7.1e-07	I
RC0880	827126	827938	827098	+	2.2e-11	I
RC0880	827126	827938	827454	+	0.00052	I
RC0880	827126	827938	827519	+	3.9e-05	I
RC0880	827126	827938	827666	+	2.6e-06	I
RC0880	827126	827938	827734	+	0.00055	I
RC0885	833159	834019	833156	+	0.00023	I
RC0885	833159	834019	833255	+	3.2e-08	I
RC0885	833159	834019	833624	+	0.00013	I
RC0886	834525	835895	835178	+	5.9e-07	I
RC0888	836744	837196	836951	+	9.6e-10	I
RC0894	840126	841682	840725	+	2.7e-05	I
RC0895	841927	842544	842042	+	1.7e-05	I
RC0897	843158	843679	843508	+	2.1e-08	I
RC0898	843883	845550	844636	+	1.1e-05	I
RC0916	862914	864305	862973	+	0.00024	I
RC0922	867354	868826	867371	+	0.00067	I
RC0922	867354	868826	867420	+	0.0027	I
RC0922	867354	868826	867464	+	7.9e-06	I
RC0922	867354	868826	867481	+	0.00045	I
RC0922	867354	868826	867509	+	2.9e-08	I
RC0922	867354	868826	867542	+	0.0094	I
RC0922	867354	868826	867561	+	0.0016	I
RC0922	867354	868826	867711	+	6.6e-05	I
RC0922	867354	868826	867768	+	6.6e-06	I
RC0922	867354	868826	868202	+	0.00061	I
RC0922	867354	868826	868584	+	1.1e-06	I
RC0935	876194	876547	876335	+	5.1e-08	I
RC0951	890501	890677	890560	+	0	I
RC0953	891416	894727	891533	+	0	I
RC0953	891416	894727	892320	+	0.00065	I
RC0953	891416	894727	892346	+	5.2e-05	I
RC0953	891416	894727	892931	+	1.9e-07	I
RC0953	891416	894727	893079	+	0.00055	I
RC0953	891416	894727	893150	+	3.6e-05	I
RC0953	891416	894727	893785	+	0.00015	I
RC0957	896559	896759	896643	+	3.2e-06	I
RC0961	900784	901032	900822	+	7.8e-06	I
RC0965	905857	906726	906722	+	0.00051	I
RC0966	907025	908566	907985	+	9.7e-06	I
RC1012	937493	938884	937951	+	0	I
RC1012	937493	938884	938385	+	4.6e-08	I
RC1015	939890	941248	940830	+	2.6e-05	I
RC1026	952947	954281	953482	+	3.4e-07	I
RC1026	952947	954281	953685	+	1.8e-07	I
RC1027	954317	954604	954603	+	3.8e-06	I
RC1028	954956	955738	955469	+	6.6e-08	I
RC1030	956302	957546	956272	+	5.2e-06	I
RC1038	963854	964675	964151	+	1.3e-07	I
RC1041	966559	966807	966646	+	0.002	I
RC1041	966559	966807	966660	+	2e-05	I
RC1048	972818	974185	973029	+	7.7e-07	I
RC1053	976191	978629	976730	+	6.1e-12	I
RC1053	976191	978629	976823	+	2.1e-05	I
RC1067	988599	988757	988676	+	5.9e-05	I
RC1074	994956	995204	994961	+	0.0068	I
RC1074	994956	995204	994994	+	6.7e-05	I
RC1074	994956	995204	995123	+	0.0059	I
RC1078	999355	1001256	999827	+	0.00049	I
RC1078	999355	1001256	999874	+	3.6e-05	I
RC1090	1016392	1016862	1016853	+	1.6e-07	I
RC1113	1033518	1034240	1033919	+	1.9e-05	I
RC1114	1034296	1036764	1034504	+	0	I
RC1116	1038015	1038959	1038024	+	0.00036	I
RC1116	1038015	1038959	1038060	+	0.00036	I
RC1116	1038015	1038959	1038067	+	0.00036	I
RC1116	1038015	1038959	1038287	+	0.001	I
RC1116	1038015	1038959	1038303	+	0.00074	I
RC1116	1038015	1038959	1038423	+	0.00057	I
RC1116	1038015	1038959	1038730	+	0.00012	I
RC1120	1041428	1041616	1041492	+	2.8e-05	I
RC1120	1041428	1041616	1041567	+	0.00043	I
RC1120	1041428	1041616	1041577	+	3.5e-07	I
RC1120	1041428	1041616	1041599	+	0.00043	I
RC1138	1050767	1052266	1051076	+	2.8e-05	I
RC1138	1050767	1052266	1051503	+	3.3e-05	I
RC1138	1050767	1052266	1051556	+	2e-10	I
RC1138	1050767	1052266	1051773	+	0.00075	I
RC1138	1050767	1052266	1051939	+	1.5e-05	I
RC1159	1063727	1064845	1064729	+	1.1e-06	I
RC1159	1063727	1064845	1064792	+	1.1e-06	I
RC1162	1065907	1066224	1065916	+	3.5e-06	I
RC1163	1066249	1066509	1066457	+	0.0059	I
RC1164	1066794	1067999	1066848	+	1.5e-05	I
RC1164	1066794	1067999	1067298	+	9.1e-07	I
RC1165	1068283	1068777	1068420	+	1.5e-06	I
RC1165	1068283	1068777	1068691	+	4.3e-05	I
RC1167	1069529	1069690	1069671	+	0.00017	I
RC1175	1077910	1079247	1078309	+	2.8e-05	I
RC1175	1077910	1079247	1078567	+	5.2e-06	I
RC1175	1077910	1079247	1078690	+	3e-07	I
RC1175	1077910	1079247	1078706	+	2.2e-06	I
RC1176	1079640	1080941	1080144	+	5.2e-08	I
RC1176	1079640	1080941	1080686	+	7.2e-07	I
RC1182	1083335	1084423	1083639	+	9.9e-05	I
RC1183	1084416	1085141	1084622	+	8.5e-05	I
RC1183	1084416	1085141	1084689	+	4e-06	I
RC1186	1085599	1086885	1085631	+	1.3e-05	I
RC1186	1085599	1086885	1085964	+	4.4e-09	I
RC1186	1085599	1086885	1085980	+	3e-05	I
RC1186	1085599	1086885	1085990	+	3e-05	I
RC1186	1085599	1086885	1086440	+	7.2e-08	I
RC1188	1089025	1090095	1089211	+	3.5e-05	I
RC1201	1097171	1097413	1097267	+	0.0013	I
RC1205	1099365	1100276	1099907	+	0.00045	I
RC1205	1099365	1100276	1099968	+	0.00045	I
RC1205	1099365	1100276	1100128	+	0.0005	I
RC1205	1099365	1100276	1100175	+	0.0038	I
RC1206	1100440	1103067	1101685	+	1.8e-09	I
RC1211	1105664	1109209	1105511	+	3.9e-06	I
RC1213	1110923	1113433	1111556	+	1.1e-05	I
RC1215	1115173	1115931	1115928	+	1e-05	I
RC1216	1115909	1117186	1116474	+	2.7e-06	I
RC1216	1115909	1117186	1116527	+	3.3e-06	I
RC1216	1115909	1117186	1116551	+	1.9e-07	I
RC1216	1115909	1117186	1116972	+	1.7e-06	I
RC1216	1115909	1117186	1117034	+	0.0046	I
RC1216	1115909	1117186	1117056	+	1.7e-06	I
RC1218	1120102	1123590	1121297	+	3.6e-06	I
RC1218	1120102	1123590	1121825	+	1.2e-07	I
RC1218	1120102	1123590	1122946	+	5.4e-05	I
RC1223	1127345	1127773	1127476	+	1.5e-06	I
RC1223	1127345	1127773	1127535	+	0.0019	I
RC1223	1127345	1127773	1127551	+	0.0019	I
RC1226	1128733	1130703	1129445	+	1.4e-05	I
RC1226	1128733	1130703	1129741	+	2.2e-05	I
RC1226	1128733	1130703	1129863	+	1e-06	I
RC1226	1128733	1130703	1129888	+	0.00029	I
RC1228	1132872	1133327	1132864	+	0.00014	I
RC1228	1132872	1133327	1132873	+	1.3e-08	I
RC1250	1156619	1156864	1156636	+	4.5e-07	I
RC1266	1167567	1168214	1167580	+	3.2e-11	I
RC1266	1167567	1168214	1167753	+	0.00032	I
RC1266	1167567	1168214	1167782	+	0.0027	I
RC1266	1167567	1168214	1168040	+	9e-05	I
RC1276	1185406	1186146	1185579	+	4e-06	I
RC1276	1185406	1186146	1185770	+	2e-06	I
RC1287	1193390	1193869	1193526	+	0.0019	I
RC1287	1193390	1193869	1193577	+	1.9e-05	I
RC1287	1193390	1193869	1193596	+	0.0019	I
RC1287	1193390	1193869	1193630	+	0.0019	I
RC1288	1194000	1194464	1194182	+	0.0013	I
RC1295	1200462	1200920	1200467	+	2.1e-10	I
RC1295	1200462	1200920	1200555	+	2.9e-05	I
RC1296	1200932	1201762	1201033	+	0.00019	I
RC1302	1203899	1205764	1204962	+	0.00011	I
RC1302	1203899	1205764	1204991	+	5.3e-06	I
RC1302	1203899	1205764	1205165	+	0.00012	I
RC1303	1205943	1207187	1206097	+	7.5e-07	I
RC1303	1205943	1207187	1206909	+	4.2e-05	I
RC1306	1208850	1210187	1209933	+	1.8e-05	I
RC1310	1214181	1215122	1214562	+	5.2e-06	I
RC1310	1214181	1215122	1214591	+	7.2e-05	I
RC1310	1214181	1215122	1214893	+	1.3e-05	I
RC1311	1215672	1215947	1215873	+	0	I
RC1314	1216766	1218340	1217093	+	2.7e-07	I
RC1314	1216766	1218340	1217339	+	7.5e-05	I
RC1327	1228334	1230970	1228746	+	4.8e-05	I
RC1327	1228334	1230970	1228794	+	4.8e-05	I
RC1327	1228334	1230970	1229159	+	1.9e-06	I
RC1327	1228334	1230970	1229600	+	6.3e-06	I
RC1336	1239738	1241267	1239842	+	0.003	I
RC1336	1239738	1241267	1239922	+	0.00046	I
RC1336	1239738	1241267	1239948	+	5.4e-08	I
RC1336	1239738	1241267	1239964	+	9e-05	I
RC1336	1239738	1241267	1239995	+	0.0083	I
RC1336	1239738	1241267	1240138	+	0.0085	I
RC1337	1241287	1241610	1241506	+	1e-05	I
RC1344	1247038	1247301	1247046	+	1.7e-08	I
RC1344	1247038	1247301	1247095	+	6.9e-05	I
RC1344	1247038	1247301	1247180	+	0.00073	I
RC1345	1247674	1248756	1248457	+	1.8e-08	I
RC1368	1262300	1263574	1262527	+	5.8e-06	I
RC0007	6299	6547	6138	-	9.1e-06	I
RC0007	6299	6547	6237	-	0.00078	I
RC0007	6299	6547	6250	-	0.00078	I
RC0009	7413	7850	7656	-	3e-09	I
RC0017	15687	16421	15897	-	3.5e-08	I
RC0024	26192	26686	26590	-	1e-08	I
RC0039	36524	37192	36896	-	6.5e-06	I
RC0039	36524	37192	37190	-	0	I
RC0043	40682	41251	41233	-	3.1e-08	I
RC0060	52705	53196	52899	-	8.1e-07	I
RC0061	53323	54357	54244	-	3.6e-06	I
RC0061	53323	54357	54306	-	0.00066	I
RC0062	54469	55662	54939	-	1.3e-05	I
RC0062	54469	55662	55044	-	0.0018	I
RC0062	54469	55662	55161	-	0.00024	I
RC0062	54469	55662	55187	-	2.3e-05	I
RC0062	54469	55662	55209	-	0.0023	I
RC0062	54469	55662	55233	-	0.0023	I
RC0062	54469	55662	55345	-	0.0024	I
RC0062	54469	55662	55372	-	2.9e-05	I
RC0062	54469	55662	55389	-	0.0024	I
RC0062	54469	55662	55443	-	0.00027	I
RC0062	54469	55662	55469	-	0.00027	I
RC0072	64798	65577	65244	-	0	I
RC0093	85658	85990	85975	-	0.0001	I
RC0093	85658	85990	85985	-	0.0094	I
RC0098	93159	94475	93352	-	2.7e-06	I
RC0098	93159	94475	94412	-	6.1e-05	I
RC0103	97903	98463	98002	-	3.6e-06	I
RC0104	98518	99915	99158	-	2.5e-05	I
RC0104	98518	99915	99863	-	4.6e-05	I
RC0110	105109	110433	105916	-	2.7e-06	I
RC0110	105109	110433	106414	-	5.7e-08	I
RC0110	105109	110433	107681	-	4.3e-08	I
RC0110	105109	110433	108580	-	0.00041	I
RC0110	105109	110433	109296	-	3.2e-09	I
RC0110	105109	110433	110223	-	0.00035	I
RC0110	105109	110433	110487	-	8.4e-11	I
RC0118	115894	117285	116544	-	2.2e-06	I
RC0118	115894	117285	117283	-	8.5e-06	I
RC0120	118092	119297	119241	-	2.9e-07	I
RC0134	127873	128370	128256	-	0	I
RC0162	160842	161888	161176	-	1.6e-05	I
RC0162	160842	161888	161193	-	3.8e-08	I
RC0163	161885	162844	162178	-	8.1e-08	I
RC0163	161885	162844	162279	-	0.0005	I
RC0183	188079	189239	188210	-	6.4e-06	I
RC0183	188079	189239	188364	-	6.2e-09	I
RC0188	194618	196732	194621	-	0.00012	I
RC0188	194618	196732	194691	-	0.00012	I
RC0188	194618	196732	195140	-	2.5e-06	I
RC0188	194618	196732	195219	-	1.1e-07	I
RC0188	194618	196732	195583	-	0.00041	I
RC0188	194618	196732	195603	-	2.5e-05	I
RC0188	194618	196732	196198	-	3.7e-07	I
RC0188	194618	196732	196213	-	0.00011	I
RC0189	197114	197824	197282	-	2.5e-07	I
RC0189	197114	197824	197642	-	8.5e-08	I
RC0193	200348	201799	200992	-	5.4e-06	I
RC0194	201802	203283	202059	-	8.5e-06	I
RC0194	201802	203283	202769	-	1.3e-05	I
RC0194	201802	203283	202919	-	8.8e-06	I
RC0196	203892	204065	203957	-	4.1e-10	I
RC0197	204380	204940	204467	-	6.4e-07	I
RC0197	204380	204940	204686	-	0.00029	I
RC0198	205229	205957	205340	-	0.00034	I
RC0198	205229	205957	205406	-	4.4e-05	I
RC0198	205229	205957	205476	-	0.0033	I
RC0198	205229	205957	205866	-	4.6e-05	I
RC0199	205966	206289	206220	-	1e-06	I
RC0202	209068	211374	209159	-	0.0003	I
RC0202	209068	211374	209168	-	2e-05	I
RC0202	209068	211374	209697	-	3.6e-06	I
RC0202	209068	211374	209723	-	0.00072	I
RC0202	209068	211374	209971	-	7.3e-05	I
RC0202	209068	211374	210046	-	7.6e-05	I
RC0202	209068	211374	210057	-	5.6e-06	I
RC0203	211613	212689	211946	-	8.4e-08	I
RC0203	211613	212689	212087	-	3.2e-05	I
RC0203	211613	212689	212371	-	0.00023	I
RC0206	214310	215371	214605	-	6.8e-06	I
RC0206	214310	215371	214943	-	2.1e-05	I
RC0206	214310	215371	215011	-	0.00038	I
RC0206	214310	215371	215039	-	0.003	I
RC0206	214310	215371	215122	-	4.8e-08	I
RC0206	214310	215371	215243	-	0.0056	I
RC0206	214310	215371	215265	-	1.3e-06	I
RC0206	214310	215371	215303	-	2.1e-06	I
RC0206	214310	215371	215363	-	2.1e-07	I
RC0208	216554	216994	216879	-	0.0024	I
RC0209	216994	217275	217258	-	0.00086	I
RC0211	218602	221574	220932	-	2.1e-05	I
RC0215	225636	225932	225899	-	1.9e-08	I
RC0223	230483	231682	230865	-	9.8e-05	I
RC0225	232040	232456	232391	-	1.7e-08	I
RC0226	232626	233813	233385	-	0.00024	I
RC0226	232626	233813	233530	-	0.0003	I
RC0226	232626	233813	233537	-	0.0003	I
RC0226	232626	233813	233557	-	0.0003	I
RC0226	232626	233813	233629	-	0.0034	I
RC0226	232626	233813	233767	-	8.2e-07	I
RC0227	233978	236764	234328	-	0.00015	I
RC0227	233978	236764	234771	-	0.00014	I
RC0227	233978	236764	235006	-	6.4e-10	I
RC0227	233978	236764	235177	-	4.7e-07	I
RC0227	233978	236764	235760	-	0.00015	I
RC0227	233978	236764	235859	-	0.00014	I
RC0227	233978	236764	236738	-	2.6e-05	I
RC0228	236898	238286	237068	-	1.4e-06	I
RC0228	236898	238286	237348	-	3.1e-07	I
RC0229	238565	240202	239110	-	2.6e-06	I
RC0230	240210	240965	240486	-	1.3e-10	I
RC0230	240210	240965	240909	-	0.00025	I
RC0232	241505	242626	241998	-	6.7e-07	I
RC0233	242755	244638	242981	-	4.4e-05	I
RC0233	242755	244638	243156	-	3.8e-05	I
RC0233	242755	244638	243192	-	0.0005	I
RC0233	242755	244638	243217	-	1.3e-10	I
RC0233	242755	244638	244450	-	7e-06	I
RC0244	254086	254409	254135	-	1.6e-07	I
RC0259	263582	264523	263976	-	0.00023	I
RC0259	263582	264523	264004	-	1.1e-08	I
RC0259	263582	264523	264128	-	1.6e-07	I
RC0262	266013	267800	266667	-	2.8e-06	I
RC0266	269088	271073	269034	-	0.00034	I
RC0266	269088	271073	269414	-	0.0083	I
RC0266	269088	271073	269423	-	7.9e-05	I
RC0277	279081	279296	279224	-	0.00012	I
RC0277	279081	279296	279263	-	6.5e-10	I
RC0283	287340	288437	287736	-	0	I
RC0286	289657	291426	290460	-	7e-05	I
RC0320	322147	322632	322331	-	6.7e-06	I
RC0320	322147	322632	322481	-	5.3e-06	I
RC0339	339846	340721	340585	-	4.5e-10	I
RC0349	351482	353311	351691	-	0.00031	I
RC0349	351482	353311	351704	-	0.0025	I
RC0349	351482	353311	351725	-	3.1e-05	I
RC0349	351482	353311	351746	-	2.6e-06	I
RC0349	351482	353311	351763	-	3.1e-05	I
RC0349	351482	353311	351775	-	3.1e-05	I
RC0349	351482	353311	351933	-	2.5e-06	I
RC0349	351482	353311	352039	-	2.4e-06	I
RC0349	351482	353311	352145	-	0.0023	I
RC0349	351482	353311	352459	-	0.00026	I
RC0349	351482	353311	352545	-	0.00026	I
RC0349	351482	353311	352642	-	2.5e-05	I
RC0349	351482	353311	352654	-	0.0022	I
RC0349	351482	353311	352676	-	0.0022	I
RC0349	351482	353311	352746	-	0.0019	I
RC0349	351482	353311	353084	-	0.0012	I
RC0349	351482	353311	353116	-	3.6e-08	I
RC0349	351482	353311	353200	-	6.5e-06	I
RC0368	365526	366383	366214	-	2.9e-07	I
peg.430	375219	375491	375483	-	1.1e-05	I
RC0377	377223	379412	378683	-	1.6e-06	I
RC0378	379591	381108	380774	-	7.2e-07	I
RC0379	381110	381514	381444	-	0.0024	I
RC0382	383589	384890	383943	-	1.7e-06	I
RC0384	385301	386053	385818	-	9.7e-05	I
RC0384	385301	386053	385997	-	8e-05	I
RC0385	386055	386753	386403	-	0	I
RC0394	395298	395561	395000	-	0	I
RC0401	400156	402828	400865	-	1.1e-08	I
RC0401	400156	402828	402686	-	0.002	I
RC0401	400156	402828	402703	-	0.0001	I
RC0401	400156	402828	402742	-	0.0001	I
RC0401	400156	402828	402754	-	1.6e-06	I
RC0401	400156	402828	402780	-	1.6e-06	I
RC0407	407395	408276	407485	-	3.8e-06	I
RC0407	407395	408276	407616	-	0.00064	I
RC0407	407395	408276	407667	-	0.0063	I
RC0407	407395	408276	407991	-	4.1e-07	I
RC0407	407395	408276	408095	-	9.8e-05	I
RC0407	407395	408276	408131	-	6e-07	I
RC0407	407395	408276	408200	-	9.8e-06	I
RC0407	407395	408276	408253	-	0.0012	I
RC0409	409029	410009	409321	-	1.6e-05	I
RC0409	409029	410009	409777	-	4.9e-06	I
RC0429	426010	427764	426291	-	2.8e-05	I
RC0429	426010	427764	426894	-	1.7e-05	I
RC0448	441279	442622	441489	-	0.00052	I
RC0448	441279	442622	441556	-	0.00049	I
RC0448	441279	442622	441957	-	3.7e-06	I
RC0448	441279	442622	442390	-	1.9e-05	I
RC0448	441279	442622	442505	-	9.3e-06	I
RC0449	442731	445061	443543	-	2.3e-05	I
RC0449	442731	445061	443573	-	0.0022	I
RC0449	442731	445061	443596	-	2.3e-05	I
RC0449	442731	445061	443629	-	2.6e-05	I
RC0449	442731	445061	443764	-	0.0026	I
RC0449	442731	445061	443805	-	0.0028	I
RC0449	442731	445061	443817	-	0.00034	I
RC0449	442731	445061	443845	-	9e-10	I
RC0449	442731	445061	443884	-	0.00034	I
RC0449	442731	445061	444074	-	0.00013	I
RC0449	442731	445061	444984	-	0.0002	I
RC0452	447148	448086	447363	-	5.7e-07	I
RC0452	447148	448086	447500	-	8.5e-07	I
RC0462	458126	459121	458983	-	4.2e-10	I
RC0464	460020	460676	460275	-	4.2e-06	I
RC0468	464512	465129	464669	-	3.6e-05	I
RC0468	464512	465129	464909	-	6.5e-07	I
RC0468	464512	465129	464969	-	0.00011	I
RC0472	468181	470673	468918	-	3.1e-08	I
RC0472	468181	470673	470310	-	2.7e-09	I
RC0472	468181	470673	470329	-	2.5e-06	I
RC0472	468181	470673	470587	-	2.8e-06	I
RC0480	475819	476370	476018	-	1.9e-06	I
RC0480	475819	476370	476164	-	0.0015	I
RC0480	475819	476370	476222	-	2.2e-05	I
RC0481	476884	477387	476945	-	4.8e-07	I
RC0482	477812	478987	478173	-	4.5e-09	I
RC0482	477812	478987	478261	-	7.4e-05	I
RC0482	477812	478987	478597	-	0.00013	I
RC0482	477812	478987	478922	-	7.9e-11	I
RC0483	479086	479814	479358	-	0.00077	I
RC0483	479086	479814	479475	-	6.6e-05	I
RC0484	479792	480316	480162	-	3.1e-05	I
RC0501	495123	495506	495513	-	4.5e-06	I
RC0504	496854	497447	497278	-	1.8e-07	I
RC0519	508013	508768	508462	-	7.9e-07	I
RC0519	508013	508768	508654	-	8.7e-08	I
RC0519	508013	508768	508796	-	5.3e-05	I
RC0520	509332	510276	509507	-	1.1e-08	I
RC0520	509332	510276	509796	-	1.1e-05	I
RC0520	509332	510276	509822	-	1.3e-05	I
RC0520	509332	510276	510225	-	4.3e-07	I
RC0522	510835	512250	511001	-	2.5e-06	I
RC0523	512570	514183	513739	-	0.0077	I
RC0523	512570	514183	514085	-	0.00026	I
RC0523	512570	514183	514140	-	0.00035	I
RC0523	512570	514183	514161	-	3.5e-05	I
RC0524	514186	514911	514553	-	2.8e-05	I
RC0524	514186	514911	514740	-	0.0002	I
RC0537	528324	529247	528977	-	0	I
RC0540	530686	531534	531274	-	0.00012	I
RC0540	530686	531534	531326	-	0.00018	I
RC0542	532111	533106	532445	-	9.5e-09	I
RC0542	532111	533106	532463	-	4.9e-05	I
RC0542	532111	533106	533014	-	5.6e-06	I
RC0542	532111	533106	533075	-	4.2e-11	I
RC0552	543866	544594	544366	-	0	I
RC0553	544803	546401	544922	-	0.00022	I
RC0553	544803	546401	544964	-	1.7e-06	I
RC0553	544803	546401	545028	-	0.0021	I
RC0553	544803	546401	545201	-	3.3e-05	I
RC0553	544803	546401	545388	-	0.0025	I
RC0553	544803	546401	545410	-	0.00024	I
RC0553	544803	546401	545960	-	6.7e-08	I
RC0553	544803	546401	546155	-	3.9e-06	I
RC0571	561354	561572	561356	-	7.5e-11	I
RC0589	577376	578068	577837	-	9.9e-07	I
RC0598	584745	585521	585006	-	0.00041	I
RC0598	584745	585521	585318	-	2.5e-06	I
RC0598	584745	585521	585594	-	4.7e-05	I
RC0599	585799	586959	585920	-	4.2e-05	I
RC0599	585799	586959	585958	-	2.7e-06	I
RC0599	585799	586959	586467	-	2.3e-05	I
RC0599	585799	586959	586559	-	0.00033	I
RC0602	587938	588234	588129	-	5.8e-06	I
RC0603	588401	590431	588989	-	0.00015	I
RC0603	588401	590431	590175	-	1.1e-05	I
RC0604	590514	591149	591042	-	6.4e-07	I
RC0604	590514	591149	591068	-	0.0012	I
RC0604	590514	591149	591139	-	0.00013	I
RC0605	591473	591913	591492	-	8.3e-06	I
RC0628	611878	612909	612652	-	4.7e-07	I
RC0628	611878	612909	612687	-	0.00018	I
RC0658	639362	640084	640023	-	1.7e-06	I
RC0661	641425	642384	641678	-	2.3e-05	I
RC0661	641425	642384	642176	-	5.2e-07	I
RC0663	642584	644833	642833	-	0.00055	I
RC0663	642584	644833	643145	-	5.1e-06	I
RC0663	642584	644833	643155	-	3.2e-07	I
RC0663	642584	644833	643171	-	5.1e-06	I
RC0663	642584	644833	643423	-	3.3e-06	I
RC0663	642584	644833	643430	-	3.3e-06	I
RC0663	642584	644833	643606	-	0.00031	I
RC0663	642584	644833	643731	-	6e-07	I
RC0663	642584	644833	644661	-	2.3e-05	I
RC0663	642584	644833	644787	-	4.2e-05	I
RC0664	644981	645256	645121	-	1.2e-05	I
RC0664	644981	645256	645154	-	0.0014	I
RC0664	644981	645256	645169	-	9.1e-07	I
RC0664	644981	645256	645220	-	1.5e-05	I
RC0664	644981	645256	645246	-	0.0015	I
RC0665	645292	646329	645712	-	0.00046	I
RC0668	651429	651806	651441	-	3.7e-05	I
RC0668	651429	651806	651455	-	0.00035	I
RC0668	651429	651806	651618	-	0.00054	I
RC0668	651429	651806	651667	-	0.0039	I
RC0668	651429	651806	651703	-	0.00061	I
RC0668	651429	651806	651714	-	0.00061	I
RC0668	651429	651806	651730	-	0.0043	I
RC0680	659867	660613	660118	-	2.2e-05	I
RC0714	686061	687065	686378	-	4.3e-05	I
RC0716	687797	688471	688167	-	2.8e-05	I
RC0717	688449	689090	688975	-	0	I
RC0719	691175	691354	691314	-	2.1e-06	I
RC0719	691175	691354	691332	-	0.0048	I
RC0719	691175	691354	691352	-	0.0048	I
RC0726	698862	700145	699719	-	9e-07	I
RC0731	703413	704462	704378	-	0.00023	I
RC0744	710577	711605	711521	-	7.7e-05	I
RC0745	711884	712051	712034	-	0.00085	I
RC0746	712641	713246	712852	-	6.5e-05	I
RC0747	713406	715112	713603	-	2e-07	I
RC0747	713406	715112	713699	-	0.00063	I
RC0747	713406	715112	713764	-	3.7e-06	I
RC0747	713406	715112	713961	-	0.00071	I
RC0747	713406	715112	714209	-	1.8e-09	I
RC0747	713406	715112	714251	-	0.0001	I
RC0747	713406	715112	714281	-	0.0011	I
RC0747	713406	715112	714419	-	3.3e-08	I
RC0747	713406	715112	714684	-	7.1e-05	I
RC0747	713406	715112	714959	-	0.0062	I
RC0747	713406	715112	715054	-	4e-05	I
RC0750	716838	717017	716990	-	1.8e-06	I
RC0759	721927	723303	722511	-	0.00089	I
RC0759	721927	723303	722712	-	3.8e-08	I
RC0760	723688	725010	723718	-	3.9e-06	I
RC0760	723688	725010	723748	-	3.9e-06	I
RC0760	723688	725010	724296	-	0.0013	I
RC0760	723688	725010	724507	-	9e-05	I
RC0760	723688	725010	724858	-	2.7e-06	I
RC0760	723688	725010	724880	-	4.2e-05	I
RC0760	723688	725010	724986	-	7.7e-07	I
RC0761	725054	726817	726384	-	3.2e-08	I
RC0762	726943	728010	727375	-	6.4e-08	I
RC0766	730155	730484	730339	-	0.00018	I
RC0766	730155	730484	730468	-	0.00015	I
RC0773	732056	732868	732772	-	1.8e-13	I
RC0782	738591	739259	738774	-	0.00036	I
RC0800	754229	756175	754917	-	3.7e-06	I
RC0800	754229	756175	754939	-	5.5e-05	I
RC0815	768707	769969	769121	-	2.8e-07	I
RC0815	768707	769969	769702	-	0.00014	I
RC0816	770332	772827	770500	-	0.00081	I
RC0816	770332	772827	770898	-	6.8e-05	I
RC0816	770332	772827	771873	-	1.6e-06	I
RC0816	770332	772827	772546	-	3.1e-06	I
RC0816	770332	772827	772704	-	9e-05	I
RC0817	773067	774578	773192	-	0.0023	I
RC0817	773067	774578	774098	-	3.6e-07	I
RC0817	773067	774578	774293	-	3.9e-07	I
RC0817	773067	774578	774573	-	0.00014	I
RC0823	777919	779154	778242	-	0.00087	I
RC0823	777919	779154	778263	-	7.5e-05	I
RC0823	777919	779154	778347	-	0.00085	I
RC0823	777919	779154	778487	-	5.5e-05	I
RC0823	777919	779154	778919	-	4.3e-09	I
RC0829	782769	783116	782929	-	0	I
RC0833	785240	785440	785387	-	0	I
RC0833	785240	785440	785423	-	8.5e-06	I
RC0848	796142	797428	796599	-	2.7e-06	I
RC0851	801595	802554	801715	-	5.1e-07	I
RC0851	801595	802554	801873	-	9.4e-06	I
RC0851	801595	802554	802526	-	3.1e-05	I
RC0851	801595	802554	802537	-	1.3e-08	I
RC0852	803229	804593	804482	-	1.5e-05	I
RC0852	803229	804593	804564	-	0	I
RC0855	806140	807825	807667	-	4.3e-06	I
RC0856	808169	808507	808422	-	1.1e-07	I
RC0857	808574	809497	809093	-	0.0047	I
RC0857	808574	809497	809241	-	0.0017	I
RC0857	808574	809497	809259	-	0.00025	I
RC0857	808574	809497	809299	-	0.00025	I
RC0857	808574	809497	809317	-	0.00036	I
RC0857	808574	809497	809371	-	5.7e-06	I
RC0858	809497	809946	809756	-	0.00081	I
RC0858	809497	809946	809803	-	0.005	I
RC0858	809497	809946	809881	-	0.005	I
RC0858	809497	809946	809898	-	2.7e-06	I
RC0858	809497	809946	809932	-	4e-10	I
RC0858	809497	809946	809941	-	3.5e-06	I
RC0864	813554	815473	813917	-	0.0009	I
RC0864	813554	815473	814068	-	0.00078	I
RC0864	813554	815473	814794	-	2.9e-05	I
RC0864	813554	815473	815432	-	2.8e-08	I
RC0865	815648	816178	816141	-	6.1e-06	I
RC0870	818046	818552	818297	-	1.6e-06	I
RC0871	819706	819921	819903	-	1.8e-07	I
RC0873	820368	820862	820678	-	8.5e-06	I
RC0873	820368	820862	820799	-	0.00012	I
RC0876	822290	822499	822292	-	6.8e-07	I
RC0876	822290	822499	822315	-	0.0047	I
RC0876	822290	822499	822361	-	0.00068	I
RC0876	822290	822499	822475	-	0.00078	I
RC0879	824154	826874	825051	-	2.5e-06	I
RC0879	824154	826874	825579	-	5e-06	I
RC0879	824154	826874	826550	-	3.1e-07	I
RC0882	828544	828927	828836	-	5.4e-05	I
RC0883	829105	830364	829500	-	5.2e-05	I
RC0883	829105	830364	829795	-	4.4e-05	I
RC0883	829105	830364	829994	-	2.3e-05	I
RC0884	830456	832879	831425	-	2.5e-05	I
RC0884	830456	832879	831746	-	9.9e-13	I
RC0884	830456	832879	831778	-	2.5e-07	I
RC0901	847167	849308	847415	-	1.3e-10	I
RC0901	847167	849308	847754	-	0.0063	I
RC0901	847167	849308	848275	-	3.2e-05	I
RC0909	852642	854195	852884	-	1.1e-06	I
RC0909	852642	854195	853275	-	0.0087	I
RC0909	852642	854195	853283	-	0.002	I
RC0909	852642	854195	853293	-	0.002	I
RC0909	852642	854195	853312	-	9.7e-13	I
RC0909	852642	854195	853329	-	9.7e-10	I
RC0909	852642	854195	853352	-	2.3e-05	I
RC0909	852642	854195	853367	-	7.3e-15	I
RC0909	852642	854195	853374	-	0.0032	I
RC0909	852642	854195	853393	-	0.00069	I
RC0909	852642	854195	853427	-	1.7e-05	I
RC0909	852642	854195	853478	-	4.7e-08	I
RC0909	852642	854195	853502	-	0.0022	I
RC0909	852642	854195	853605	-	6.7e-05	I
RC0909	852642	854195	853649	-	0.0082	I
RC0909	852642	854195	853732	-	1e-05	I
RC0909	852642	854195	853744	-	1e-05	I
RC0909	852642	854195	853778	-	1.9e-07	I
RC0909	852642	854195	853787	-	0.0018	I
RC0909	852642	854195	854071	-	3.6e-07	I
RC0909	852642	854195	854142	-	0.0039	I
RC0909	852642	854195	854183	-	0.00012	I
RC0910	854314	855399	854994	-	5.3e-09	I
RC0911	855594	856871	856872	-	1.5e-07	I
RC0912	857151	858590	857587	-	5.2e-07	I
RC0913	858737	862105	861213	-	0	I
RC0926	870462	870701	870536	-	8.5e-05	I
RC0926	870462	870701	870591	-	4e-06	I
RC0928	871161	872258	871723	-	8e-11	I
RC0932	873767	874378	873855	-	3e-05	I
RC0932	873767	874378	874369	-	4.9e-05	I
RC0933	875124	875801	875198	-	3.3e-06	I
RC0933	875124	875801	875318	-	0.00066	I
RC0933	875124	875801	875462	-	7.4e-05	I
RC0933	875124	875801	875623	-	0.00014	I
RC0933	875124	875801	875722	-	0.00023	I
RC0933	875124	875801	875794	-	2.2e-05	I
RC0938	877552	879576	877553	-	3.1e-16	I
RC0938	877552	879576	877569	-	0.0012	I
RC0949	889568	889768	889714	-	0.0086	I
RC0949	889568	889768	889722	-	7.6e-07	I
RC0949	889568	889768	889744	-	0.0023	I
RC0949	889568	889768	889762	-	2.3e-09	I
RC0958	896924	897076	896981	-	9e-06	I
RC0959	897069	899066	897679	-	2.1e-06	I
RC0959	897069	899066	897695	-	2.1e-06	I
RC0959	897069	899066	897759	-	0.0057	I
RC0959	897069	899066	898527	-	2.6e-05	I
RC0960	899164	900708	899539	-	0.00025	I
RC0960	899164	900708	899959	-	6.4e-05	I
RC0960	899164	900708	900313	-	2.6e-06	I
RC0960	899164	900708	900369	-	0.0003	I
RC0960	899164	900708	900448	-	0.00045	I
RC0960	899164	900708	900556	-	5.2e-05	I
RC0960	899164	900708	900649	-	0.0036	I
RC0960	899164	900708	900658	-	1.9e-09	I
RC0968	910058	911704	910187	-	2.1e-07	I
RC0968	910058	911704	910214	-	0.0024	I
RC0968	910058	911704	910444	-	0.0024	I
RC0968	910058	911704	910471	-	0.0024	I
RC0968	910058	911704	910564	-	0.0023	I
RC0968	910058	911704	910793	-	0.00032	I
RC0968	910058	911704	910880	-	0.0025	I
RC0968	910058	911704	910901	-	3.1e-05	I
RC0968	910058	911704	911022	-	0.0022	I
RC0968	910058	911704	911077	-	5e-11	I
RC0968	910058	911704	911098	-	0.00027	I
RC0968	910058	911704	911269	-	0.002	I
RC0968	910058	911704	911279	-	0.002	I
RC0968	910058	911704	911315	-	0.00024	I
RC0968	910058	911704	911324	-	0.00024	I
RC0968	910058	911704	911375	-	0.002	I
RC0968	910058	911704	911408	-	2.3e-05	I
RC0968	910058	911704	911615	-	0.0017	I
RC0969	911732	912019	911982	-	0.0016	I
RC0973	913931	914323	914184	-	4.5e-07	I
RC0975	915022	915741	915444	-	0.00017	I
RC0982	921153	922175	921431	-	0.0034	I
RC0982	921153	922175	921441	-	0.0034	I
RC0982	921153	922175	921928	-	0.00046	I
RC0982	921153	922175	922039	-	4.1e-05	I
RC0984	922602	922979	922887	-	6.6e-08	I
RC0984	922602	922979	922912	-	0.00024	I
RC0985	923038	923673	923593	-	3.4e-07	I
RC0986	923692	924993	924603	-	3.3e-09	I
RC0986	923692	924993	924632	-	7.6e-08	I
RC0986	923692	924993	924682	-	1.5e-06	I
RC0986	923692	924993	924772	-	2.8e-05	I
RC0989	925687	926217	926022	-	0.00014	I
RC0991	926607	927140	927012	-	0.0013	I
RC0991	926607	927140	927064	-	0.0013	I
RC0992	927149	927547	927418	-	7.9e-05	I
RC0994	927890	928429	928250	-	7.6e-07	I
RC0995	928429	928758	928690	-	0.0048	I
RC0995	928429	928758	928713	-	0.00051	I
RC1003	931396	932217	931697	-	9.5e-06	I
RC1003	931396	932217	931905	-	6.4e-06	I
RC1005	932511	933134	933059	-	2e-06	I
RC1006	933245	933892	933721	-	9.2e-07	I
RC1006	933245	933892	933764	-	1.2e-05	I
RC1006	933245	933892	933801	-	0.00018	I
RC1008	934451	935635	934555	-	0.004	I
RC1008	934451	935635	934616	-	0.00065	I
RC1008	934451	935635	934697	-	0.0045	I
RC1008	934451	935635	934709	-	7.4e-08	I
RC1008	934451	935635	934790	-	0.0048	I
RC1008	934451	935635	934810	-	0.00074	I
RC1008	934451	935635	934838	-	0.005	I
RC1008	934451	935635	934967	-	0.0001	I
RC1008	934451	935635	934976	-	0.0053	I
RC1008	934451	935635	935011	-	0.0055	I
RC1008	934451	935635	935079	-	0.0055	I
RC1008	934451	935635	935129	-	1.3e-05	I
RC1008	934451	935635	935147	-	0.0056	I
RC1008	934451	935635	935163	-	0.0056	I
RC1008	934451	935635	935225	-	0.00011	I
RC1008	934451	935635	935270	-	0.0056	I
RC1008	934451	935635	935476	-	0.00086	I
RC1008	934451	935635	935502	-	0.00011	I
RC1008	934451	935635	935591	-	0.00011	I
RC1008	934451	935635	935628	-	0.0051	I
RC1018	942771	943343	942822	-	0.00012	I
RC1018	942771	943343	942944	-	0.0002	I
RC1019	943691	944755	943857	-	0.00064	I
RC1019	943691	944755	944058	-	2.9e-06	I
RC1020	945111	946355	945114	-	0.0001	I
RC1020	945111	946355	945128	-	0.0001	I
RC1020	945111	946355	945188	-	3.3e-08	I
RC1020	945111	946355	945289	-	6.2e-07	I
RC1020	945111	946355	945549	-	0.00013	I
RC1020	945111	946355	945599	-	0.00013	I
RC1020	945111	946355	945707	-	0.0015	I
RC1020	945111	946355	945817	-	1.7e-05	I
RC1020	945111	946355	945876	-	0.0017	I
RC1020	945111	946355	946028	-	0.00021	I
RC1020	945111	946355	946089	-	0.0019	I
RC1020	945111	946355	946201	-	0.0023	I
RC1021	946852	947064	947031	-	2.2e-06	I
RC1021	946852	947064	947047	-	0.0036	I
RC1023	949506	950393	950030	-	6.6e-05	I
RC1024	950538	952679	950842	-	0.00012	I
RC1024	950538	952679	952425	-	0.00049	I
RC1024	950538	952679	952559	-	3.8e-06	I
RC1031	957697	958839	958716	-	4.6e-07	I
RC1036	961495	962931	961926	-	5.5e-05	I
RC1036	961495	962931	962593	-	0.00026	I
RC1036	961495	962931	962617	-	6.9e-07	I
RC1036	961495	962931	962626	-	0.00023	I
RC1043	967381	967968	967746	-	5.8e-05	I
RC1045	969461	970381	969724	-	3.6e-08	I
RC1046	970434	971960	970771	-	8.1e-07	I
RC1046	970434	971960	971356	-	2.4e-09	I
RC1046	970434	971960	971403	-	2.5e-05	I
RC1047	971957	972568	972499	-	3.2e-06	I
RC1068	989253	990530	989379	-	8.6e-05	I
RC1068	989253	990530	989658	-	4.6e-06	I
RC1068	989253	990530	990015	-	1.3e-05	I
RC1068	989253	990530	990061	-	1.1e-09	I
RC1068	989253	990530	990404	-	1.4e-11	I
RC1068	989253	990530	990423	-	7.5e-06	I
RC1070	991273	991959	991399	-	0.00028	I
RC1070	991273	991959	991566	-	5.7e-06	I
RC1070	991273	991959	991683	-	0.0015	I
RC1070	991273	991959	991708	-	0.00031	I
RC1070	991273	991959	991823	-	6.4e-06	I
RC1071	991956	992300	992216	-	0.0033	I
RC1071	991956	992300	992224	-	0.00056	I
RC1071	991956	992300	992294	-	0.0033	I
RC1085	1007188	1012155	1007211	-	0.0065	I
RC1085	1007188	1012155	1007235	-	6.3e-07	I
RC1085	1007188	1012155	1007254	-	0.0065	I
RC1085	1007188	1012155	1007279	-	3.6e-05	I
RC1085	1007188	1012155	1007352	-	0.0015	I
RC1085	1007188	1012155	1007385	-	0.0015	I
RC1085	1007188	1012155	1007431	-	0.0017	I
RC1085	1007188	1012155	1007447	-	0.0081	I
RC1085	1007188	1012155	1007555	-	0.0084	I
RC1085	1007188	1012155	1007608	-	0.0018	I
RC1085	1007188	1012155	1007689	-	0.0085	I
RC1085	1007188	1012155	1007736	-	0.00035	I
RC1085	1007188	1012155	1007792	-	0.0085	I
RC1085	1007188	1012155	1007902	-	0.0079	I
RC1085	1007188	1012155	1007916	-	0.00032	I
RC1085	1007188	1012155	1007931	-	0.00032	I
RC1085	1007188	1012155	1007947	-	5.2e-05	I
RC1085	1007188	1012155	1007955	-	0.0017	I
RC1085	1007188	1012155	1007967	-	0.0079	I
RC1085	1007188	1012155	1007976	-	0.0017	I
RC1085	1007188	1012155	1008149	-	0.001	I
RC1085	1007188	1012155	1008168	-	0.001	I
RC1085	1007188	1012155	1008219	-	0.00079	I
RC1085	1007188	1012155	1008240	-	0.00079	I
RC1085	1007188	1012155	1008249	-	0.00013	I
RC1085	1007188	1012155	1008287	-	0.0042	I
RC1085	1007188	1012155	1008323	-	0.0032	I
RC1085	1007188	1012155	1008740	-	2.5e-05	I
RC1085	1007188	1012155	1008819	-	0.0073	I
RC1085	1007188	1012155	1008831	-	0.0012	I
RC1085	1007188	1012155	1008844	-	0.0073	I
RC1085	1007188	1012155	1008876	-	0.0073	I
RC1085	1007188	1012155	1008903	-	0.0011	I
RC1085	1007188	1012155	1008960	-	0.00015	I
RC1085	1007188	1012155	1008988	-	0.0068	I
RC1085	1007188	1012155	1009018	-	0.0067	I
RC1085	1007188	1012155	1009171	-	1.6e-06	I
RC1085	1007188	1012155	1009211	-	0.001	I
RC1085	1007188	1012155	1009343	-	1.8e-05	I
RC1085	1007188	1012155	1009421	-	0.007	I
RC1085	1007188	1012155	1009489	-	0.0012	I
RC1085	1007188	1012155	1009536	-	0.0076	I
RC1085	1007188	1012155	1009602	-	0.0013	I
RC1085	1007188	1012155	1009663	-	0.0013	I
RC1085	1007188	1012155	1009671	-	0.0013	I
RC1085	1007188	1012155	1009767	-	2.3e-07	I
RC1085	1007188	1012155	1009803	-	1.9e-08	I
RC1085	1007188	1012155	1009855	-	0.0071	I
RC1085	1007188	1012155	1009867	-	0.0012	I
RC1085	1007188	1012155	1009875	-	0.0012	I
RC1085	1007188	1012155	1009898	-	0.00017	I
RC1085	1007188	1012155	1009925	-	1.7e-08	I
RC1085	1007188	1012155	1009993	-	0.0069	I
RC1085	1007188	1012155	1010007	-	0.0011	I
RC1085	1007188	1012155	1010357	-	0.00082	I
RC1085	1007188	1012155	1010364	-	0.00082	I
RC1085	1007188	1012155	1010451	-	9.3e-05	I
RC1085	1007188	1012155	1010643	-	9e-05	I
RC1085	1007188	1012155	1010793	-	9.1e-05	I
RC1085	1007188	1012155	1010822	-	1.1e-05	I
RC1085	1007188	1012155	1010843	-	4.9e-10	I
RC1085	1007188	1012155	1010851	-	9.7e-05	I
RC1085	1007188	1012155	1011103	-	0.0048	I
RC1085	1007188	1012155	1011291	-	1e-06	I
RC1085	1007188	1012155	1011426	-	0.00085	I
RC1085	1007188	1012155	1011442	-	0.0055	I
RC1085	1007188	1012155	1011467	-	0.00085	I
RC1085	1007188	1012155	1011522	-	8.6e-07	I
RC1085	1007188	1012155	1011530	-	0.00068	I
RC1085	1007188	1012155	1011618	-	0.0036	I
RC1085	1007188	1012155	1011949	-	0.0024	I
RC1085	1007188	1012155	1011975	-	0.0024	I
RC1085	1007188	1012155	1011984	-	0.0024	I
RC1085	1007188	1012155	1012016	-	0.002	I
RC1085	1007188	1012155	1012035	-	0.002	I
RC1086	1013519	1014463	1013780	-	3.2e-07	I
RC1086	1013519	1014463	1013872	-	0.00014	I
RC1089	1015452	1015931	1015652	-	3e-05	I
RC1089	1015452	1015931	1015824	-	0.00096	I
RC1091	1016982	1017854	1017020	-	5.3e-08	I
RC1091	1016982	1017854	1017710	-	2.5e-08	I
RC1092	1017829	1018794	1018459	-	8.8e-06	I
RC1096	1021136	1023205	1021594	-	0.00017	I
RC1097	1023491	1024576	1023932	-	1.3e-05	I
RC1097	1023491	1024576	1024000	-	0.00022	I
RC1106	1028922	1029371	1029217	-	1.6e-05	I
RC1106	1028922	1029371	1029350	-	2.9e-05	I
RC1108	1029683	1030141	1029970	-	7.5e-05	I
RC1108	1029683	1030141	1030149	-	0.0002	I
RC1109	1030150	1030623	1030510	-	2.1e-06	I
RC1134	1048361	1049125	1048371	-	0.00071	I
RC1134	1048361	1049125	1048380	-	8.5e-06	I
RC1134	1048361	1049125	1048520	-	0.0028	I
RC1138	1050767	1052266	1050464	-	0.0069	I
RC1141	1053836	1054735	1054375	-	3.5e-09	I
RC1145	1055940	1056830	1056461	-	1.1e-08	I
RC1145	1055940	1056830	1056623	-	1.3e-05	I
RC1146	1056823	1058085	1057969	-	2.8e-05	I
RC1147	1058200	1058850	1058339	-	7.8e-05	I
RC1147	1058200	1058850	1058619	-	6.1e-05	I
RC1158	1062857	1063702	1063080	-	2.9e-06	I
RC1170	1070474	1071781	1070903	-	0.00019	I
RC1170	1070474	1071781	1071170	-	2.9e-06	I
RC1170	1070474	1071781	1071277	-	0.00066	I
RC1170	1070474	1071781	1071322	-	0.00041	I
RC1170	1070474	1071781	1071375	-	0.00041	I
RC1174	1073074	1077825	1075458	-	5.8e-08	I
RC1174	1073074	1077825	1075990	-	3.1e-07	I
RC1194	1091462	1092151	1091723	-	1.2e-06	I
RC1194	1091462	1092151	1092007	-	0.00011	I
RC1197	1092878	1093717	1093594	-	5.3e-07	I
RC1200	1096487	1096954	1096593	-	0.00039	I
RC1200	1096487	1096954	1096663	-	0.00048	I
RC1200	1096487	1096954	1096674	-	0.00048	I
RC1200	1096487	1096954	1096765	-	0.0039	I
RC1200	1096487	1096954	1096784	-	3.2e-09	I
RC1211	1105664	1109209	1107056	-	1.8e-07	I
RC1212	1109376	1110674	1109850	-	3e-05	I
RC1231	1135580	1137595	1135777	-	0.00014	I
RC1231	1135580	1137595	1136111	-	9e-06	I
RC1231	1135580	1137595	1136857	-	8.2e-07	I
RC1231	1135580	1137595	1136916	-	9.5e-07	I
RC1231	1135580	1137595	1137084	-	8.7e-07	I
RC1233	1138123	1140759	1138404	-	0.00013	I
RC1233	1138123	1140759	1138419	-	6.6e-06	I
RC1233	1138123	1140759	1139275	-	2.6e-06	I
RC1233	1138123	1140759	1139293	-	0.00053	I
RC1233	1138123	1140759	1139349	-	0.0006	I
RC1233	1138123	1140759	1140089	-	1.7e-05	I
RC1234	1140941	1141231	1141169	-	0.0034	I
RC1235	1141337	1142758	1141535	-	0.00047	I
RC1235	1141337	1142758	1141665	-	3e-06	I
RC1235	1141337	1142758	1141689	-	4.5e-05	I
RC1235	1141337	1142758	1142114	-	7.3e-05	I
RC1237	1144035	1145567	1144669	-	5.8e-07	I
RC1237	1144035	1145567	1145030	-	0.00046	I
RC1237	1144035	1145567	1145198	-	0.00065	I
RC1237	1144035	1145567	1145250	-	0.00088	I
RC1237	1144035	1145567	1145336	-	1.5e-08	I
RC1237	1144035	1145567	1145462	-	0.0015	I
RC1237	1144035	1145567	1145505	-	3.6e-06	I
RC1237	1144035	1145567	1145514	-	0.0098	I
RC1237	1144035	1145567	1145534	-	0.0017	I
RC1239	1146449	1147828	1146559	-	7.6e-10	I
RC1239	1146449	1147828	1146675	-	0.00012	I
RC1239	1146449	1147828	1146706	-	6.2e-06	I
RC1239	1146449	1147828	1147682	-	8.3e-06	I
RC1245	1150700	1153072	1150997	-	2.8e-07	I
RC1245	1150700	1153072	1152057	-	2.4e-06	I
RC1246	1153076	1154374	1153450	-	0	I
RC1246	1153076	1154374	1153493	-	4.3e-13	I
RC1246	1153076	1154374	1154231	-	7.5e-06	I
RC1257	1161645	1162169	1161705	-	0.00023	I
RC1267	1168348	1168779	1168530	-	3.7e-08	I
RC1270	1170552	1171154	1170810	-	2.9e-07	I
RC1271	1171931	1173409	1172783	-	6e-06	I
RC1272	1173563	1175137	1174167	-	0.00016	I
RC1272	1173563	1175137	1174328	-	0.00013	I
RC1272	1173563	1175137	1174368	-	7.1e-06	I
RC1273	1175331	1181396	1175807	-	0.0015	I
RC1273	1175331	1181396	1175818	-	0.0015	I
RC1273	1175331	1181396	1175895	-	0.00016	I
RC1273	1175331	1181396	1176103	-	1.3e-10	I
RC1273	1175331	1181396	1176120	-	7.4e-12	I
RC1273	1175331	1181396	1176140	-	5.2e-05	I
RC1273	1175331	1181396	1176224	-	0.00043	I
RC1273	1175331	1181396	1176248	-	0.00043	I
RC1273	1175331	1181396	1176261	-	0.0033	I
RC1273	1175331	1181396	1176275	-	4.4e-06	I
RC1273	1175331	1181396	1176464	-	0.0026	I
RC1273	1175331	1181396	1176608	-	0.0022	I
RC1273	1175331	1181396	1176833	-	0.0019	I
RC1273	1175331	1181396	1176851	-	9.3e-13	I
RC1273	1175331	1181396	1176908	-	0.0017	I
RC1273	1175331	1181396	1177171	-	0.0011	I
RC1273	1175331	1181396	1177256	-	9.3e-05	I
RC1273	1175331	1181396	1177310	-	0.00083	I
RC1273	1175331	1181396	1177421	-	0.00062	I
RC1273	1175331	1181396	1177616	-	2.9e-05	I
RC1273	1175331	1181396	1177884	-	0.00027	I
RC1273	1175331	1181396	1178474	-	7.7e-09	I
RC1273	1175331	1181396	1178506	-	4e-06	I
RC1273	1175331	1181396	1178553	-	5.7e-05	I
RC1273	1175331	1181396	1178697	-	0.00086	I
RC1273	1175331	1181396	1178765	-	0.00011	I
RC1273	1175331	1181396	1178891	-	0.0014	I
RC1273	1175331	1181396	1178939	-	0.0017	I
RC1273	1175331	1181396	1178965	-	0.00018	I
RC1273	1175331	1181396	1179306	-	0.0024	I
RC1273	1175331	1181396	1179560	-	3.1e-05	I
RC1273	1175331	1181396	1179638	-	3e-06	I
RC1273	1175331	1181396	1179838	-	0.00031	I
RC1273	1175331	1181396	1179871	-	0.0025	I
RC1273	1175331	1181396	1179980	-	0.0026	I
RC1273	1175331	1181396	1180031	-	0.00032	I
RC1273	1175331	1181396	1180412	-	0.00029	I
RC1273	1175331	1181396	1180592	-	0.0023	I
RC1273	1175331	1181396	1180611	-	0.00026	I
RC1273	1175331	1181396	1180700	-	0.00024	I
RC1273	1175331	1181396	1180785	-	2.3e-05	I
RC1273	1175331	1181396	1180856	-	0.002	I
RC1273	1175331	1181396	1180877	-	0.002	I
RC1273	1175331	1181396	1180911	-	0.00018	I
RC1273	1175331	1181396	1180928	-	0.00018	I
RC1273	1175331	1181396	1180982	-	1.6e-05	I
RC1273	1175331	1181396	1180989	-	0.0017	I
RC1274	1182015	1183961	1183252	-	8.1e-05	I
RC1274	1182015	1183961	1183446	-	9.2e-06	I
RC1274	1182015	1183961	1183520	-	0.0001	I
RC1274	1182015	1183961	1183989	-	0.0002	I
RC1281	1188765	1189514	1188978	-	0.00035	I
RC1281	1188765	1189514	1189022	-	1.8e-06	I
RC1281	1188765	1189514	1189250	-	6.4e-08	I
RC1281	1188765	1189514	1189307	-	0.00026	I
RC1281	1188765	1189514	1189374	-	0.0032	I
RC1282	1189761	1190435	1190014	-	0.00012	I
RC1282	1189761	1190435	1190289	-	0.00013	I
RC1282	1189761	1190435	1190309	-	1.4e-08	I
RC1282	1189761	1190435	1190317	-	3.6e-07	I
RC1283	1190734	1191084	1190925	-	4.7e-06	I
RC1293	1197044	1197238	1197118	-	2e-05	I
RC1307	1210291	1211283	1211162	-	0.00014	I
RC1308	1211392	1212699	1211865	-	5.1e-06	I
RC1308	1211392	1212699	1212523	-	0.0033	I
RC1308	1211392	1212699	1212552	-	0.00027	I
RC1308	1211392	1212699	1212682	-	0.00037	I
RC1315	1218306	1219244	1219161	-	0.00016	I
RC1315	1218306	1219244	1219227	-	1.2e-05	I
RC1316	1219241	1221253	1220112	-	3.4e-11	I
RC1316	1219241	1221253	1220220	-	0.00073	I
RC1316	1219241	1221253	1220281	-	6e-05	I
RC1316	1219241	1221253	1220401	-	3.9e-05	I
RC1316	1219241	1221253	1220698	-	5.3e-08	I
RC1317	1221232	1222098	1221732	-	4.6e-07	I
RC1320	1222866	1223495	1223191	-	1.3e-09	I
RC1328	1231179	1231916	1231226	-	1.1e-05	I
RC1328	1231179	1231916	1231732	-	4.3e-05	I
RC1329	1232012	1233916	1233472	-	1.9e-05	I
RC1329	1232012	1233916	1233666	-	4.4e-05	I
RC1330	1233961	1235748	1235197	-	1.1e-05	I
RC1330	1233961	1235748	1235498	-	0.0056	I
RC1330	1233961	1235748	1235544	-	5.3e-05	I
RC1330	1233961	1235748	1235707	-	0.00063	I
RC1334	1237670	1238794	1237958	-	0.0031	I
RC1334	1237670	1238794	1238111	-	2.7e-08	I
RC1339	1242473	1243168	1242740	-	0	I
RC1347	1249426	1250571	1249881	-	8.2e-05	I
RC1359	1256703	1257038	1256723	-	4.6e-08	I
RC1359	1256703	1257038	1256762	-	6.6e-06	I
RC1359	1256703	1257038	1256825	-	0.00063	I
RC1359	1256703	1257038	1256847	-	0.0044	I
RC1359	1256703	1257038	1256933	-	0.00056	I
RC1359	1256703	1257038	1256960	-	0.00056	I
RC1361	1257447	1259279	1257534	-	1.8e-05	I
RC1361	1257447	1259279	1257554	-	0.00019	I
RC1361	1257447	1259279	1257626	-	0.00012	I
RC1361	1257447	1259279	1258038	-	0.00043	I
RC1361	1257447	1259279	1258078	-	0.00043	I
RC1361	1257447	1259279	1258523	-	1.5e-05	I
RC1361	1257447	1259279	1258961	-	2.8e-07	I
RC1370	1264653	1264859	1264757	-	2.4e-07	I
RC1371	1264899	1265273	1265136	-	1.7e-09	I

## Sheet: Category_IP
Category: Intergenic promoter (IP)
The gene name and co-ordinates corresponds the downstream (gene in which the TSS is located) and the corresponding upstream gene.
Downstream gene			Upstream gene
Gene name	Start	Stop	Gene name	Gene Start	Gene Stop	TSS Position	Strand	p-Value	Class
RC0002	1038	1356	RC0003	1367	2116	1131	+	8.3e-07	IP
RC0064	56593	56959	RC0065	56983	57271	56838	+	2.8e-11	IP
RC0065	56983	57271	RC0066	57283	57798	57175	+	0.0011	IP
RC0065	56983	57271	RC0066	57283	57798	57220	+	3.2e-06	IP
RC0082	75224	76520	RC0083	76544	76967	76407	+	1.6e-06	IP
RC0083	76544	76967	RC0084	76971	78839	76794	+	1.3e-06	IP
RC0099	94761	95327	RC0100	95373	95831	95150	+	0.0014	IP
RC0101	96056	96769	RC0102	96773	97594	96574	+	0.0048	IP
RC0101	96056	96769	RC0102	96773	97594	96612	+	3.2e-05	IP
RC0136	129131	129424	RC0137	129421	129657	129175	+	0.0019	IP
RC0136	129131	129424	RC0137	129421	129657	129228	+	0.00016	IP
RC0139	130977	131778	RC0140	131791	132078	131716	+	4.3e-08	IP
RC0142	134703	137684	RC0143	137671	139656	137639	+	0.002	IP
RC0144	139663	142563	RC0145	142737	145412	142533	+	3.8e-06	IP
RC0151	152244	152948	RC0152	152966	153382	152716	+	1.2e-06	IP
RC0151	152244	152948	RC0152	152966	153382	152732	+	0.0053	IP
RC0151	152244	152948	RC0152	152966	153382	152769	+	0.0001	IP
RC0151	152244	152948	RC0152	152966	153382	152850	+	0.00071	IP
RC0151	152244	152948	RC0152	152966	153382	152883	+	0.0047	IP
RC0151	152244	152948	RC0152	152966	153382	152934	+	6.8e-06	IP
RC0154	154794	154920	RC0155	154952	156217	154704	+	3.7e-06	IP
RC0154	154794	154920	RC0155	154952	156217	154771	+	3.7e-06	IP
RC0157	157201	157884	RC0158	157877	158896	157781	+	1.7e-05	IP
RC0164	162950	163990	RC0165	164083	164943	163851	+	0.00015	IP
RC0175	174757	175012	RC0176	175028	175606	174866	+	3.9e-06	IP
RC0175	174757	175012	RC0176	175028	175606	174937	+	2.8e-06	IP
RC0253	259731	260000	RC0254	260055	260336	259869	+	3.5e-06	IP
RC0256	261436	262359	RC0257	262416	262550	262171	+	0.00014	IP
RC0278	279505	280032	RC0279	280044	280940	279949	+	4.4e-09	IP
RC0278	279505	280032	RC0279	280044	280940	280017	+	1.9e-05	IP
RC0290	294632	294874	RC0291	294885	295145	294637	+	0.00035	IP
RC0306	307039	308400	RC0307	308432	308800	308372	+	3.1e-05	IP
RC0315	318959	319426	RC0316	319433	319912	319216	+	1.1e-05	IP
RC0315	318959	319426	RC0316	319433	319912	319317	+	0.00017	IP
RC0315	318959	319426	RC0316	319433	319912	319331	+	1.5e-05	IP
RC0315	318959	319426	RC0316	319433	319912	319361	+	0.0016	IP
RC0354	356733	357053	RC0355	357141	358190	356883	+	2.9e-06	IP
RC0358	359385	359918	RC0359	359925	361121	359770	+	0.00012	IP
RC0389	388825	390273	RC0390	390270	391274	390229	+	1.1e-11	IP
RC0391	391429	393204	RC0392	393197	394618	393187	+	7.9e-07	IP
RC0413	414723	414920	RC0414	415055	415201	414874	+	0.00018	IP
RC0439	434026	434583	RC0440	434593	435933	434459	+	3.6e-06	IP
RC0457	452164	453189	RC0458	453182	454315	453165	+	8.8e-05	IP
RC0458	453182	454315	RC0458	453182	454315	454064	+	0	IP
RC0474	471546	474176	RC0475	474190	474432	474016	+	1.2e-05	IP
RC0477	474762	475046	RC0478	475128	475535	474892	+	3.5e-09	IP
RC0548	538519	539478	RC0549	539672	540619	539423	+	1.6e-06	IP
RC0579	564933	565745	RC0580	565735	566985	565509	+	2.9e-07	IP
RC0579	564933	565745	RC0580	565735	566985	565571	+	4.8e-06	IP
RC0579	564933	565745	RC0580	565735	566985	565591	+	0.00079	IP
RC0647	627608	629329	RC0648	629427	629798	629170	+	2.4e-11	IP
RC0647	627608	629329	RC0648	629427	629798	629225	+	4.2e-05	IP
RC0647	627608	629329	RC0648	629427	629798	629238	+	0.00032	IP
RC0648	629427	629798	RC0649	629752	629934	629595	+	0.0014	IP
RC0648	629427	629798	RC0649	629752	629934	629666	+	1.9e-06	IP
RC0649	629752	629934	RC0650	629990	630334	629769	+	0.0063	IP
RC0649	629752	629934	RC0650	629990	630334	629788	+	0.00012	IP
RC0649	629752	629934	RC0650	629990	630334	629933	+	0.0036	IP
RC0650	629990	630334	RC0651	630190	631176	630083	+	1.7e-07	IP
RC0650	629990	630334	RC0651	630190	631176	630132	+	0.0017	IP
RC0688	664862	665389	RC0689	665527	665727	665324	+	2.4e-05	IP
RC0810	765030	766364	RC0811	766361	766675	766234	+	1.4e-06	IP
RC0813	767586	767822	RC0814	767958	768656	767817	+	1.5e-05	IP
RC0858	809497	809946	RC0860	810643	810879	810548	+	1e-06	IP
RC0897	843158	843679	RC0898	843883	845550	843635	+	1.3e-05	IP
RC0935	876194	876547	RC0936	876630	876764	876426	+	1.2e-05	IP
RC1110	1031403	1032215	RC1111	1032209	1032784	1032016	+	1.8e-09	IP
RC1161	1065219	1065818	RC1162	1065907	1066224	1065715	+	7.1e-06	IP
RC1162	1065907	1066224	RC1163	1066249	1066509	1066196	+	3.6e-06	IP
RC1166	1069178	1069429	RC1167	1069529	1069690	1069397	+	0.00022	IP
RC1182	1083335	1084423	RC1183	1084416	1085141	1084311	+	0.00011	IP
RC1182	1083335	1084423	RC1183	1084416	1085141	1084319	+	0.00011	IP
RC1188	1089025	1090095	RC1189	1090113	1090343	1089979	+	2e-06	IP
RC1188	1089025	1090095	RC1189	1090113	1090343	1090081	+	1.9e-06	IP
RC1222	1127107	1127286	RC1223	1127345	1127773	1127160	+	9.5e-05	IP
RC1222	1127107	1127286	RC1223	1127345	1127773	1127170	+	3.3e-08	IP
RC1223	1127345	1127773	RC1224	1127806	1128423	1127569	+	0.0019	IP
RC1223	1127345	1127773	RC1224	1127806	1128423	1127605	+	0.0018	IP
RC1223	1127345	1127773	RC1224	1127806	1128423	1127626	+	0.0002	IP
RC1223	1127345	1127773	RC1224	1127806	1128423	1127706	+	0.0014	IP
RC1223	1127345	1127773	RC1224	1127806	1128423	1127739	+	0.00015	IP
RC1224	1127806	1128423	RC1225	1128416	1128730	1128249	+	7.5e-06	IP
RC1265	1167340	1167555	RC1266	1167567	1168214	1167511	+	0.0059	IP
RC1265	1167340	1167555	RC1266	1167567	1168214	1167522	+	0.0059	IP
RC1295	1200462	1200920	RC1296	1200932	1201762	1200743	+	1.4e-06	IP
RC1295	1200462	1200920	RC1296	1200932	1201762	1200823	+	0.00029	IP
peg.1553	1253349	1253486	RC1355	1253795	1254235	1253573	+	7.5e-05	IP
RC0007	2889	5991	RC0008	6611	7405	6327	-	7.1e-07	IP
RC0007	2889	5991	RC0008	6611	7405	6407	-	3.2e-05	IP
RC0014	12629	13333	RC0015	13579	14889	13682	-	0.0015	IP
RC0198	205229	205957	RC0199	205966	206289	206013	-	0.0027	IP
RC0198	205229	205957	RC0199	205966	206289	206100	-	2.4e-05	IP
RC0198	205229	205957	RC0199	205966	206289	206169	-	2.4e-05	IP
RC0224	231723	232037	RC0225	232040	232456	232179	-	7.3e-06	IP
RC0225	232040	232456	RC0226	232626	233813	232699	-	8.1e-06	IP
RC0225	232040	232456	RC0226	232626	233813	232798	-	9.5e-06	IP
RC0226	232626	233813	RC0227	233978	236764	234049	-	0.00018	IP
RC0227	233978	236764	RC0228	236898	238286	236942	-	0.00042	IP
RC0264	268353	268934	RC0266	269088	271073	269213	-	0.00018	IP
RC0320	322147	322632	RC0321	322657	324009	322736	-	3.2e-06	IP
RC0378	379591	381108	RC0379	381110	381514	381310	-	0.0012	IP
RC0379	381110	381514	RC0380	381505	381792	381579	-	0.0046	IP
RC0379	381110	381514	RC0380	381505	381792	381724	-	0	IP
RC0382	383589	384890	RC0383	384887	385222	385091	-	0.00017	IP
RC0430	427775	428791	RC0431	428784	429143	428872	-	5.6e-05	IP
RC0463	459216	460010	RC0464	460020	460676	460185	-	5.5e-05	IP
RC0482	477812	478987	RC0483	479086	479814	479226	-	0.0008	IP
RC0483	479086	479814	RC0484	479792	480316	480001	-	2.1e-06	IP
RC0510	503736	504122	RC0511	504115	504363	504277	-	0.0015	IP
RC0510	503736	504122	RC0511	504115	504363	504357	-	2.9e-05	IP
RC0537	528324	529247	RC0538	529264	529881	529398	-	4.3e-05	IP
RC0575	562945	563961	RC0576	563961	564245	564063	-	1.5e-11	IP
RC0599	585799	586959	RC0600	586992	587381	586994	-	1.2e-05	IP
RC0636	620453	621319	RC0637	621456	622478	621560	-	2e-07	IP
RC0659	640270	640854	RC0660	640823	641419	640875	-	4.6e-06	IP
RC0661	641425	642384	RC0663	642584	644833	642775	-	3.4e-05	IP
RC0664	644981	645256	RC0665	645292	646329	645363	-	0.0002	IP
RC0664	644981	645256	RC0665	645292	646329	645427	-	0.0018	IP
RC0728	701195	701527	RC0729	701531	701926	701724	-	9.3e-06	IP
RC0729	701531	701926	RC0730	702078	703310	702136	-	0.00015	IP
RC0734	705635	705874	RC0735	705895	706710	706075	-	1.2e-05	IP
RC0734	705635	705874	RC0735	705895	706710	706111	-	3.2e-07	IP
RC0777	734610	734771	RC0778	734776	735405	734994	-	1.9e-08	IP
RC0842	793470	793934	RC0844	794379	794726	794168	-	1.3e-05	IP
RC0845	794959	795237	RC0846	795261	795611	795485	-	5.1e-06	IP
RC0857	808574	809497	RC0858	809497	809946	809592	-	0.003	IP
RC0866	816340	816759	RC0867	816906	817082	816927	-	2.6e-07	IP
peg.1000	823461	823616	RC0879	824154	826874	824227	-	1.5e-05	IP
RC0881	828148	828543	RC0882	828544	828927	828657	-	0.00071	IP
RC0883	829105	830364	RC0884	830456	832879	830554	-	1.3e-06	IP
RC0927	870911	871114	RC0928	871161	872258	871187	-	8.1e-06	IP
RC0929	872255	872425	RC0930	872452	872682	872590	-	1.4e-06	IP
RC0968	910058	911704	RC0969	911732	912019	911910	-	0.0016	IP
RC0968	910058	911704	RC0969	911732	912019	911937	-	0.00018	IP
RC0981	920732	921142	RC0982	921153	922175	921386	-	0.00027	IP
RC0982	921153	922175	RC0983	922194	922577	922310	-	4e-05	IP
RC0986	923692	924993	RC0987	924997	925458	925016	-	2.4e-05	IP
RC0986	923692	924993	RC0987	924997	925458	925113	-	0.00033	IP
RC0986	923692	924993	RC0987	924997	925458	925134	-	0.0039	IP
RC0989	925687	926217	RC0990	926235	926591	926243	-	0.00022	IP
RC0990	926235	926591	RC0991	926607	927140	926832	-	7.8e-05	IP
RC0991	926607	927140	RC0992	927149	927547	927156	-	0.00014	IP
RC0991	926607	927140	RC0992	927149	927547	927297	-	7.7e-07	IP
RC0991	926607	927140	RC0992	927149	927547	927319	-	0.0001	IP
RC0991	926607	927140	RC0992	927149	927547	927345	-	0.0011	IP
RC0992	927149	927547	RC0993	927567	927872	927649	-	3.7e-05	IP
RC0994	927890	928429	RC0995	928429	928758	928644	-	2.1e-06	IP
RC0995	928429	928758	RC0996	928759	929127	928798	-	4e-05	IP
RC0995	928429	928758	RC0996	928759	929127	928889	-	0.00049	IP
RC0997	929202	929435	RC0998	929437	929652	929471	-	5.8e-08	IP
RC0998	929437	929652	RC0999	929645	930055	929778	-	0.00022	IP
RC1002	931093	931371	RC1003	931396	932217	931427	-	0.00015	IP
RC1002	931093	931371	RC1003	931396	932217	931545	-	9.7e-06	IP
RC1006	933245	933892	RC1007	933893	934210	934119	-	2.9e-06	IP
RC1006	933245	933892	RC1007	933893	934210	934128	-	3.3e-05	IP
RC1046	970434	971960	RC1047	971957	972568	971995	-	3.9e-06	IP
RC1070	991273	991959	RC1071	991956	992300	992188	-	4.5e-10	IP
RC1071	991956	992300	RC1072	992287	992454	992338	-	0.0007	IP
RC1071	991956	992300	RC1072	992287	992454	992415	-	0.0052	IP
RC1106	1028922	1029371	RC1107	1029396	1029695	1029485	-	0.00046	IP
RC1134	1048361	1049125	RC1135	1049216	1049482	1049334	-	1.6e-05	IP
RC1143	1055282	1055425	RC1144	1055574	1055804	1055613	-	5.4e-05	IP
RC1156	1062228	1062461	RC1157	1062545	1062781	1062586	-	2.8e-05	IP
RC1168	1069823	1070026	RC1169	1070112	1070372	1070134	-	0	IP
RC1180	1082512	1082649	RC1181	1082690	1082956	1082734	-	3.4e-08	IP
RC1193	1091211	1091459	RC1194	1091462	1092151	1091618	-	0.00015	IP
RC1193	1091211	1091459	RC1194	1091462	1092151	1091625	-	0.00015	IP
RC1193	1091211	1091459	RC1194	1091462	1092151	1091660	-	0.00015	IP
RC1193	1091211	1091459	RC1194	1091462	1092151	1091701	-	1.6e-05	IP
RC1195	1092292	1092528	RC1197	1092878	1093717	1092719	-	1.1e-05	IP
RC1197	1092878	1093717	RC1198	1093720	1094760	1093903	-	1.2e-09	IP
RC1197	1092878	1093717	RC1198	1093720	1094760	1093932	-	0.0031	IP
RC1197	1092878	1093717	RC1198	1093720	1094760	1093955	-	3.5e-12	IP
RC1231	1135580	1137595	RC1232	1137598	1137954	1137696	-	0.00018	IP
RC1245	1150700	1153072	RC1246	1153076	1154374	1153198	-	3e-05	IP
RC1252	1157229	1158956	RC1253	1158953	1159279	1159145	-	0.00017	IP
RC1271	1171931	1173409	RC1272	1173563	1175137	1173636	-	1.2e-07	IP
RC1318	1222130	1222537	RC1319	1222534	1222779	1222735	-	1.2e-05	IP
RC1321	1223497	1223988	RC1322	1224109	1224567	1224174	-	3.2e-07	IP
RC1329	1232012	1233916	RC1330	1233961	1235748	1234110	-	4.3e-06	IP
RC1329	1232012	1233916	RC1330	1233961	1235748	1234120	-	4.3e-06	IP
RC1359	1256703	1257038	RC1360	1257055	1257225	1257081	-	0.0039	IP
RC1359	1256703	1257038	RC1360	1257055	1257225	1257158	-	0.0038	IP
RC1359	1256703	1257038	RC1360	1257055	1257225	1257218	-	5e-05	IP
RC1361	1257447	1259279	RC1362	1259276	1259440	1259338	-	0.0035	IP
RC1361	1257447	1259279	RC1362	1259276	1259440	1259389	-	0.00045	IP

## Sheet: Category_O
Category: Orphan (O)
The gene name and co-ordinates corresponds the downstream and the upstream gene with respect to the location of the TSS.
Downstream gene			Upstream gene
Gene name	Start	Stop	Gene name	Gene Start	Gene Stop	TSS Position	Strand	p-Value	Class
RC0019	17298	23006	RC0020	23481	23747	23147	+	0	O
RC0041	38531	38782	peg.50	39114	39245	39003	+	6.5e-12	O
RC0054	47153	47878	RC0055	48036	48167	47894	+	0	O
RC0090	83290	84114	RC0091	84596	85135	84322	+	1.4e-05	O
peg.129	104688	104807	peg.130	104921	105037	104828	+	0	O
RC0137	129421	129657	peg.161	130048	130167	129659	+	0.00093	O
RC0137	129421	129657	peg.161	130048	130167	129788	+	0.00086	O
RC0137	129421	129657	peg.161	130048	130167	129883	+	5.6e-06	O
RC0146	145565	149026	peg.171	149669	149797	149591	+	5.6e-06	O
RC0187	192493	194340	RC0188	194618	196732	194398	+	0.00011	O
RC0196	203892	204065	RC0197	204380	204940	204155	+	5.4e-09	O
RC0201	208063	208266	RC0202	209068	211374	208996	+	3.1e-09	O
RC0202	209068	211374	RC0203	211613	212689	211385	+	1.1e-05	O
RC0202	209068	211374	RC0203	211613	212689	211433	+	0.00022	O
peg.253	228937	229056	RC0220	229522	229650	229226	+	0	O
RC0226	232626	233813	RC0227	233978	236764	233942	+	0.00016	O
RC0227	233978	236764	RC0228	236898	238286	236813	+	8.2e-07	O
RC0227	233978	236764	RC0228	236898	238286	236826	+	1.1e-05	O
RC0234	244723	246195	RC0235	247010	247210	246423	+	0.00052	O
RC0243	252939	253787	RC0244	254086	254409	254011	+	1e-07	O
RC0258	263126	263572	RC0258	263126	263572	262941	+	0.00074	O
RC0259	263836	264594	RC0258	263126	263572	263018	+	0.008	O
RC0273	274436	277153	peg.312	277703	277933	277267	+	0.00054	O
RC0273	274436	277153	peg.312	277703	277933	277306	+	0.0027	O
RC0280	281122	281538	RC0281	285348	286025	281660	+	0	O
RC0280	281122	281538	RC0281	285348	286025	281684	+	0	O
RC0280	281122	281538	RC0281	285348	286025	281744	+	0	O
RC0280	281122	281538	RC0281	285348	286025	284401	+	0	O
RC0280	281122	281538	RC0281	285348	286025	284859	+	0.0084	O
RC0284	288604	288807	RC0285	289197	289589	288813	+	1.7e-07	O
peg.362	319947	320063	RC0317	320732	320851	320363	+	0	O
RC0319	321460	321753	peg.366	321968	322087	321789	+	0	O
RC0319	321460	321753	RC0320	322147	322632	322039	+	3.1e-05	O
RC0335	336288	337523	RC0336	337666	338136	337557	+	1.7e-08	O
RC0364	363871	364056	peg.414	364115	364255	364074	+	0	O
peg.414	364115	364255	RC0365	364570	364779	364257	+	4.5e-07	O
RC0369	366751	368553	peg.421	369327	369440	368658	+	0.0022	O
RC0369	366751	368553	peg.421	369327	369440	368699	+	0.0022	O
RC0369	366751	368553	peg.421	369327	369440	368826	+	7.4e-07	O
peg.426	372776	372874	peg.427	373401	373538	373139	+	8.8e-13	O
peg.430	375219	375491	RC0376	375967	377067	375675	+	6.2e-05	O
RC0392	393197	394618	RC0394	395298	395561	394786	+	0	O
RC0401	400156	402828	RC0402	403001	403435	402862	+	0.00011	O
RC0406	405922	407256	RC0407	407395	408276	407298	+	0.0023	O
RC0412	412971	414290	RC0413	414723	414920	414445	+	1.7e-05	O
RC0423	419790	420221	peg.481	421381	421578	420522	+	2.9e-06	O
peg.515	445961	446149	RC0451	446464	447066	446262	+	4.7e-06	O
RC0480	475819	476370	RC0481	476884	477387	476709	+	2.3e-07	O
RC0482	477812	478987	RC0483	479086	479814	479043	+	0.00019	O
RC0497	490954	491757	RC0498	492563	493480	491772	+	2.3e-07	O
RC0497	490954	491757	RC0498	492563	493480	491857	+	0.0082	O
RC0524	514186	514911	peg.600	515461	515589	515061	+	1.8e-05	O
RC0562	554256	555386	peg.642	555485	555601	555393	+	0.0055	O
RC0569	560007	560225	peg.651	560585	560725	560340	+	0.001	O
RC0569	560007	560225	peg.651	560585	560725	560442	+	9.8e-06	O
RC0570	560770	561066	RC0571	561354	561572	561206	+	7.4e-10	O
RC0583	570733	571872	peg.667	572098	572214	571944	+	1.8e-10	O
RC0604	590514	591149	RC0605	591473	591913	591421	+	7.2e-08	O
RC0609	594180	594785	RC0610	595668	596174	595021	+	3.2e-07	O
RC0632	617892	618155	RC0633	618908	619216	618426	+	0.00031	O
RC0632	617892	618155	RC0633	618908	619216	618435	+	1.9e-07	O
RC0658	639362	640084	RC0659	640270	640854	640130	+	3.1e-05	O
peg.771	659187	659303	peg.772	659650	659763	659342	+	0.0049	O
peg.771	659187	659303	peg.772	659650	659763	659431	+	0.0077	O
peg.771	659187	659303	peg.772	659650	659763	659480	+	1.9e-05	O
peg.771	659187	659303	peg.772	659650	659763	659514	+	0.0011	O
RC0701	674504	674668	peg.798	675200	675682	674673	+	0.0037	O
RC0701	674504	674668	peg.798	675200	675682	674804	+	3.6e-05	O
RC0701	674504	674668	peg.798	675200	675682	674852	+	0.00048	O
RC0701	674504	674668	peg.798	675200	675682	674946	+	4.4e-05	O
RC0709	681620	681928	RC0710	682093	683085	681931	+	4.5e-06	O
RC0709	681620	681928	RC0710	682093	683085	681945	+	3.4e-05	O
RC0709	681620	681928	RC0710	682093	683085	681953	+	0.0067	O
RC0709	681620	681928	RC0710	682093	683085	681961	+	0.0067	O
peg.809	684592	684720	RC0713	685112	685831	684817	+	3.1e-06	O
RC0724	695503	696555	RC0725	696882	698720	696556	+	9.5e-05	O
RC0729	701531	701926	RC0730	702078	703310	701970	+	0.00058	O
RC0730	702078	703310	RC0731	703413	704462	703328	+	0.00085	O
RC0744	710577	711605	RC0745	711884	712051	711851	+	1.1e-05	O
RC0745	711884	712051	RC0746	712641	713246	712374	+	0.00028	O
RC0745	711884	712051	RC0746	712641	713246	712398	+	0.00028	O
RC0745	711884	712051	RC0746	712641	713246	712430	+	2.9e-05	O
RC0747	713406	715112	RC0748	715367	716026	715188	+	0	O
peg.854	717605	717736	RC0752	718012	718170	717750	+	1.7e-06	O
RC0753	718344	718529	peg.857	718893	719006	718614	+	1.6e-09	O
RC0755	719883	720074	RC0756	720444	720644	720099	+	6.5e-09	O
RC0759	721927	723303	RC0760	723688	725010	723653	+	1.9e-08	O
RC0773	732056	732868	RC0774	733147	733629	732994	+	3.1e-05	O
RC0782	738591	739259	RC0783	740176	742824	739383	+	0	O
RC0782	738591	739259	RC0783	740176	742824	739391	+	0	O
RC0815	768707	769969	RC0816	770332	772827	770156	+	9.6e-08	O
RC0815	768707	769969	RC0816	770332	772827	770183	+	0.00018	O
RC0815	768707	769969	RC0816	770332	772827	770194	+	0	O
RC0815	768707	769969	RC0816	770332	772827	770208	+	0.0029	O
RC0816	770332	772827	RC0817	773067	774578	772993	+	4.3e-05	O
RC0819	775290	775604	RC0820	776301	776459	775752	+	0.0015	O
RC0819	775290	775604	RC0820	776301	776459	775858	+	1.8e-07	O
peg.938	781005	781136	peg.939	781417	781539	781317	+	0.0085	O
peg.938	781005	781136	peg.939	781417	781539	781327	+	0.0014	O
peg.938	781005	781136	peg.939	781417	781539	781339	+	0	O
peg.938	781005	781136	peg.939	781417	781539	781386	+	2.4e-05	O
peg.966	797409	797675	RC0849	798209	799633	797705	+	1.6e-07	O
RC0851	801595	802554	RC0852	803229	804593	803083	+	4.8e-07	O
RC0853	805000	805521	RC0854	805771	805965	805589	+	6e-06	O
RC0858	809497	809946	RC0860	810643	810879	809976	+	0.0043	O
RC0866	816340	816759	RC0867	816906	817082	816809	+	1.4e-06	O
peg.997	821735	821866	RC0876	822290	822499	821877	+	0.001	O
peg.997	821735	821866	RC0876	822290	822499	821954	+	0.00032	O
peg.997	821735	821866	RC0876	822290	822499	822045	+	0.00057	O
peg.997	821735	821866	RC0876	822290	822499	822172	+	0.0047	O
peg.997	821735	821866	RC0876	822290	822499	822195	+	2.3e-05	O
RC0877	822816	823058	RC0879	824154	826874	823560	+	0.00012	O
RC0882	828544	828927	RC0883	829105	830364	828986	+	0.00033	O
RC0885	833159	834019	RC0886	834525	835895	834020	+	1.6e-05	O
RC0885	833159	834019	RC0886	834525	835895	834232	+	2.7e-05	O
RC0890	837899	838411	RC0891	839160	839306	838970	+	0	O
RC0890	837899	838411	RC0891	839160	839306	839022	+	0.0016	O
RC0916	862914	864305	peg.1042	864852	864995	864332	+	7.1e-08	O
RC0931	872887	873444	RC0932	873767	874378	873531	+	0.0006	O
RC0932	873767	874378	RC0933	875124	875801	875085	+	0.00019	O
RC0937	876784	877140	RC0938	877552	879576	877424	+	1.8e-09	O
RC0937	876784	877140	RC0938	877552	879576	877436	+	0.0011	O
RC0937	876784	877140	RC0938	877552	879576	877445	+	0.00011	O
RC0937	876784	877140	RC0938	877552	879576	877459	+	8.4e-06	O
RC0943	881706	882665	RC0944	883352	883495	883093	+	4.5e-09	O
RC0947	886434	887012	RC0948	887403	889202	887230	+	3.2e-06	O
RC0956	895599	895832	RC0957	896559	896759	895835	+	1.6e-12	O
RC0967	908563	909099	RC0968	910058	911704	909772	+	8.7e-09	O
RC0967	908563	909099	RC0968	910058	911704	909797	+	0.00043	O
RC0967	908563	909099	RC0968	910058	911704	909973	+	7.2e-05	O
RC0979	917716	918384	peg.1114	918568	918708	918472	+	2.8e-07	O
peg.1148	934207	934341	RC1008	934451	935635	934351	+	0.0034	O
RC1008	934451	935635	RC1009	936211	936933	935646	+	5.7e-06	O
RC1008	934451	935635	RC1009	936211	936933	935939	+	0.003	O
RC1017	942347	942553	RC1018	942771	943343	942557	+	9.3e-06	O
RC1018	942771	943343	RC1019	943691	944755	943559	+	5.9e-08	O
RC1018	942771	943343	RC1019	943691	944755	943572	+	4.4e-09	O
RC1019	943691	944755	RC1020	945111	946355	944959	+	4.1e-09	O
RC1020	945111	946355	RC1021	946852	947064	946390	+	3.1e-06	O
RC1040	965351	965878	peg.1190	966156	966278	965939	+	2e-08	O
RC1040	965351	965878	peg.1190	966156	966278	966092	+	0.00012	O
RC1041	966559	966807	RC1042	967066	967269	966941	+	1.6e-05	O
RC1044	968446	968601	peg.1195	968916	969050	968766	+	0	O
peg.1195	968916	969050	RC1045	969461	970381	969231	+	2.4e-06	O
RC1072	992287	992454	RC1073	992992	994653	992668	+	0.0025	O
RC1074	994956	995204	RC1075	995871	997046	995457	+	1.7e-07	O
peg.1244	1006642	1006770	RC1085	1007188	1012155	1006908	+	5.6e-07	O
peg.1244	1006642	1006770	RC1085	1007188	1012155	1006959	+	3.5e-06	O
peg.1244	1006642	1006770	RC1085	1007188	1012155	1007116	+	4.3e-12	O
RC1085	1007188	1012155	peg.1247	1012993	1013151	1012569	+	0.0014	O
peg.1246	1012545	1012802	RC1086	1013519	1014463	1013170	+	0.00056	O
peg.1246	1012545	1012802	RC1086	1013519	1014463	1013407	+	4e-05	O
RC1087	1014506	1014802	RC1088	1015018	1015305	1014845	+	2.7e-06	O
RC1089	1015452	1015931	RC1090	1016392	1016862	1015970	+	8.2e-06	O
RC1089	1015452	1015931	RC1090	1016392	1016862	1016017	+	0.0013	O
RC1089	1015452	1015931	RC1090	1016392	1016862	1016060	+	0.0013	O
RC1094	1019652	1020005	RC1095	1020718	1020870	1020184	+	0.0066	O
RC1094	1019652	1020005	RC1095	1020718	1020870	1020235	+	0.0011	O
RC1094	1019652	1020005	RC1095	1020718	1020870	1020262	+	1.8e-05	O
RC1109	1030150	1030623	RC1110	1031403	1032215	1030773	+	0	O
RC1109	1030150	1030623	RC1110	1031403	1032215	1031020	+	0	O
RC1118	1039830	1040144	RC1119	1040677	1041042	1040210	+	0.00019	O
RC1118	1039830	1040144	RC1119	1040677	1041042	1040234	+	1.7e-05	O
RC1118	1039830	1040144	RC1119	1040677	1041042	1040260	+	1.7e-05	O
RC1120	1041428	1041616	RC1121	1042563	1042811	1041646	+	5.3e-08	O
RC1120	1041428	1041616	RC1121	1042563	1042811	1041653	+	0.00045	O
RC1133	1047867	1048070	RC1134	1048361	1049125	1048120	+	4.2e-06	O
RC1133	1047867	1048070	RC1134	1048361	1049125	1048200	+	9.1e-05	O
RC1133	1047867	1048070	RC1134	1048361	1049125	1048272	+	0.0053	O
RC1133	1047867	1048070	RC1134	1048361	1049125	1048290	+	0.00076	O
RC1138	1050767	1052266	RC1139	1052789	1053160	1052402	+	5.6e-07	O
RC1138	1050767	1052266	RC1139	1052789	1053160	1052627	+	2.9e-10	O
RC1146	1056823	1058085	RC1147	1058200	1058850	1058153	+	0.00018	O
RC1165	1068283	1068777	RC1166	1069178	1069429	1068818	+	2.5e-06	O
RC1168	1069823	1070026	RC1169	1070112	1070372	1070055	+	0	O
RC1170	1070474	1071781	RC1171	1072043	1072360	1071865	+	0	O
RC1170	1070474	1071781	RC1171	1072043	1072360	1071895	+	0	O
RC1175	1077910	1079247	RC1176	1079640	1080941	1079346	+	1.7e-05	O
RC1176	1079640	1080941	RC1177	1081567	1081806	1081034	+	0.001	O
RC1176	1079640	1080941	RC1177	1081567	1081806	1081125	+	0.0012	O
RC1176	1079640	1080941	RC1177	1081567	1081806	1081174	+	0.0012	O
RC1195	1092292	1092528	RC1197	1092878	1093717	1092621	+	5.2e-05	O
RC1237	1144035	1145567	RC1238	1145733	1146287	1145592	+	0.00062	O
RC1240	1147979	1148143	RC1241	1148605	1148910	1148223	+	0.00027	O
RC1247	1154836	1155051	RC1248	1155429	1155581	1155333	+	2.4e-07	O
peg.1431	1155685	1155828	peg.1432	1155868	1156017	1155832	+	3.8e-07	O
RC1255	1159820	1160227	RC1256	1160783	1161058	1160354	+	0.009	O
RC1255	1159820	1160227	RC1256	1160783	1161058	1160367	+	8e-09	O
RC1255	1159820	1160227	RC1256	1160783	1161058	1160374	+	0.0023	O
RC1255	1159820	1160227	RC1256	1160783	1161058	1160399	+	4.4e-07	O
RC1255	1159820	1160227	RC1256	1160783	1161058	1160446	+	8.3e-06	O
RC1256	1160783	1161058	peg.1441	1161483	1161605	1161317	+	0.00053	O
RC1256	1160783	1161058	peg.1441	1161483	1161605	1161356	+	0.004	O
peg.1441	1161483	1161605	RC1257	1161645	1162169	1161604	+	0.00029	O
RC1292	1196556	1196852	RC1293	1197044	1197238	1196898	+	0.00024	O
RC1307	1210291	1211283	RC1308	1211392	1212699	1211317	+	0.0004	O
RC1308	1211392	1212699	peg.1502	1213021	1213149	1212908	+	0.0024	O
RC1308	1211392	1212699	peg.1502	1213021	1213149	1212960	+	4.2e-11	O
RC1308	1211392	1212699	RC1309	1213379	1214164	1213058	+	0.0022	O
RC1321	1223497	1223988	RC1322	1224109	1224567	1224068	+	9.4e-07	O
RC1327	1228334	1230970	RC1328	1231179	1231916	1231134	+	2.4e-05	O
RC1340	1243468	1243770	peg.1537	1244007	1244126	1243873	+	0.0016	O
peg.1538	1244086	1244220	RC1341	1244792	1245514	1244548	+	3.1e-05	O
RC1344	1247038	1247301	peg.1543	1247396	1247539	1247346	+	3.1e-10	O
RC1346	1248762	1249226	RC1347	1249426	1250571	1249280	+	3.3e-06	O
RC1346	1248762	1249226	RC1347	1249426	1250571	1249305	+	0.00034	O
RC1358	1255463	1256206	RC1359	1256703	1257038	1256558	+	7.6e-05	O
RC1358	1255463	1256206	RC1359	1256703	1257038	1256660	+	1.7e-13	O
peg.1576	1265316	1265459	RC1372	1265874	1266311	1265682	+	0.001	O
RC0001	1	822	RC0002	1039	1356	1015	-	0.00035	O
RC0019	17298	23006	RC0020	23481	23747	23174	-	4.7e-05	O
RC0019	17298	23006	RC0020	23481	23747	23235	-	3.7e-08	O
RC0019	17298	23006	RC0020	23481	23747	23268	-	0.004	O
RC0059	49891	52464	RC0060	52705	53196	52538	-	1e-05	O
RC0066	57283	57798	RC0067	58097	59533	57998	-	0.00059	O
RC0090	83290	84114	RC0091	84596	85135	84470	-	0	O
			peg.109	85445	85567	85530	-	4.5e-09	O
RC0108	103353	103538	RC0109	103968	104207	103845	-	1.5e-06	O
peg.129	104688	104807	RC0110	105109	110433	104940	-	0	O
RC0112	112356	113243	RC0113	113440	114369	113385	-	0.0035	O
RC0137	129421	129657	peg.161	130048	130167	129935	-	0.0047	O
RC0137	129421	129657	peg.161	130048	130167	129973	-	0.0007	O
RC0137	129421	129657	peg.161	130048	130167	130028	-	0.00052	O
peg.161	130048	130167	RC0138	130269	130907	130172	-	0.0032	O
peg.161	130048	130167	RC0138	130269	130907	130185	-	4.6e-05	O
RC0144	139663	142563	RC0145	142737	145412	142622	-	0.00012	O
RC0146	145565	149026	RC0147	149960	150427	149683	-	3.3e-06	O
RC0150	151180	151548	peg.177	151772	151900	151611	-	6.2e-08	O
RC0154	153861	154787	RC0155	154952	156217	154875	-	5e-07	O
RC0155	154952	156217	RC0156	156401	157201	156282	-	0.0056	O
RC0155	154952	156217	RC0156	156401	157201	156340	-	1.2e-06	O
RC0176	175028	175606	RC0177	175877	176314	175875	-	0	O
RC0181	179174	183295	RC0182	183553	187671	183354	-	0.00039	O
RC0181	179174	183295	RC0182	183553	187671	183368	-	0.00039	O
RC0182	183553	187671	RC0183	188079	189239	187925	-	6.9e-06	O
RC0187	192493	194340	RC0188	194618	196732	194516	-	0.00016	O
RC0210	217288	218022	RC0211	218602	221574	218142	-	0.0046	O
peg.253	228937	229056	RC0220	229522	229650	229320	-	1.5e-07	O
RC0234	244723	246195	RC0235	247010	247210	246537	-	0.00025	O
RC0238	248347	249321	RC0239	249456	249995	249444	-	1.6e-06	O
RC0241	251552	251911	RC0242	252255	252887	252026	-	5e-06	O
RC0257	262416	262550	RC0258	263126	263572	262866	-	0.0064	O
RC0260	264546	265616	RC0258	263126	263572	263035	-	3.2e-05	O
RC0273	274436	277153	peg.312	277703	277933	277254	-	0.0099	O
RC0273	274436	277153	peg.312	277703	277933	277341	-	4.5e-06	O
RC0273	274436	277153	peg.312	277703	277933	277467	-	1.5e-06	O
RC0280	281122	281538	RC0281	285348	286025	281800	-	0	O
RC0280	281122	281538	RC0281	285348	286025	281829	-	0	O
RC0280	281122	281538	RC0281	285348	286025	281839	-	0	O
RC0280	281122	281538	RC0281	285348	286025	284916	-	1.9e-06	O
RC0284	288604	288807	RC0285	289197	289589	288905	-	1e-06	O
RC0294	297455	298165	RC0295	298385	299971	298306	-	9.9e-08	O
RC0297	302062	302286	RC0298	302611	302925	302457	-	0.00037	O
RC0307	308432	308800	RC0308	309017	310729	308927	-	7e-09	O
RC0307	308432	308800	RC0308	309017	310729	308954	-	0.00021	O
RC0307	308432	308800	RC0308	309017	310729	308971	-	0.00021	O
peg.362	319947	320063	RC0317	320732	320851	320461	-	0	O
RC0319	321460	321753	RC0320	322147	322632	322014	-	3e-06	O
RC0332	333264	334151	RC0333	334395	335360	334335	-	4.5e-06	O
RC0335	336288	337523	RC0336	337666	338136	337628	-	1.4e-08	O
RC0342	342642	344714	RC0343	345010	345978	344753	-	0.0001	O
RC0342	342642	344714	RC0343	345010	345978	344895	-	0.0014	O
RC0359	359925	361121	RC0360	361612	362367	361511	-	0.00072	O
RC0369	366751	368553	peg.421	369327	369440	368778	-	0.00027	O
RC0369	366751	368553	peg.421	369327	369440	368943	-	7.1e-08	O
peg.426	372776	372874	peg.427	373401	373538	373255	-	0	O
peg.430	375219	375491	RC0376	375967	377067	375811	-	0	O
RC0388	388167	388640	RC0389	388825	390273	388766	-	1.7e-05	O
RC0390	390270	391274	RC0391	391429	393204	391309	-	0.00018	O
RC0410	410271	411368	RC0411	411499	412896	411429	-	0.00022	O
RC0412	412971	414290	RC0413	414723	414920	414595	-	4.8e-08	O
RC0423	419790	420221	peg.481	421381	421578	420652	-	1.2e-06	O
RC0437	433031	433537	RC0438	433844	434029	433759	-	1.2e-05	O
peg.515	445961	446149	RC0451	446464	447066	446347	-	4.6e-08	O
RC0455	450062	450526	peg.521	450785	450919	450709	-	0.00011	O
RC0471	467681	467929	RC0472	468181	470673	468144	-	1.5e-05	O
RC0490	483530	484084	RC0491	484377	485297	484377	-	8.6e-05	O
RC0497	490954	491757	RC0498	492563	493480	491790	-	0.0089	O
RC0497	490954	491757	RC0498	492563	493480	491853	-	0.0064	O
RC0497	490954	491757	RC0498	492563	493480	491868	-	0.0026	O
RC0497	490954	491757	RC0498	492563	493480	492088	-	3.2e-06	O
RC0536	527234	528154	RC0537	528324	529247	528240	-	0	O
RC0548	538519	539478	RC0549	539672	540619	539532	-	3.2e-05	O
RC0548	538519	539478	RC0549	539672	540619	539548	-	0.0025	O
RC0562	554256	555386	RC0563	555781	556431	555581	-	0.0026	O
RC0562	554256	555386	RC0563	555781	556431	555728	-	0	O
RC0569	560007	560225	peg.651	560585	560725	560519	-	0.00016	O
RC0569	560007	560225	peg.651	560585	560725	560537	-	1.4e-05	O
RC0580	565735	566985	peg.662	567031	567150	567019	-	6.2e-06	O
peg.662	567031	567150	RC0581	567226	568275	567159	-	5.3e-06	O
RC0583	570733	571872	peg.667	572098	572214	572066	-	4.8e-05	O
RC0594	581197	582063	RC0595	582251	583135	582094	-	1.8e-05	O
RC0594	581197	582063	RC0595	582251	583135	582193	-	1.3e-06	O
RC0609	594180	594785	RC0610	595668	596174	595144	-	1.7e-10	O
RC0632	617892	618155	RC0633	618908	619216	618488	-	7.5e-05	O
peg.771	659187	659303	peg.772	659650	659763	659579	-	0.00028	O
peg.771	659187	659303	peg.772	659650	659763	659594	-	3.6e-05	O
RC0688	664862	665389	RC0689	665527	665727	665423	-	0.002	O
RC0693	668015	669394	RC0694	669687	670208	669544	-	0.00026	O
RC0701	674504	674668	peg.798	675200	675682	674707	-	0.0026	O
RC0701	674504	674668	peg.798	675200	675682	674743	-	3.4e-05	O
RC0701	674504	674668	peg.798	675200	675682	674793	-	0.0026	O
RC0701	674504	674668	peg.798	675200	675682	674907	-	0.0029	O
RC0701	674504	674668	peg.798	675200	675682	675032	-	0.0027	O
RC0709	681620	681928	RC0710	682093	683085	681969	-	0.00051	O
RC0709	681620	681928	RC0710	682093	683085	682009	-	1.1e-05	O
RC0712	683953	684393	peg.809	684592	684720	684496	-	5e-05	O
peg.809	684592	684720	RC0713	685112	685831	684960	-	6.4e-06	O
RC0745	711884	712051	RC0746	712641	713246	712431	-	8.8e-07	O
RC0745	711884	712051	RC0746	712641	713246	712438	-	1.2e-05	O
peg.854	717605	717736	RC0752	718012	718170	717902	-	6.5e-08	O
RC0782	738591	739259	RC0783	740176	742824	739523	-	0	O
RC0782	738591	739259	RC0783	740176	742824	739543	-	0	O
RC0782	738591	739259	RC0783	740176	742824	739567	-	0	O
RC0782	738591	739259	RC0783	740176	742824	739574	-	0	O
RC0782	738591	739259	RC0783	740176	742824	739589	-	0	O
RC0782	738591	739259	RC0783	740176	742824	739599	-	0	O
RC0782	738591	739259	RC0783	740176	742824	739617	-	0	O
RC0782	738591	739259	RC0783	740176	742824	739633	-	0	O
RC0782	738591	739259	RC0783	740176	742824	739657	-	0	O
RC0782	738591	739259	RC0783	740176	742824	739685	-	0	O
RC0782	738591	739259	RC0783	740176	742824	739700	-	0	O
RC0782	738591	739259	RC0783	740176	742824	739713	-	0	O
RC0782	738591	739259	RC0783	740176	742824	739737	-	0	O
RC0782	738591	739259	RC0783	740176	742824	739757	-	0	O
RC0782	738591	739259	RC0783	740176	742824	739784	-	0	O
RC0782	738591	739259	RC0783	740176	742824	739799	-	0	O
RC0783	740176	742824	RC0784	742975	743199	742883	-	2.4e-07	O
peg.902	747885	747974	peg.903	748084	748173	748044	-	0	O
peg.916	759886	760002	RC0807	760530	761222	760475	-	1.2e-06	O
RC0815	768707	769969	RC0816	770332	772827	770229	-	0.0052	O
RC0815	768707	769969	RC0816	770332	772827	770257	-	0	O
RC0819	775290	775604	RC0820	776301	776459	775932	-	3.4e-05	O
RC0819	775290	775604	RC0820	776301	776459	776299	-	0.00056	O
peg.938	781005	781136	peg.939	781417	781539	781414	-	0.0012	O
peg.938	781005	781136	peg.940	781500	781625	781492	-	5.9e-10	O
peg.938	781005	781136	peg.941	781829	781942	781507	-	1.5e-05	O
peg.966	797409	797675	RC0849	798209	799633	797797	-	5.6e-07	O
RC0851	801595	802554	RC0852	803229	804593	803165	-	1.2e-06	O
peg.997	821735	821866	RC0876	822290	822499	822113	-	3.4e-06	O
peg.997	821735	821866	RC0876	822290	822499	822150	-	0.0028	O
peg.997	821735	821866	RC0876	822290	822499	822203	-	7.3e-05	O
peg.997	821735	821866	RC0876	822290	822499	822229	-	7.5e-06	O
peg.997	821735	821866	RC0876	822290	822499	822260	-	0.0044	O
RC0877	822816	823058	RC0879	824154	826874	823715	-	2e-05	O
RC0885	833159	834019	RC0886	834525	835895	834164	-	0.00078	O
RC0885	833159	834019	RC0886	834525	835895	834448	-	0.00066	O
RC0890	837899	838411	RC0891	839160	839306	839085	-	0.0004	O
RC0890	837899	838411	RC0891	839160	839306	839133	-	0.0099	O
RC0894	840126	841682	RC0895	841927	842544	841775	-	4.6e-08	O
RC0916	862914	864305	peg.1042	864852	864995	864494	-	0	O
RC0922	867354	868826	RC0923	869015	869377	868892	-	2e-06	O
RC0937	876784	877140	RC0938	877552	879576	877518	-	6.5e-07	O
RC0943	881706	882665	RC0944	883352	883495	883188	-	0	O
RC0943	881706	882665	RC0944	883352	883495	884792	-	0	O
RC0948	886434	887012	RC0949	889568	889768	887388	-	3.3e-05	O
RC0956	895599	895832	RC0957	896559	896759	895997	-	0	O
RC0965	905857	906726	RC0966	907025	908566	906889	-	7e-05	O
RC0967	908563	909099	RC0968	910058	911704	909856	-	1.1e-06	O
RC0967	908563	909099	RC0968	910058	911704	909926	-	0	O
RC0979	917716	918384	peg.1114	918568	918708	918486	-	8e-05	O
RC1008	934451	935635	RC1009	936211	936933	936037	-	0.0024	O
RC1018	942771	943343	RC1019	943691	944755	943622	-	0.00089	O
RC1018	942771	943343	RC1019	943691	944755	943630	-	7.9e-05	O
RC1018	942771	943343	RC1019	943691	944755	943638	-	5.9e-06	O
RC1027	954317	954604	RC1028	954956	955738	954759	-	1.9e-05	O
RC1027	954317	954604	RC1028	954956	955738	954931	-	2.2e-05	O
peg.1189	965936	966058	RC1041	966559	966807	966261	-	0.0022	O
RC1041	966559	966807	RC1042	967066	967269	967013	-	9.2e-05	O
peg.1195	968916	969050	RC1045	969461	970381	969361	-	7.6e-08	O
RC1074	994956	995204	RC1075	995871	997046	995629	-	1.1e-05	O
RC1074	994956	995204	RC1075	995871	997046	995786	-	0.0012	O
peg.1244	1006642	1006770	RC1085	1007188	1012155	1007020	-	0	O
peg.1244	1006642	1006770	RC1085	1007188	1012155	1007035	-	0.0037	O
peg.1244	1006642	1006770	RC1085	1007188	1012155	1007186	-	0.00093	O
RC1085	1007188	1012155	peg.1247	1012993	1013151	1012624	-	3.1e-06	O
RC1085	1007188	1012155	peg.1247	1012993	1013151	1012664	-	0.00056	O
RC1085	1007188	1012155	peg.1247	1012993	1013151	1012719	-	0.00048	O
peg.1246	1012545	1012802	RC1086	1013519	1014463	1013241	-	1.2e-05	O
peg.1246	1012545	1012802	RC1086	1013519	1014463	1013509	-	8.8e-06	O
RC1094	1019652	1020005	RC1095	1020718	1020870	1020357	-	0.0014	O
RC1094	1019652	1020005	RC1095	1020718	1020870	1020371	-	2.8e-09	O
RC1094	1019652	1020005	RC1095	1020718	1020870	1020431	-	1.3e-05	O
RC1109	1030150	1030623	RC1110	1031403	1032215	1031014	-	1.4e-05	O
RC1109	1030150	1030623	RC1110	1031403	1032215	1031042	-	0.0067	O
RC1109	1030150	1030623	RC1110	1031403	1032215	1031068	-	0.0067	O
RC1109	1030150	1030623	RC1110	1031403	1032215	1031097	-	0	O
RC1109	1030150	1030623	RC1110	1031403	1032215	1031104	-	0	O
RC1109	1030150	1030623	RC1110	1031403	1032215	1031138	-	6.5e-06	O
RC1109	1030150	1030623	RC1110	1031403	1032215	1031146	-	0.00036	O
RC1109	1030150	1030623	RC1110	1031403	1032215	1031169	-	0.00036	O
RC1118	1039830	1040144	RC1119	1040677	1041042	1040300	-	8.5e-05	O
RC1118	1039830	1040144	RC1119	1040677	1041042	1040334	-	8.5e-05	O
RC1118	1039830	1040144	RC1119	1040677	1041042	1040374	-	6.4e-06	O
RC1118	1039830	1040144	RC1119	1040677	1041042	1041400	-	0.0029	O
RC1120	1041428	1041616	RC1121	1042563	1042811	1041687	-	0.0062	O
RC1120	1041428	1041616	RC1121	1042563	1042811	1041696	-	0.0016	O
RC1120	1041428	1041616	RC1121	1042563	1042811	1041739	-	0	O
RC1120	1041428	1041616	RC1121	1042563	1042811	1041755	-	2.3e-07	O
RC1123	1043087	1043242	peg.1294	1043901	1044050	1043380	-	0.0069	O
RC1133	1047867	1048070	RC1134	1048361	1049125	1048207	-	3.2e-06	O
RC1138	1050767	1052266	RC1139	1052789	1053160	1052565	-	1.4e-06	O
RC1138	1050767	1052266	RC1139	1052789	1053160	1052728	-	1.1e-05	O
RC1163	1066249	1066509	RC1164	1066794	1067999	1066685	-	6.8e-05	O
RC1163	1066249	1066509	RC1164	1066794	1067999	1066693	-	0.0036	O
RC1165	1068283	1068777	RC1166	1069178	1069429	1068894	-	0	O
RC1167	1069529	1069690	RC1168	1069823	1070026	1069772	-	0.00023	O
RC1175	1077910	1079247	RC1176	1079640	1080941	1079409	-	3.8e-05	O
RC1176	1079640	1080941	RC1177	1081567	1081806	1081171	-	8.1e-05	O
RC1176	1079640	1080941	RC1177	1081567	1081806	1081234	-	0.00078	O
RC1204	1098688	1099161	RC1205	1099365	1100276	1099323	-	0.00042	O
RC1205	1099365	1100276	RC1206	1100440	1103067	1100363	-	0.00018	O
peg.1383	1103536	1103658	RC1207	1104433	1104711	1104313	-	0	O
RC1247	1154836	1155051	RC1248	1155429	1155581	1155401	-	2.5e-08	O
peg.1431	1155685	1155828	RC1249	1156096	1156350	1155870	-	9.5e-07	O
peg.1431	1155685	1155828	RC1249	1156096	1156350	1155924	-	0.00029	O
RC1255	1159820	1160227	RC1256	1160783	1161058	1160485	-	3.5e-05	O
RC1255	1159820	1160227	RC1256	1160783	1161058	1160498	-	0	O
RC1256	1160783	1161058	peg.1441	1161483	1161605	1161417	-	0.00047	O
RC1256	1160783	1161058	peg.1441	1161483	1161605	1161449	-	0.00047	O
RC1273	1175331	1181396	RC1274	1182015	1183961	1181870	-	4.1e-06	O
RC1287	1193390	1193869	RC1288	1194000	1194464	1193979	-	0.0013	O
RC1300	1202779	1202982	RC1301	1203438	1203755	1203273	-	6.5e-05	O
RC1300	1202779	1202982	RC1301	1203438	1203755	1203300	-	0.0067	O
RC1300	1202779	1202982	RC1301	1203438	1203755	1203317	-	0.00013	O
RC1308	1211392	1212699	peg.1502	1213021	1213149	1212985	-	8.8e-05	O
RC1308	1211392	1212699	RC1309	1213379	1214164	1213041	-	0.00011	O
RC1308	1211392	1212699	RC1309	1213379	1214164	1213058	-	0.00011	O
RC1308	1211392	1212699	RC1309	1213379	1214164	1213200	-	0.0012	O
RC1335	1238870	1239508	RC1336	1239738	1241267	1239623	-	0.002	O
RC1335	1238870	1239508	RC1336	1239738	1241267	1239639	-	0	O
peg.1538	1244086	1244220	RC1341	1244792	1245514	1244660	-	2.2e-06	O
RC1344	1247038	1247301	RC1345	1247674	1248756	1247506	-	1e-07	O
RC1358	1255463	1256206	RC1359	1256703	1257038	1256481	-	0.00019	O
RC1358	1255463	1256206	RC1359	1256703	1257038	1256551	-	0.0021	O
RC1358	1255463	1256206	RC1359	1256703	1257038	1256702	-	6.6e-05	O
