# Supplementary material for: Comparative transcriptomic analysis of Rickettsia conorii during in vitro infection of human and tick host cells
Source: BMC Genomics. 2020 Sep 25;21:665. doi: 10.1186/s12864-020-07077-w (PMC7519539; doi:10.1186/s12864-020-07077-w)
Supplement: Supplementary file 6 — Additional file 6 List of primary transcription start sites (pTSS) identified for R. conorii transcripts expressed during the infection of tick vector (AAE2 + Rc) and human host (HMEC+Rc) cells, in vitro. [file 12864_2020_7077_MOESM6_ESM.xlsx]

## Sheet: Sheet1
Additional file 6: List of primary transcription start sites (pTSS) identified for R. conorii transcripts expressed during the infection of tick vector (AAE2+Rc) and human host (HMEC+Rc) cells in vitro.
The open reading frame (ORF) start and end positions, and orientation are based on the R. conorii genome annotation available in PATRIC.
ND: Not Determined
Gene name	Gene symbol	Strand	PATRIC annotation		TSS
			Start	End	AAE2+Rc	HMEC+Rc
RC0002	trxA	+	1039	1356	887	887
RC0007		-	6299	6547	6550	6550
RC0011	nifR3	+	9946	10941	9951	10028
RC0018		-	16433	16681	16794	ND
RC0019	sca1	+	17298	23006	17300	17282
RC0021		+	24352	24978	24325	24300
RC0030	carD	+	29703	30224	29516	29547
RC0039		-	36524	37192	37205	ND
RC0046		+	42551	43378	42316	42475
RC0055		-	48036	48167	48189	ND
RC0059	clpB	+	49891	52464	49927	ND
RC0062	aco1	-	54469	55662	55700	55642
RC0064	rpsF	+	56594	56959	56574	56574
RC0069	sdhB	+	62230	63015	62134	62043
RC0072	lgt	-	64798	65577	ND	65613
RC0073		+	65822	66985	65824	ND
RC0077		-	70152	70535	70541	ND
peg.91		-	70580	70690	70692	ND
RC0078		+	70785	71027	70790	ND
peg.93		+	71258	71398	71254	ND
RC0081	tlc1	+	73622	75028	73523	73523
RC0083	ndk	+	76545	76967	76506	76543
RC0084	gidA	+	76971	78839	ND	76899
RC0088	abcT1	+	81267	82934	81328	81262
RC0091		+	84596	85135	ND	84310
peg.109		+	85445	85567	85401	85401
RC0093	hesB1	-	85658	85990	86000	86000
RC0094	dgtP	+	86219	87373	86187	86129
RC0095	argS	+	87487	89217	87500	ND
RC0098		-	93159	94475	94526	ND
RC0099	dcd	+	94761	95327	94657	94697
RC0101	czcR	+	96056	96769	95999	96048
RC0103		-	97903	98463	98474	98474
RC0108		+	103353	103538	103319	103384
RC0109	secG	+	103968	104207	ND	103977
RC0110	sca2	-	105109	110433	110502	110463
RC0112	rpsB	+	112356	113243	112163	112163
RC0113	tsf	+	113440	114369	113438	113438
RC0114		+	114842	115168	114855	ND
RC0119		-	117285	117941	118077	ND
RC0120	aatA	-	118092	119297	119282	119388
RC0121		-	119619	119813	119912	119814
RC0127		+	123340	123516	123310	ND
RC0129		+	124807	125586	124834	124818
RC0130	mkl	+	125739	126494	125697	ND
RC0132		-	126803	127030	127054	ND
RC0136	rpmB	+	129131	129424	128960	129089
RC0139	argB	+	130978	131778	130985	130985
RC0142		+	134703	137684	134691	134768
RC0144		+	139663	142563	139642	139705
peg.171		-	149669	149797	149851	ND
RC0147		+	149960	150427	149923	149948
RC0151	trmD	+	152244	152948	152178	ND
RC0155	nuoF	+	154952	156217	ND	154948
RC0159	ruvC	+	159014	159487	158752	ND
RC0161		-	160162	160734	160741	160701
RC0164	hflK	+	162950	163990	ND	162941
RC0168	sdhC	+	167594	167968	167497	ND
RC0171	yqiY	+	170563	171219	170615	ND
RC0172	rpsL	+	171380	171769	171413	171392
RC0174	fusA	+	172290	174389	ND	172189
RC0175	secE	+	174758	175012	174542	ND
RC0177	rplK	+	175877	176314	175756	175848
RC0178	rplA	+	176320	177039	176129	176220
RC0179	rplJ	+	177150	177659	177123	177152
RC0180	rplL	+	177855	178232	177771	177747
RC0183		-	188079	189239	ND	189193
RC0184	pepA	+	189403	190905	189454	189438
RC0188		-	194618	196732	196896	196896
RC0192	yqiX	-	199366	200091	200171	ND
RC0193	gatB	-	200348	201799	201880	201842
RC0197	frr	-	204380	204940	205142	205142
RC0202	omp1	-	209068	211374	211605	211536
RC0206		-	214310	215371	215378	215378
RC0207		+	215542	216495	215511	215511
RC0210		+	217288	218022	217145	217145
RC0213	holB	+	222576	223385	222599	ND
RC0214	ffh	+	223586	224935	223577	223680
peg.248		-	226272	226367	226373	226451
RC0221		-	229730	230050	230134	230064
RC0225		-	232040	232456	232504	ND
RC0228		-	236898	238286	238370	238309
RC0230		-	240210	240965	240971	240971
RC0232	dnaJ	-	241505	242626	ND	242695
peg.271		-	246374	246523	246546	ND
RC0237		+	247902	248339	247826	ND
RC0246		-	255082	255375	255494	ND
RC0249	pbpC	-	255730	258120	ND	258193
RC0263	hscB	-	267791	268291	268303	268303
RC0264	rnhB	+	268353	268934	268358	ND
RC0267	grxC1	+	271144	271452	271142	271142
RC0272		+	273897	274067	ND	273882
RC0276		+	278869	279054	278861	ND
RC0277		-	279081	279296	279303	279303
RC0278	def	+	279505	280032	279525	279513
RC0279	fmt	+	280044	280940	ND	280035
RC0290		+	294632	294874	294538	294538
RC0296	thrS	+	300067	301974	299971	ND
RC0297		+	302062	302286	302020	302020
RC0299		+	302939	303130	ND	302962
RC0300		+	303412	303543	ND	303424
RC0301		+	303830	304225	303804	ND
RC0303		-	304706	304846	304944	ND
RC0304		-	305232	305648	ND	305622
RC0306	tolC	+	307039	308400	307037	306946
RC0307		+	308432	308800	308357	ND
RC0308		+	309017	310729	ND	308953
RC0309	gyrB1	+	310939	312927	310878	310992
RC0312		+	316187	316924	316181	ND
RC0315	rplM	+	318959	319426	318923	318923
peg.366		+	321968	322087	321930	ND
RC0322	efp	+	324127	324651	323974	324129
RC0324		+	325691	326014	325722	ND
RC0326	pssA	+	327005	327769	ND	326991
peg.376		+	329400	329492	329371	ND
RC0329	bolA	-	329842	330069	330044	330107
RC0331	murC	+	331586	333043	ND	331581
RC0335	ftsA	+	336288	337523	336203	336297
RC0339	lpxC	-	339846	340721	340792	ND
RC0349	bipA	-	351482	353311	353327	353327
peg.400		+	354072	354215	353983	ND
RC0353	icd	+	355167	356618	354973	ND
peg.414		-	364115	364255	364340	364340
RC0368	prfB	-	365526	366383	366698	366523
RC0369	lepB	+	366751	368553	366715	366695
RC0380	vapB	-	381505	381792	381928	381928
RC0386		+	387256	387399	ND	387197
RC0401	mutS	-	400156	402828	402954	402954
RC0407	rpoH	-	407395	408276	408283	408283
RC0410	mnmA	+	410271	411368	410273	410361
RC0432		-	429334	429687	429892	429892
RC0441		-	435930	436202	436451	436428
RC0456		+	451127	451981	451109	ND
RC0457	capD	+	452164	453189	452089	ND
RC0465	capM1	+	460865	461992	460763	460763
RC0468	rpsD	-	464512	465129	465131	465131
RC0473	rimM	-	470986	471483	471467	471492
RC0476		+	474581	474772	474485	474485
RC0493		+	486527	487690	486520	486520
RC0497		+	490954	491757	490909	490909
RC0505	lysK	+	497550	499118	497482	497548
RC0508		+	502667	503200	502647	502661
RC0512	proP3	+	504600	505817	504602	ND
RC0524	kdsB	-	514186	514911	514963	515057
RC0542		-	532111	533106	533104	533090
RC0557		+	548757	550121	548799	548836
RC0579	dapF	+	564933	565745	565024	565057
RC0580		+	565735	566985	565882	ND
RC0604		-	590514	591149	591154	591154
RC0615	gpsA	+	599232	600209	599033	ND
peg.747		+	635797	635925	ND	635693
RC0663	pnp	-	642584	644833	644932	ND
RC0666	tlc4	+	646414	647949	646391	646391
RC0667	sca4	+	648242	651310	648163	648253
RC0668		-	651429	651806	651922	651922
RC0681		-	660610	661371	661514	ND
RC0693	pdhD	+	668015	669394	667906	667959
RC0699		+	673667	674005	673551	673551
RC0712		+	683953	684393	683944	683874
peg.810	DNA damage inducible protein J	-	684744	684857	684975	684975
RC0719		-	691175	691354	691370	691370
RC0730	spl1	-	702078	703310	703524	ND
RC0731	spl1	-	703413	704462	704615	704663
RC0736		-	706899	707771	ND	707881
RC0744		-	710577	711605	ND	711611
RC0749		-	716252	716428	ND	716377
peg.857		-	718893	719006	718984	719009
RC0764	pdhC	-	728147	729385	729654	ND
RC0773	birA	-	732056	732868	733140	733140
RC0780	bioY	-	737109	737651	ND	737824
RC0799		+	753274	754143	753214	ND
RC0807	rluB	+	760530	761222	760375	760375
RC0813		+	767586	767822	767575	767575
RC0815		-	768707	769969	769985	ND
RC0818		-	774589	775074	775127	775108
RC0820		-	776301	776459	776474	776462
RC0829		-	782769	783116	ND	783222
RC0847		-	795722	795964	ND	796152
RC0849	ntrX	+	798209	799633	798188	ND
RC0851		-	801595	802554	802683	802683
RC0857	mraW	-	808574	809497	809108	809108
RC0858	mraZ	-	809497	809946	809958	809958
RC0863		+	813151	813366	813106	ND
RC0865		-	815648	816178	816179	816179
RC0876		-	822290	822499	822502	822502
RC0879	secA	-	824154	826874	ND	826895
RC0880	prsA	+	827126	827938	827083	827083
RC0884	gyrB	-	830456	832879	832911	832911
RC0885		+	833159	834019	833027	833027
RC0892		+	839526	839765	839437	ND
RC0904		+	850733	850951	850740	ND
RC0909	rickA	-	852642	854195	854198	854198
RC0913	mfd	-	858737	862105	862126	862113
RC0915		+	862542	862913	862438	862438
RC0922	pat1	+	867354	868826	867347	867347
RC0931	pth	-	872887	873444	873381	873451
RC0932	rplY	-	873767	874378	874384	874374
RC0933		-	875124	875801	875830	875804
RC0934	rpmI	+	875968	876174	875906	875906
RC0949	rpsU	-	889568	889768	889815	889815
RC0960	pccB	-	899164	900708	900672	900672
RC0961		+	900784	901032	900807	900780
RC0965	ubiG	+	905857	906726	905764	ND
RC0969	groES	-	911732	912019	912032	912032
RC0984	rpsM	-	922602	922979	922989	922989
RC1021	cspA	-	946852	947064	947224	947224
RC1026	xseA	+	952947	954281	952912	ND
RC1030	engA	+	956302	957546	956153	ND
peg.1189		+	965936	966058	965924	965924
RC1061		-	985030	985305	985313	ND
RC1063		-	986060	986632	986660	986673
RC1068	clpX	-	989253	990530	990438	990464
RC1072		-	992287	992454	992504	992520
RC1074		+	994956	995204	994949	994949
RC1078		+	999355	1001256	999189	ND
RC1085	rompB	-	1007188	1012155	1012272	1012259
RC1089		-	1015452	1015931	1016225	1016246
RC1096	ligA	-	1021136	1023205	1023334	1023334
peg.1274		-	1028646	1028759	ND	1028761
RC1116	fabD	+	1038015	1038959	1038010	1038010
RC1138	tlc5	+	1050767	1052266	1050672	1050672
RC1174		-	1073074	1077825	1077954	ND
RC1188		+	1089025	1090095	1089013	ND
RC1194	gmk	-	1091462	1092151	ND	1092327
RC1200	pal	-	1096487	1096954	1097016	1097016
RC1215	tatC	+	1115173	1115931	1115156	1115156
RC1222		+	1127107	1127286	1127126	1127126
RC1228	ccmA	+	1132872	1133327	1132851	1132851
RC1237	atpA	-	1144035	1145567	1145712	1145712
RC1240		-	1147979	1148143	1148414	1148414
RC1253		-	1158953	1159279	1159241	1159264
RC1281		-	1188765	1189514	1189512	1189490
RC1282		-	1189761	1190435	1190324	1190423
RC1287	omp	+	1193390	1193869	1193430	ND
RC1295	ssb	+	1200462	1200920	1200457	1200457
RC1307	obgE	-	1210291	1211283	1211558	ND
RC1308	gltA	-	1211392	1212699	ND	1212764
RC1329	rpoD	-	1232012	1233916	1234174	1234174
RC1331		-	1235753	1236367	1236557	1236571
RC1336	dnaX	+	1239738	1241267	1239542	1239460
RC1344	dinJ	+	1247038	1247301	1246812	1246812
RC1350		-	1251643	1252038	ND	1252121
RC1353		-	1253006	1253236	1253234	1253234
RC1360	rpmG	-	1257055	1257225	1257246	1257230
RC1362		-	1259276	1259440	1259419	1259433
RC1374	hemE	-	1267320	1268360	ND	1268404
