# Supplementary material for: Comparative transcriptomic analysis of Rickettsia conorii during in vitro infection of human and tick host cells
Source: BMC Genomics. 2020 Sep 25;21:665. doi: 10.1186/s12864-020-07077-w (PMC7519539; doi:10.1186/s12864-020-07077-w)
Supplement: Supplementary file 7 — Additional file 7 List of small RNAs identified in R. conorii genome. [file 12864_2020_7077_MOESM7_ESM.xlsx]

## Sheet: Sheet2
Additional file 7: List of small RNAs identified in R. conorii genome
sRNAa	Startb	Stopb	Size (bases)	Riboswitch/Cis/Trans-acting	Upstream ORF	Downstream ORF	Cis-ORF	Orientationc	Reference
Rc_sR1	466	838	373	cis	-	-	peg.1 (RC0001)	</>	Narra et. al., (2016) [Reference 24]
Rc_sR2	6026	6239	214	trans	peg.5 (RC0005)	peg.6 (RC0007)	-	>/>/<
Rc_sR3	328935	329168	234	riboswitch	-	peg.376	-	>/>
Rc_sR4	351165	351368	204	cis	-	-	peg.395 (RC0347)	</>
Rc_sR5	379393	379571	179	trans	peg.432 (RC0377)	peg.433 (RC0378)	-	</>/<
Rc_sR6	384964	385196	233	cis	-	-	peg.438 (RC0383)	>/<
Rc_sR7	389015	389183	169	cis	-	-	peg.444 (RC0389)	</>
Rc_sR8	414438	414565	128	trans	peg.467 (RC0412)	peg.468 (RC0413)	-	>/</>
Rc_sR9	420477	420741	265	cis	-	-	peg.480 (TolA)	</>
Rc_sR10	435394	435697	304	cis	-	-	peg.498 (RC0440)	</>
Rc_sR11	466022	466209	188	cis	-	-	peg.537 (RC0469)	</>
Rc_sR12	531156	531375	220	cis	-	-	peg.619 (RC0540)	>/<
Rc_sR13	541604	541785	182	cis	-	-	peg.629 (RC0550)	>/<
Rc_sR14	545029	545234	206	cis	-	-	peg.632 (RC0553)	>/<
Rc_sR15	555623	555757	135	riboswitch	-	peg.643 (RC0563)	-	>/>
Rc_sR16	559197	559344	148	trans	peg.648 (RC0567)	peg.649 (RC0568)	-	</>/<
Rc_sR17	591563	591758	196	cis	-	-	peg.691 (RC0605)	>/<
Rc_sR18	672763	672934	172	cis	-	-	peg.793 (RC0698)	</>
Rc_sR19	693856	694153	298	cis	-	-	peg.823 (RC0723)	</>
Rc_sR20	732978	733122	145	trans	peg.876 (RC0773)	peg.877 (RC0774)	-	</</<
Rc_sR21 (RNaseP_bact_a)	739375	739855	481	-	peg.887 (RC0782)	peg.888 (RC0783)	-	</</>
Rc_sR22	752032	752195	164	cis	-	-	peg.907 (RC0798)	>/<
Rc_sR23	763895	764018	124	cis	-	-	peg.918 (RC0808)	</>
Rc_sR24	770130	770278	149	trans	peg.925 (RC0815)	peg.926 (RC0816)	-	</>/<
Rc_sR25	811219	811387	169	trans	peg.978 (RC0860)	peg.979 (RC0862)	-	>/</>
Rc_sR26	853068	853320	253	cis	-	-	peg.1033 (RC0909)	>/<
Rc_sR27	869414	869639	226	cis	-	-	peg.1051 (RC0924)	>/<
Rc_sR28	880969	881142	174	riboswitch	-	peg.1073 (RC0941)	-	</<
Rc_sR29	883911	884189	279	trans	peg.1077 (RC0945)	RCRNA26	-	</</<
Rc_sR30	969095	969353	259	riboswitch	-	peg.1195	-	</<
Rc_sR31	1020148	1020450	303	trans	peg.1256 (RC1094)	peg.1257 (RC1095)	-	</</<
Rc_sR32 (α_tmRNA, ssrA)	1030837	1031001	165	-	peg.1278 (RC1109)	peg.1279 (RC1110)	-	</</>
Rc_sR33	1041425	1041772	348	trans	peg.1290 (RC1120)	peg.1291 (RC1121)	-	>/</>
Rc_sR34	1042717	1042899	183	cis	peg.1291 (RC1121)	peg.1292 (RC1122)	-	>/</>
Rc_sR35	1052516	1052743	228	trans	peg.1310 (RC1138)	peg.1311 (RC1139)	-	>/</<
Rc_sR36 (6S, ssrS)	1071875	1072033	159	-	peg.1346 (RC1170)	peg.1347 (RC1171)	-	</</<
Rc_sR37	1100103	1100327	225	cis	-	-	peg.1380 (RC1205)	</>
Rc_sR38	1121923	1122042	120	cis	-	-	peg.1397 (RC1218)	</>
Rc_sR39	1132389	1132619	231	trans	peg.1406 (RC1227)	peg.1407 (RC1228)	-	>/>/>
Rc_sR40	1146031	1146254	224	cis	-	-	peg.1419 (RC1238)	>/<
Rc_sR41	1153327	1153508	182	cis	-	-	peg.1428 (RC1246)	>/<
Rc_sR42	1160321	1160565	245	trans	peg.1439 (RC1255)	peg.1440 (RC1256)	-	</>/<
Rc_sR43 (ffs)	1239529	1239651	123	-	peg.1530 (RC1335)	peg.1531 (RC1336)	-	>/>/>
Rc_sR44	13411	13877	467	cis	-	-	peg.16 (RC0015)	>/<	This Study
Rc_sR45d	15472	15800	329	cis/trans	peg.17 (RC0016)	peg.18 (RC0017)	-	</>/<
Rc_sR46d	31902	32524	623	cis/trans	peg.38 (RC0031)	peg.39 (RC0032)	-	</>/<
Rc_sR47	36300	36587	288	trans	peg.45 (RC0038)	peg.46 (RC0039)	-	</>/<
Rc_sR48	42001	42108	108	trans	peg.54 (RC0044)	peg.55 (RC0046)	-	>/>/>
Rc_sR49	65377	65681	305	cis	-	-	peg.85 (RC0072)	>/<
Rc_sR50	84290	84632	343	trans	peg.107 (RC0090)	peg.108 (RC0091)	-	>/>/>
Rc_sR51	130074	130244	171	cis	-	-	peg.161	</>
Rc_sR52	143179	143438	260	cis	-	-	peg.169 (RC0145)	</>
Rc_sR53	154163	154440	278	cis	-	-	peg.182 (RC0154)	</>
Rc_sR54	230729	230997	269	cis	-	-	peg.258 (RC0223)	>/<
Rc_sR55	277237	277485	249	cis	-	-	peg.311	</>
Rc_sR56	282633	282933	301	cis	-	-	RCRNA07 (rrl)	</>
Rc_sR57	287494	287836	343	cis	-	-	peg.323 (RC0283)	>/<
Rc_sR58	375402	375902	501	trans	peg.430	peg.431 (RC0376)	-	>/</<
Rc_sR59	436163	436451	289	riboswitch	-	peg.499 (RC0441)	-	</<
Rc_sR60	475739	476039	301	cis	-	-	peg.549 (RC0480)	>/<
Rc_sR61	560323	560589	267	trans	peg.650 (RC0569)	peg.651	-	</</<
Rc_sR62d	624921	625253	333	cis/trans	peg.731 (RC0641)	peg.732 (RC0642)		>/</>
Rc_sR63	648015	648444	430	cis	-	-	peg.760 (RC0667)	</>
Rc_sR64	786737	787099	363	cis	-	-	peg.952 (RC0835)	</>
Rc_sR65	861196	861387	192	cis	-	-	peg.1038 (RC0913)	>/<
Rc_sR66	882774	883299	526	trans	peg.1075 (RC0943)	peg.1076 (RC0944)	-	</</<
Rc_sR67	962485	962677	193	cis	-	-	peg.1183 (RC1036)	>/<
Rc_sR68	1006887	1007083	197	trans	peg.1244	peg.1245 (RC1085)	-	</>/<
Rc_sR69	1007102	1007363	262	cis	-	-	peg.1245 (RC1085)	>/<
Rc_sR70	1026893	1027175	283	trans	peg.1268	peg.1269 (RC1103)	-	</>/>
Rc_sR71	1050197	1050479	283	trans	peg.1309 (RC1136)	peg.1310 (RC1138)	-	</</>
Rc_sR72	1066548	1066707	160	trans	peg.1337 (RC1163)	peg.1338 (RC1164)	-	>/</>
Rc_sR73	1081017	1081285	269	trans	peg.1352 (RC1176)	peg.1353 (RC1177)	-	>/>/<
Rc_sR74	1105441	1105678	238	trans	peg.1387 (RC1209)	peg.1388 (RC1211)	-	>/</<
Rc_sR75	1181328	1181527	200	cis	-	-	peg.1464 (RC1273)	>/<
aThe R. conorii sRNAs identified in this study are numbered depending on their genomic location based on the annotation avaliable in PATRIC. Since the sRNAs identified in our previous study (Narra et. al., 2016, Scientific Reports) are numbered Rc_sR1 through 43, the sRNA identified in this study are numbered from Rc_sR44 through 75 depending on their genomic location.
bThe start and stop genomic co-ordinates for each sRNA are based on the genome annotation avaliable in PATRIC.
cThe orientation ('>' = forward, and '<' = reverse) of trans-acting sRNAs is shown as upstream gene/sRNA/downstream gene. The orientation of riboswithc and sRNA are shown is sRNA/cis-acting gene.
dThese sRNAs are defined as both cis and trans-acting sRNAs based on their genomic location which spans both up and downstream genes and the respective intergenic region. For these sRNAs, the orientation is shown as upstream gene/sRNA/downstream gene.
