# Supplementary material for: Comparative transcriptomic analysis of Rickettsia conorii during in vitro infection of human and tick host cells
Source: BMC Genomics. 2020 Sep 25;21:665. doi: 10.1186/s12864-020-07077-w (PMC7519539; doi:10.1186/s12864-020-07077-w)
Supplement: Supplementary file 8 — Additional file 8. List of primers used in this study. [file 12864_2020_7077_MOESM8_ESM.xlsx]

## Sheet: Sheet1
Additional file 8: List of primers used in this study
Target sRNA/Gene	Primer Name	Orientation	Sequence (5'-3')
Rc_sR61	Rc_sR61-F	Sense	CAGCGTGGCAATTTCATGAA
	Rc_sR61-R	Antisense	TTAGGGAGGAGTAGTGTCAAATCGT
Rc_sR71	Rc_sR71-F	Sense	CTTCTTTCTATGTCATTCCCGACTTC
	Rc_sR71-R	Antisense	CCCGTGGTTTGTCCAGAGAT
Rc_sR74	Rc_sR74-F	Sense	TGTTGCATGGTTCGGTTTTTT
	Rc_sR74-R	Antisense	TGCGTGGCAATCTCATGAAA
RC0149	RC0149-F	Sense	TGATACGTCGTTTCATTTTACCAATC
	RC0149-R	Antisense	CCCCTGAAAACCGTAACGAA
RC0511	RC0511-F	Sense	TTCCTGCAAAAATTCGTGAT
	RC0511-R	Antisense	TTCATTATTAAATTCCTTTCTTCTTGA
16S rRNA	16S-F	Sense	GCCTGATCCAGCAATACCGA
	16S-R	Antisense	ACCGCCTACGCACTCTTTAC
gltA	gltA-F	Sense	TCACTGCTTCATTAGCCCCG
	gltA-R	Antisense	AGTTCGGATTGCTGGCTCAT
Calreticulin	Aa-CalRet-F	Sense	GGACCCCAAGCTGTACCACTT
	Aa-CalRet-R	Antisense	GTCGGTGATGAGCAGGTTGTC
6S Taqman assay primers and probes
6S	6S-F	Sense	GCTTGGTGCGTGAGCTTAATATT
	6S-R	Anti-sense	TGAATGAGTATTAGACAGAGACGATGTC
	6S-Probe	TaqMan	ACCTAGGACTACCACTAAC
16S	16S-F	Sense	TCGCTAGTAATCGCGGATCA
	16S-R	Anti-sense	TGTACAAGGCCCGAGAACGT
	16S-Probe	TaqMan	CATGCCGCGGTGAA
